# Supplementary material for: Expression of Concern: The prognostic value of HER2 in ovarian cancer: A meta-analysis of observational studies
Source: PLoS One. 2022 Dec 30;17(12):e0279960. doi: 10.1371/journal.pone.0279960 (PMC9803123; doi:10.1371/journal.pone.0279960)
Supplement: S1 File — Pubmed, Embase and Cochrane library databases were searched up until 2017, the results are shown in the list in folder “Search strategy”. These results were imported into Endnote resulting in 34 articles being included in this study (folder “Full texts extraction”). Data were extracted into Excel (file “HER2 New”), including hazard ratios (HRs) for survival with 95% confidence intervals (CIs). Subgroup analyses (file “HER2 New”), publication bias and sensitivity analyses (folder “Figures”) were carried out. Estimates of overall survival (OS), progress-free survival (PFS) and disease-free survival (DFS) were weighted and pooled using Der Simonian-Laird random-effect model (file “HER2 New”). Stata was used to draw figures (folder “Figures”). (ZIP) [file pone.0279960.s001.zip › HER2 data (1)/HER2 data/Full texts extraction/Extraction/10Aa.csv]

x	Curve1	Curve2
0	100	100
2	100	100
4	100	100
6	96.9231	100
8	94.5921	97.094
10	94.5921	88.7179
12	94.5921	83.9316
14	91.9658	81.8152
16	90.0855	81.8152
18	84.2735	81.8152
20	84.2735	73.3985
22	84.2735	69.7354
24	77.7778	62.4274
26	77.7778	58.1352
28	72.6644	54.0171
30	68.2051	54.0171
32	68.2051	54.0171
34	68.2051	54.0171
36	68.2051	54.0171
38	68.2051	54.0171
40	68.2051	54.0171
42	68.2051	54.0171
44	68.2051	54.0171
46	68.2051	54.0171
48	68.2051	54.0171
50	68.2051	54.0171
52	68.2051	54.0171
