# Supplementary material for: Expression of Concern: The prognostic value of HER2 in ovarian cancer: A meta-analysis of observational studies
Source: PLoS One. 2022 Dec 30;17(12):e0279960. doi: 10.1371/journal.pone.0279960 (PMC9803123; doi:10.1371/journal.pone.0279960)
Supplement: S1 File — Pubmed, Embase and Cochrane library databases were searched up until 2017, the results are shown in the list in folder “Search strategy”. These results were imported into Endnote resulting in 34 articles being included in this study (folder “Full texts extraction”). Data were extracted into Excel (file “HER2 New”), including hazard ratios (HRs) for survival with 95% confidence intervals (CIs). Subgroup analyses (file “HER2 New”), publication bias and sensitivity analyses (folder “Figures”) were carried out. Estimates of overall survival (OS), progress-free survival (PFS) and disease-free survival (DFS) were weighted and pooled using Der Simonian-Laird random-effect model (file “HER2 New”). Stata was used to draw figures (folder “Figures”). (ZIP) [file pone.0279960.s001.zip › HER2 data (1)/HER2 data/Full texts extraction/Extraction/11Aa.csv]

x	Curve1	Curve2
-1.11022e-16	100	100
0.595077	98.9474	100.088
0.595892	98.9389	100.088
1.10373	93.6842	100.003
1.12016	93.6261	100
1.66663	91.6937	97.6316
1.67428	91.6667	97.5947
2.19604	88.0702	95.0813
2.21291	87.996	95
2.75436	85.614	89.9176
3.27568	81.4035	85.0241
3.27825	81.396	85
3.83451	79.7718	79.6491
3.84649	79.7368	79.657
4.3705	79.2982	79.9997
4.371	79.2954	80
4.91647	76.2281	80
4.93108	76.2257	80
5.4635	76.1405	74.6491
5.46457	76.1404	74.6495
6.01167	74.6491	74.8208
6.02371	74.6552	74.8246
6.53393	74.9111	71.7544
6.53618	74.9123	71.7433
7.10391	74.651	68.9474
7.10799	74.6491	68.9238
7.64982	74.8225	65.7895
7.65628	74.8246	65.7458
8.18055	74.7368	62.2052
8.19535	74.7345	62.1053
8.72865	74.6491	62.1053
8.74351	74.5322	62.1053
9.26784	70.4083	62.1053
9.29744	70.1754	62.1005
9.80998	70.3509	62.0185
9.81594	70.3509	62.0175
10.3701	70.3509	62.1043
10.3761	70.3509	62.1053
10.7693	70.3509	62.0175
10.9182	70.3509	61.9843
11.4425	70.2632	61.8673
