# Supplementary material for: Expression of Concern: The prognostic value of HER2 in ovarian cancer: A meta-analysis of observational studies
Source: PLoS One. 2022 Dec 30;17(12):e0279960. doi: 10.1371/journal.pone.0279960 (PMC9803123; doi:10.1371/journal.pone.0279960)
Supplement: S1 File — Pubmed, Embase and Cochrane library databases were searched up until 2017, the results are shown in the list in folder “Search strategy”. These results were imported into Endnote resulting in 34 articles being included in this study (folder “Full texts extraction”). Data were extracted into Excel (file “HER2 New”), including hazard ratios (HRs) for survival with 95% confidence intervals (CIs). Subgroup analyses (file “HER2 New”), publication bias and sensitivity analyses (folder “Figures”) were carried out. Estimates of overall survival (OS), progress-free survival (PFS) and disease-free survival (DFS) were weighted and pooled using Der Simonian-Laird random-effect model (file “HER2 New”). Stata was used to draw figures (folder “Figures”). (ZIP) [file pone.0279960.s001.zip › HER2 data (1)/HER2 data/Full texts extraction/Extraction/11Aab.csv]

x	Curve1	Curve2
0	100	100
0.5	98.5971	97.1177
1	93.3486	94.8074
1.5	91.4214	94.8074
2	87.921	94.8074
2.5	85.4724	84.7702
3	81.0949	84.7702
3.5	79.5174	79.8592
4	78.8142	79.8592
4.5	76.0131	79.8592
5	76.0092	74.6064
5.5	74.6064	74.6064
6	74.6064	74.6064
6.5	74.6064	68.8294
7	74.6064	65.3487
7.5	74.6064	61.9993
8	74.6064	61.9993
8.5	70.0372	61.9993
9	70.0372	61.9993
9.5	70.0372	61.9993
10	70.0372	61.9993
10.5	70.0372	61.9993
