# Supplementary material for: Expression of Concern: The prognostic value of HER2 in ovarian cancer: A meta-analysis of observational studies
Source: PLoS One. 2022 Dec 30;17(12):e0279960. doi: 10.1371/journal.pone.0279960 (PMC9803123; doi:10.1371/journal.pone.0279960)
Supplement: S1 File — Pubmed, Embase and Cochrane library databases were searched up until 2017, the results are shown in the list in folder “Search strategy”. These results were imported into Endnote resulting in 34 articles being included in this study (folder “Full texts extraction”). Data were extracted into Excel (file “HER2 New”), including hazard ratios (HRs) for survival with 95% confidence intervals (CIs). Subgroup analyses (file “HER2 New”), publication bias and sensitivity analyses (folder “Figures”) were carried out. Estimates of overall survival (OS), progress-free survival (PFS) and disease-free survival (DFS) were weighted and pooled using Der Simonian-Laird random-effect model (file “HER2 New”). Stata was used to draw figures (folder “Figures”). (ZIP) [file pone.0279960.s001.zip › HER2 data (1)/HER2 data/Full texts extraction/Extraction/12Aa.csv]

x	Curve1	Curve2
0	100	100
0.25	95.7633	95.9198
0.5	89.8053	93.8741
0.75	80.0915	87.9162
1	76.0114	82.3838
1.25	73.899	76.6265
1.5	70.1987	64.2519
1.75	64.0335	60.0157
2	61.9608	60.0157
2.5	53.7225	52.1959
2.75	52.146	50.1005
3	51.8219	50.1005
3.25	50.2459	50.1005
3.5	48.0439	48.2755
3.75	45.8415	43.9635
4	42.0745	42.0745
4.25	42.0745	40.1855
4.5	42.0745	40.1855
4.75	42.0745	36.4073
5	39.9954	36.4073
5.25	39.9954	28.7355
4.5	39.9954	28.7355
5.75	39.9954	28.7355
6	37.9167	28.7355
6.25	33.3668	28.7355
