# Supplementary material for: Expression of Concern: The prognostic value of HER2 in ovarian cancer: A meta-analysis of observational studies
Source: PLoS One. 2022 Dec 30;17(12):e0279960. doi: 10.1371/journal.pone.0279960 (PMC9803123; doi:10.1371/journal.pone.0279960)
Supplement: S1 File — Pubmed, Embase and Cochrane library databases were searched up until 2017, the results are shown in the list in folder “Search strategy”. These results were imported into Endnote resulting in 34 articles being included in this study (folder “Full texts extraction”). Data were extracted into Excel (file “HER2 New”), including hazard ratios (HRs) for survival with 95% confidence intervals (CIs). Subgroup analyses (file “HER2 New”), publication bias and sensitivity analyses (folder “Figures”) were carried out. Estimates of overall survival (OS), progress-free survival (PFS) and disease-free survival (DFS) were weighted and pooled using Der Simonian-Laird random-effect model (file “HER2 New”). Stata was used to draw figures (folder “Figures”). (ZIP) [file pone.0279960.s001.zip › HER2 data (1)/HER2 data/Full texts extraction/Extraction/13AA.csv]

x	Curve1	Curve2
0	100	100
0.4	100	97.0538		4.8	4.8
0.8	100	97.0538		9.6	9.6
1.2	100	94.0959		14.4	14.4
1.6	100	94.0959		19.2	19.2
2	100	88.0677		24	24
2.5	100	83.2103		30	30
2.8	100	83.2103		33.6	33.6
3.2	100	83.2103		38.4	38.4
3.6	100	83.2103		43.2	43.2
4	100	76.8594		48	48
4.4	100	76.8594		52.8	52.8
4.8	100	69.1882		57.6	57.6
5.2	100	69.1882		62.4	62.4
5.6	100	69.1882		67.2	67.2
6	100	69.1882		72	72
6.4	100	69.1882		76.8	76.8
6.8	100	62.7306		81.6	81.6
7.2	100	57.1956		86.4	86.4
7.6	100	57.1956		91.2	91.2
8	100	57.1956		96	96
8.4	100	57.1956		100.8	100.8
8.8	100	57.1956		105.6	105.6
9.2	100	57.1956		110.4	110.4
9.6	100	57.1956		115.2	115.2
10	100	57.1956		120	120
10.4	100	57.1956		124.8	124.8
10.8	100	57.1956		129.6	129.6
