# Supplementary material for: Expression of Concern: The prognostic value of HER2 in ovarian cancer: A meta-analysis of observational studies
Source: PLoS One. 2022 Dec 30;17(12):e0279960. doi: 10.1371/journal.pone.0279960 (PMC9803123; doi:10.1371/journal.pone.0279960)
Supplement: S1 File — Pubmed, Embase and Cochrane library databases were searched up until 2017, the results are shown in the list in folder “Search strategy”. These results were imported into Endnote resulting in 34 articles being included in this study (folder “Full texts extraction”). Data were extracted into Excel (file “HER2 New”), including hazard ratios (HRs) for survival with 95% confidence intervals (CIs). Subgroup analyses (file “HER2 New”), publication bias and sensitivity analyses (folder “Figures”) were carried out. Estimates of overall survival (OS), progress-free survival (PFS) and disease-free survival (DFS) were weighted and pooled using Der Simonian-Laird random-effect model (file “HER2 New”). Stata was used to draw figures (folder “Figures”). (ZIP) [file pone.0279960.s001.zip › HER2 data (1)/HER2 data/Full texts extraction/Extraction/1A.csv]

x	Curve1	Curve2
0	100	100
5	93.0657	74.635
10	71.8978	49.9616
15	52.1898	46.7345
20	45.8131	40.8759
25	39.2336	35.0365
30	36.3139	35.0365
35	33.0697	35.0365
40	31.9343	35.0365
45	29.1971	35.0365
50	28.5888	35.0365
55	27.5547	35.0365
60	27.5547	35.0365
65	27.5547	35.0365
70	27.5547	35.0365
75	27.5547	35.0365
80	24.8175	35.0365
85	25	35.0365
90	25	35.0365
96	25	35.0365
100	25	35.0365
105	25	35.0365
110	25	35.0365
115	25	35.0365
120	25	35.0365
125	25	35.0365
130	25	35.0365
135	25	35.0365
140	25	35.0365
145	25	35.0365
