# Supplementary material for: Expression of Concern: The prognostic value of HER2 in ovarian cancer: A meta-analysis of observational studies
Source: PLoS One. 2022 Dec 30;17(12):e0279960. doi: 10.1371/journal.pone.0279960 (PMC9803123; doi:10.1371/journal.pone.0279960)
Supplement: S1 File — Pubmed, Embase and Cochrane library databases were searched up until 2017, the results are shown in the list in folder “Search strategy”. These results were imported into Endnote resulting in 34 articles being included in this study (folder “Full texts extraction”). Data were extracted into Excel (file “HER2 New”), including hazard ratios (HRs) for survival with 95% confidence intervals (CIs). Subgroup analyses (file “HER2 New”), publication bias and sensitivity analyses (folder “Figures”) were carried out. Estimates of overall survival (OS), progress-free survival (PFS) and disease-free survival (DFS) were weighted and pooled using Der Simonian-Laird random-effect model (file “HER2 New”). Stata was used to draw figures (folder “Figures”). (ZIP) [file pone.0279960.s001.zip › HER2 data (1)/HER2 data/Full texts extraction/Extraction/2A.csv]

x	Curve1	Curve2
0.00E+00	1	1
5	0.99	0.75	99	75
10	0.956204	0.75	95.6204	75					99		75
15	0.879562	0.540146	87.9562	54.0146					95.6		75
20	0.855839	0.540146	85.5839	54.0146					87.9		54
25	0.810219	0.478102	81.0219	47.8102					85.6		54
30	0.787814	0.40146	78.7814	40.146					81		47.8
35	0.748175	0.40146	74.8175	40.146					78.8		40.1
40	0.717153	0.40146	71.7153	40.146					74.8		40.1
45	0.702555	0.40146	70.2555	40.146					71.7		40.1
50	0.645985	0.40146	64.5985	40.146					70.3		40.1
55	0.613139	0.40146	61.3139	40.146					64.6		40.1
60	0.556569	0.40146	55.6569	40.146					61.3		40.1
65	0.520073	0.40146	52.0073	40.146					55.7		40.1
70	0.520073	0.40146	52.0073	40.146					52		40.1
75	0.494526	0.40146	49.4526	40.146					52		40.1
80	0.478102	0.40146	47.8102	40.146					49.5		40.1
85	0.478102	0.40146	47.8102	40.146					47.8		40.1
90	0.478102	0.40146	47.8102	40.146					47.8		40.1
95	0.425182	0.40146	42.5182	40.146					47.8		40.1
100	0.425182	0.40146	42.5182	40.146					42.5		40.1
105	0.425182	0.40146	42.5182	40.146					42.5		40.1
110	0.425182	0.40146	42.5182	40.146					42.5		40.1
115	0.425182	0.40146	42.5182	40.146					42.5		40.1
120	0.425182	0.40146	42.5182	40.146					42.5		40.1
125	0.425182	0.40146	42.5182	40.146					42.5		40.1
130	0.425182	0.40146	42.5182	40.146					42.5		40.1
135	0.425182	0.40146	42.5182	40.146					42.5		40.1
140	0.425182	0.40146	42.5182	40.146					42.5		40.1
145	0.425182	0.40146	42.5182	40.146					42.5		40.1
									42.5		40.1
