# Supplementary material for: Expression of Concern: The prognostic value of HER2 in ovarian cancer: A meta-analysis of observational studies
Source: PLoS One. 2022 Dec 30;17(12):e0279960. doi: 10.1371/journal.pone.0279960 (PMC9803123; doi:10.1371/journal.pone.0279960)
Supplement: S1 File — Pubmed, Embase and Cochrane library databases were searched up until 2017, the results are shown in the list in folder “Search strategy”. These results were imported into Endnote resulting in 34 articles being included in this study (folder “Full texts extraction”). Data were extracted into Excel (file “HER2 New”), including hazard ratios (HRs) for survival with 95% confidence intervals (CIs). Subgroup analyses (file “HER2 New”), publication bias and sensitivity analyses (folder “Figures”) were carried out. Estimates of overall survival (OS), progress-free survival (PFS) and disease-free survival (DFS) were weighted and pooled using Der Simonian-Laird random-effect model (file “HER2 New”). Stata was used to draw figures (folder “Figures”). (ZIP) [file pone.0279960.s001.zip › HER2 data (1)/HER2 data/Full texts extraction/Extraction/3A.csv]

x	Curve1	Curve2
0	100	100
4	97.8102	99.4206
8	95.5512	81.7518
12	93.7546	75.5474
16	87.0438	75.5474
20	87.0438	43.5012
24	82.2768	37.7737
28	70.3937	37.7737
32	65.2176	25
36	57.2588	25
40	53.2233	12.5912
44	48.7045	12.5912
48	44.4431	12.5912
52	34.3066	12.5912
56	34.0647	12.5912
60	25.5474	12.5912
64	25.5474	12.5912
68	25.5474	12.5912
72	25.5474	12.5912
76	13.1387	12.5912
80	13.1387	12.5912
84	13.1387	12.5912
88	13.1387	12.5912
