# Supplementary material for: Expression of Concern: The prognostic value of HER2 in ovarian cancer: A meta-analysis of observational studies
Source: PLoS One. 2022 Dec 30;17(12):e0279960. doi: 10.1371/journal.pone.0279960 (PMC9803123; doi:10.1371/journal.pone.0279960)
Supplement: S1 File — Pubmed, Embase and Cochrane library databases were searched up until 2017, the results are shown in the list in folder “Search strategy”. These results were imported into Endnote resulting in 34 articles being included in this study (folder “Full texts extraction”). Data were extracted into Excel (file “HER2 New”), including hazard ratios (HRs) for survival with 95% confidence intervals (CIs). Subgroup analyses (file “HER2 New”), publication bias and sensitivity analyses (folder “Figures”) were carried out. Estimates of overall survival (OS), progress-free survival (PFS) and disease-free survival (DFS) were weighted and pooled using Der Simonian-Laird random-effect model (file “HER2 New”). Stata was used to draw figures (folder “Figures”). (ZIP) [file pone.0279960.s001.zip › HER2 data (1)/HER2 data/Full texts extraction/Extraction/4A.csv]

x	Curve1SHANGMIAN	Curve2
0	100	100
4	100	100
8	100	100
12	100	100
16	100	100
20	99.1232	94.2725
24	98	90.2158
28	98	85.3624
32	95.5795	73.7837
36	86.3827	62.4122
40	83.4229	49.1668
44	64.2236	45.135
48	54.4886	38.922
52	41.2058	32.9785
56	30.2695	29.7308
60	21.3614	23.3208
64	10.7727	12.7221
68	8.39617	9.55846
72	3.00928	0.566218
75	1.63332	0.566218
