# Supplementary material for: Expression of Concern: The prognostic value of HER2 in ovarian cancer: A meta-analysis of observational studies
Source: PLoS One. 2022 Dec 30;17(12):e0279960. doi: 10.1371/journal.pone.0279960 (PMC9803123; doi:10.1371/journal.pone.0279960)
Supplement: S1 File — Pubmed, Embase and Cochrane library databases were searched up until 2017, the results are shown in the list in folder “Search strategy”. These results were imported into Endnote resulting in 34 articles being included in this study (folder “Full texts extraction”). Data were extracted into Excel (file “HER2 New”), including hazard ratios (HRs) for survival with 95% confidence intervals (CIs). Subgroup analyses (file “HER2 New”), publication bias and sensitivity analyses (folder “Figures”) were carried out. Estimates of overall survival (OS), progress-free survival (PFS) and disease-free survival (DFS) were weighted and pooled using Der Simonian-Laird random-effect model (file “HER2 New”). Stata was used to draw figures (folder “Figures”). (ZIP) [file pone.0279960.s001.zip › HER2 data (1)/HER2 data/Full texts extraction/Extraction/5A.csv]

x	Curve1	Curve2
0	99.8279	100
4	95.1807	94.148
8	91.3941	88.4682
12	85.8864	73.6661
16	81.0733	70.7401
20	77.1084	64.8881
24	69.191	64.8881
28	63.5112	64.8881
32	57.7102	47.1601
36	52.3236	41.3081
40	48.7091	41.3081
44	37.649	41.3081
48	36.6609	41.3081
52	36.6609	34.2513
56	36.6609	34.2513
60	36.6609	34.2513
64	36.6609	27.3666
68	36.833	27.3666
72	32.7022	27.3666
76	32.7022	27.3666
80	32.7022	27.3666
84	32.7022	27.3666
88	32.7022	27.3666
90	32.7022	27.3666
