# Supplementary material for: Expression of Concern: The prognostic value of HER2 in ovarian cancer: A meta-analysis of observational studies
Source: PLoS One. 2022 Dec 30;17(12):e0279960. doi: 10.1371/journal.pone.0279960 (PMC9803123; doi:10.1371/journal.pone.0279960)
Supplement: S1 File — Pubmed, Embase and Cochrane library databases were searched up until 2017, the results are shown in the list in folder “Search strategy”. These results were imported into Endnote resulting in 34 articles being included in this study (folder “Full texts extraction”). Data were extracted into Excel (file “HER2 New”), including hazard ratios (HRs) for survival with 95% confidence intervals (CIs). Subgroup analyses (file “HER2 New”), publication bias and sensitivity analyses (folder “Figures”) were carried out. Estimates of overall survival (OS), progress-free survival (PFS) and disease-free survival (DFS) were weighted and pooled using Der Simonian-Laird random-effect model (file “HER2 New”). Stata was used to draw figures (folder “Figures”). (ZIP) [file pone.0279960.s001.zip › HER2 data (1)/HER2 data/Full texts extraction/Extraction/5BB.csv]

x	Curve1	Curve2
0	100	100
4	94.148	93.0324
8	80.3787	76.3191
12	65.7487	59.0361
16	52.4957	53.1842
20	45.611	35.284
24	37.4785	35.284
28	29.7762	35.284
32	27.4469	29.432
36	24.6127	29.432
40	24.6127	29.432
44	24.6127	29.432
48	24.6127	29.432
52	24.6127	29.432
56	23.2358	29.432
60	23.2358	29.432
64	22.031	22.031
68	22.031	22.031
72	22.031	22.031
76	22.031	22.031
80	21.6867	21.6867
84	21.6867	21.6867
88	21.6867	21.6867
90	21.6867	21.6867
