# Supplementary material for: Expression of Concern: The prognostic value of HER2 in ovarian cancer: A meta-analysis of observational studies
Source: PLoS One. 2022 Dec 30;17(12):e0279960. doi: 10.1371/journal.pone.0279960 (PMC9803123; doi:10.1371/journal.pone.0279960)
Supplement: S1 File — Pubmed, Embase and Cochrane library databases were searched up until 2017, the results are shown in the list in folder “Search strategy”. These results were imported into Endnote resulting in 34 articles being included in this study (folder “Full texts extraction”). Data were extracted into Excel (file “HER2 New”), including hazard ratios (HRs) for survival with 95% confidence intervals (CIs). Subgroup analyses (file “HER2 New”), publication bias and sensitivity analyses (folder “Figures”) were carried out. Estimates of overall survival (OS), progress-free survival (PFS) and disease-free survival (DFS) were weighted and pooled using Der Simonian-Laird random-effect model (file “HER2 New”). Stata was used to draw figures (folder “Figures”). (ZIP) [file pone.0279960.s001.zip › HER2 data (1)/HER2 data/Full texts extraction/Extraction/6Aa.csv]

x	Curve1	Curve2
0	100.15	89.9669
4	95.6523	89.8686
8	95.0082	89.8686
12	83.9618	89.8686
16	78.8655	82.1319
20	70.6288	56.687
24	70.6288	56.687
28	70.6288	56.687
32	70.6288	40.2795
36	70.6288	40.2795
40	70.6288	40.2795
44	63.4061	40.2795
48	50.972	40.2795
52	31.7988	40.2795
56	31.7988	40.2795
60	31.7988	40.2795
64	31.7988	40.2795
68	31.7988	40.2795
72	31.7988	40.2795
76	31.7988	40.2795
80	23.8271	40.2795
84	23.8271	40.2795
88	23.8271	40.2795
92	23.8271	40.2795
96	23.8271	40.2795
100	23.8271	40.2795
104	23.8271	40.2795
108	23.8271	40.2795
112	23.8271	40.2795
116	23.8271	40.2795
118	23.8271	40.2795
