# Supplementary material for: Expression of Concern: The prognostic value of HER2 in ovarian cancer: A meta-analysis of observational studies
Source: PLoS One. 2022 Dec 30;17(12):e0279960. doi: 10.1371/journal.pone.0279960 (PMC9803123; doi:10.1371/journal.pone.0279960)
Supplement: S1 File — Pubmed, Embase and Cochrane library databases were searched up until 2017, the results are shown in the list in folder “Search strategy”. These results were imported into Endnote resulting in 34 articles being included in this study (folder “Full texts extraction”). Data were extracted into Excel (file “HER2 New”), including hazard ratios (HRs) for survival with 95% confidence intervals (CIs). Subgroup analyses (file “HER2 New”), publication bias and sensitivity analyses (folder “Figures”) were carried out. Estimates of overall survival (OS), progress-free survival (PFS) and disease-free survival (DFS) were weighted and pooled using Der Simonian-Laird random-effect model (file “HER2 New”). Stata was used to draw figures (folder “Figures”). (ZIP) [file pone.0279960.s001.zip › HER2 data (1)/HER2 data/Full texts extraction/Extraction/7AA.csv]

x	Curve1	Curve2
0	100	100.204
0.234886	99.884	100.174
9.88485	95.1177	98.9393
9.89385	95.1132	98.9094
19.7971	86.2264	65.9576
20.0823	85.495	65.0086
29.9762	60.1218	39.4673
30.2618	60.0477	38.73
39.9216	57.5418	33.3219
40.1	57.4955	33.2756
49.982	57.6522	30.712
50.0454	57.651	30.6956
60.1001	57.4607	30.5092
60.3988	57.4654	30.5037
69.9821	57.6174	30.487
70.0459	57.6162	30.4869
80.1002	57.4259	30.2966
80.164	57.4269	30.2954
89.9822	57.5826	30.6239
90.0456	57.5613	30.626
99.8723	54.2611	20.6028
99.9517	54.2596	20.5218
110.069	54.0721	20.5042
110.226	54.0692	20.504
119.873	54.0524	20.4872
120.187	54.0573	20.4866
129.835	54.2063	20.122
129.99	54.2087	20.1271
139.872	54.1915	20.4497
139.952	54.1491	20.4523
149.835	48.8724	20.2612
150.003	48.7826	20.2609
159.885	48.9393	20.2437
160.188	48.9284	20.2432
170.003	48.5739	20.2261
170.07	48.5761	20.226
175.247	48.7493	20.217
179.885	48.9045	20.2089
190.003	48.887	20.1913
200.12	49.0433	20.1737
