# Supplementary material for: Expression of Concern: The prognostic value of HER2 in ovarian cancer: A meta-analysis of observational studies
Source: PLoS One. 2022 Dec 30;17(12):e0279960. doi: 10.1371/journal.pone.0279960 (PMC9803123; doi:10.1371/journal.pone.0279960)
Supplement: S1 File — Pubmed, Embase and Cochrane library databases were searched up until 2017, the results are shown in the list in folder “Search strategy”. These results were imported into Endnote resulting in 34 articles being included in this study (folder “Full texts extraction”). Data were extracted into Excel (file “HER2 New”), including hazard ratios (HRs) for survival with 95% confidence intervals (CIs). Subgroup analyses (file “HER2 New”), publication bias and sensitivity analyses (folder “Figures”) were carried out. Estimates of overall survival (OS), progress-free survival (PFS) and disease-free survival (DFS) were weighted and pooled using Der Simonian-Laird random-effect model (file “HER2 New”). Stata was used to draw figures (folder “Figures”). (ZIP) [file pone.0279960.s001.zip › HER2 data (1)/HER2 data/Full texts extraction/Extraction/8Aa.csv]

x	Curve1	Curve2
0	100	100
2	96.649	79.7178
4	96.649	79.7178
6	94.4184	69.8413
8	93.1217	69.8413
10	93.1217	69.8413
12	88.1413	64.7266
14	84.5756	59.7884
16	83.2451	54.7
18	83.2451	50.0882
20	81.27	50.0882
22	78.2766	39.6825
24	69.8413	39.6825
26	62.7866	39.6825
28	62.7866	39.6825
30	62.7866	39.6825
32	58.5538	39.6825
34	55.8038	39.6825
36	52.2722	39.6825
38	47.2663	39.6825
40	47.2663	39.6825
42	47.2663	39.6825
44	37.9189	39.6825
46	37.9189	39.6825
48	28.2187	39.6825
50	28.2187	39.6825
52	28.2187	39.6825
54	28.2187	32.8042
56	28.2187	26.455
