# Supplementary material for: Expression of Concern: The prognostic value of HER2 in ovarian cancer: A meta-analysis of observational studies
Source: PLoS One. 2022 Dec 30;17(12):e0279960. doi: 10.1371/journal.pone.0279960 (PMC9803123; doi:10.1371/journal.pone.0279960)
Supplement: S1 File — Pubmed, Embase and Cochrane library databases were searched up until 2017, the results are shown in the list in folder “Search strategy”. These results were imported into Endnote resulting in 34 articles being included in this study (folder “Full texts extraction”). Data were extracted into Excel (file “HER2 New”), including hazard ratios (HRs) for survival with 95% confidence intervals (CIs). Subgroup analyses (file “HER2 New”), publication bias and sensitivity analyses (folder “Figures”) were carried out. Estimates of overall survival (OS), progress-free survival (PFS) and disease-free survival (DFS) were weighted and pooled using Der Simonian-Laird random-effect model (file “HER2 New”). Stata was used to draw figures (folder “Figures”). (ZIP) [file pone.0279960.s001.zip › HER2 data (1)/HER2 data/Full texts extraction/Extraction/9Aa.csv]

x	Curve1	Curve2
0	100	100
2	100	93.4442
4	100	81.5022
6	100	81.5022
8	96.9099	69.4461
10	89.5921	63.5138
12	88.0849	49.2288
14	82.2968	49.2288
16	75.1509	30.4522
18	68.2951	14.3993
20	55.999	14.3993
22	55.999	7.91867
24	55.999	7.91867
26	55.999	7.91867
28	55.999	7.91867
30	55.999	7.91867
32	55.999	7.91867
34	48.5622	7.91867
36	24.9355	7.91867
37	24.9355	7.91867
		7.91867
