# Supplementary material for: Expression of Concern: The prognostic value of HER2 in ovarian cancer: A meta-analysis of observational studies
Source: PLoS One. 2022 Dec 30;17(12):e0279960. doi: 10.1371/journal.pone.0279960 (PMC9803123; doi:10.1371/journal.pone.0279960)
Supplement: S1 File — Pubmed, Embase and Cochrane library databases were searched up until 2017, the results are shown in the list in folder “Search strategy”. These results were imported into Endnote resulting in 34 articles being included in this study (folder “Full texts extraction”). Data were extracted into Excel (file “HER2 New”), including hazard ratios (HRs) for survival with 95% confidence intervals (CIs). Subgroup analyses (file “HER2 New”), publication bias and sensitivity analyses (folder “Figures”) were carried out. Estimates of overall survival (OS), progress-free survival (PFS) and disease-free survival (DFS) were weighted and pooled using Der Simonian-Laird random-effect model (file “HER2 New”). Stata was used to draw figures (folder “Figures”). (ZIP) [file pone.0279960.s001.zip › HER2 data (1)/HER2 data/Full texts extraction/HER2 New.xlsx]

## Sheet: 原始
												multivariate			univariate
No	文献编码	Study & year	Country	race	Age	Method	Sample size(n)	HER2阳性率	Follow-up (months)	type	Outcomes	HR	LCL	UCL	HR	LCL	UCL
1	28448787	Shang 2017	China	Asian	54median（21-83）	IHC	136	HER2：30.1% P-HER2：28.7%	48	ovarian cancer	OS	HER2:1.811	1.16	2.827				direct
												P-HER2:2.781	1.66	4.658
2	26937910	Wang 2016	China	Asian	51.26±14.75mean(24-78）	IHC	111	31.53%(35/111)	2014.12.31	ovarian cancer	OS	1.92	1.12	3.26	2.1	1.25	3.55	direct
3		Shandiz2016	Iran	Asian	51.6±13mean(19-71)	IHC	47	12/47	27.7median(6-60)	ovarian cancer	OS	24个月0.181	0.028	1.149				indirect
												60个月0.816	0.655	1.017
											DFS	24个月0.815	0.345	1.922
												60个月0.53	0.037	7.574
4		Zhang2015	China	Asian	<40-≥70	IHC	161	NE	60	ovarian cancer	OS				3.463	1.839	6.523	direct
5	26004768	Despierre2015	Belgium	Caucasia	59median（31-85）	FISH	106	53/106	NE	ovarian cancer	OS	0.97	0.49	1.89				direct
											PFS	1.51	0.87	2.63
6	25602630	Corkery 2015	Canada	Caucasia	NE	IHC	103	NE	NE	serous ovarian cancer	OS	4.41	1.95	9.95				indirect
											DFS	1.54	0.91	2.6
7	25520097	Demir2014	Sweden	Caucasia	54median (24-80)	IHC	82	18.3%(15/82)	NE（90?)	epithelial ovarian cancer	OS	4.9	2	12.04				indirect
8		Cai2015	China	Asian	<50,≥50	IHC	95	32/95	NE	ovarian cancer	OS	1.34	0.77	2.32				indirect
9	24674832	Matsuo2014	USA Japan	Mix	62.6±10.6	IHC	120	32/120	NE（0-96）	serous ovarian cancer	OS	1.19	0.67	2.11				direct
											PFS	1.04	0.63	1.71
10	24238473	de Toledo 2014	Brazil	Caucasia	55.2mean (±12.3)	IHC	152	19/152	43.6（41.4四分位）	epithelial ovarian cancer	OS	1.46	0.42	5.04				direct
											DFS	1.57	0.39	6.22
11	23620766	Chay 2013	Singapore	Mix	48.3(15.8-89)	IHC	133	31/113	2.8median(0-19.99)	mucinous ovarian cancer	OS	0.56	0.21	1.52				direct
											PFS	0.5	0.2	1.22
12		Steffensen2011	Denmark	Caucasia	64median（32-84）	elisa	139	NE	39.6median（95%CI34.5-42.7)	ovarian cancer	OS	1.11	0.68	1.79				indirect
											PFS	1.23	0.64	2.39
13		liu2010	China	Asian	49median (30-76)	IHC	116	26/116	43median（5-93）	epithelial ovarian cancer	OS	2.832	1.39	5.79				indirect
											PFS	1.922	1	3.69
14		Pflisterer2009	Germany	Caucasia	≥18	IHC	359	22/359	57.5median(46-64.3)	advanced ovarian cancer	OS	0.71	0.42	1.18	1.75	1.05	2.91	direct
15		Garcia-velasco2008	Spain	Caucasia	57median(28-82)	IHC	72	4/72	33median(<1-193)	ovarian cancer	OS				2.28	0.12	4.2	direct
											PFS				2.82	0.38	20.9	direct
16		Graeff2008	Nertherland	Caucasia	57.8median（22-90）	immunostaining,PCR	230	12/230	NE	ovarian cancer	OS				1.02	0.48	2.2	direct
											PFS				0.98	0.46	2.1
17		Tomsova2008	Czech Republic	Caucasia	53median(27-82,mean55)	IHC	116	0.086	39meidan(1-120)	ovarian cancer	OS	1.9	0.79	4.58				indirect
18		Tufferd2007	France	Caucasia	58median(25-77)	IHC	320	41/320	24.9median(95%CI23.4-26.3)	ovarian cancer	OS				0.948	0.51	1.74	direct
											PFS				0.809	0.54	1.19
19		Steffensen2007	Denmark	Caucasia	54.5median（29-70）	IHC	160	57/160	120	ovarian cancer	OS	1.5	1.02	2.2				direct
20		Plis2007	Austria	Caucasia	59.2±12.1（mean）	IHC	128	0.276	43.7median(0.4-168.7)	ovarian cancer	OS	1.92	0.94	3.94				direct
21		Malamou-Mitsi2007	Greece	Caucasia	<63,≥63	IHC	95	17/95	66meidan(0.4-89.3+)	ovarian cancer	OS	1.85	0.93	4.12				indirect
											PFS	1.44	0.79	2.63
22		Brozek2006	Gdansk	Caucasia	NE	FISH	53	10/53	NE	ovarian cancer	OS	2.44	0.79	7.52				indirect
23	16598670	Surowiak2006	Germany	Caucasia	51mean	IHC	43	21/43	0-52	ovarian cancer	OS	0.85	0.17	4.33				indirect
24		Castellvi2006	Spain		55mena（20-87）	IHC	75	23/75	31mean（24-80）	ovarian cancer	OS	1.12	0.49	2.54				indirect
25		Verri2005	Italy	Caucasia	57median(25-90)	IHC	194	53/194	45meidan(1-161)	epithelial ovarian cancer	OS	1.36	0.76	2.42				direct
											PFS	1.61	0.94	2.73
26	14751135	Lassus2004	Sweden	Caucasia	<57,≥57	CISH	401	66/401	NE	serous ovarian cancer	OS	2.14	1.34	3.42				direct
27		Nielsen2004	Denmark	Caucasia	median58（13-91）	IHC	783	272/783	NE	epithelial ovarian cancer	OS	0.946	0.658	1.36				direct
28	14679128	Camilleri-Broet2004	France	Caucasia	59median（23-74）	IHC	95	15/95	68meidan	ovarian cancer	OS				2.12	1.13	3.98	direct
											PFS				1.99	1.12	3.54
29	11328410	Skirnisdottir 2001	Sweden	Caucasia	60mean (26-82)	IHC	106	20/106	87median (57-125)	ovarian cancer	OS	2.28	0.67	7.82				indirect
30		Davidson2000	Norway	Caucasia	mean56.96（30-84）	IHC	75	35/75	70mean（8-224）	ovarian cancer	OS	1.92	1.1	3.37				indirect
31		Wang1999	USA	Caucasia	median61 (range35-83)	FISH	40	10/40	1-56	ovarian cancer	OS	4	1.15	13.91				indirect
32	8522248	Medl1995	Austria	Caucasia	59.6±12.8mdian（15-88）	PCR	196	0.403	59mean	ovarian cancer	OS	1.08	0.73	1.6				indirect
34	7615357	Fajac1995	France	Caucasia	52±1.5	southern blot	65	9/65	71median(10-43)	ovarian cancer	OS	1.8	0.748	4.331				indirect
35		Berchuck1990	USA		63.5meidan，58.5median	IHC	73	23/73	1-100	epithelial ovarian cancer	OS	4.39	2.13	9.06				indirect

## Sheet: OS
NO	Study	Outcomes	HR	LL	UL	Country	country	smaple	sample	Method	m	type
1	Shang 2017	OS	1.811	1.16	2.827	China	Asia	136	≥106	IHC	direct	ovarian cancer
2	Wang 2016	OS	1.92	1.12	3.26	China	Asia	111	≥106	IHC	direct	ovarian cancer
3	Shandiz2016	OS	0.816	0.655	1.017	Iran	Asia	47	<106	IHC	indirect	ovarian cancer
4	Zhang2015	OS	3.463	1.839	6.523	China	Asia	161	≥106	IHC	direct	ovarian cancer
5	Despierre2015	OS	0.97	0.49	1.89	Belgium	Europe	106	≥106	FISH	direct	ovarian cancer
6	Corkery 2015	OS	4.41	1.95	9.95	Canada	north America	103	<106	IHC	indirect	serous ovarian cancer
7	Demir2014	OS	4.9	2	12.04	Sweden	Europe	82	<106	IHC	indirect	epithelial ovarian cancer
8	Cai2015	OS	1.34	0.77	2.32	China	Asia	95	<106	IHC	indirect	ovarian cancer
9	Matsuo2014	OS	1.19	0.67	2.11	USA Japan	north America	120	≥106	IHC	direct	serous ovarian cancer
10	de Toledo 2014	OS	1.46	0.42	5.04	Brazil	south America	125	≥106	IHC	direct	epithelial ovarian cancer
11	Chay 2013	OS	0.56	0.21	1.52	Singapore	Asia	133	≥106	IHC	direct	mucinous ovarian cancer
12	Steffensen2011	OS	1.11	0.68	1.79	Denmark	Europe	139	≥106	elisa	indirect	ovarian cancer
13	liu2010	OS	2.832	1.39	5.79	China	Asia	102	<106	IHC	indirect	epithelial ovarian cancer
14	Pflisterer2009	OS	0.71	0.42	1.18	Germany	Europe	369	≥106	IHC	direct	advanced ovarian cancer
15	Garcia-velasco2008	OS	2.28	0.12	4.2	Spain	Europe	72	<106	IHC	direct	ovarian cancer
16	Graeff2008	OS	1.02	0.48	2.2	Nertherland	Europe	230	≥106	IHC	direct	ovarian cancer
17	Tomsova2008	OS	1.9	0.79	4.58	Czech Republic	Europe	116	≥106	IHC	indirect	ovarian cancer
18	Tufferd2007	OS	0.948	0.51	1.74	France	Europe	320	≥106	IHC	direct	ovarian cancer
19	Steffensen2007	OS	1.28	0.43	3.84	Denmark	Europe	160	≥106	IHC	direct	ovarian cancer
20	Plis2007	OS	1.92	0.94	3.94	Austria	Europe	128	≥106	IHC	direct	ovarian cancer
21	Malamou-Mitsi2007	OS	1.85	0.93	4.12	Greece	Europe	95	<106	IHC	indirect	ovarian cancer
22	Brozek2006	OS	2.44	0.79	7.52	Gdansk	Europe	53	<106	FISH	indirect	ovarian cancer
23	Surowiak2006	OS	0.85	0.17	4.33	Germany	Europe	43	<106	IHC	indirect	ovarian cancer
24	Castellvi2006	OS	1.12	0.49	2.54	Spain	Europe	75	<106	IHC	indirect	ovarian cancer
25	Verri2005	OS	1.36	0.76	2.42	Italy	Europe	194	≥106	IHC	direct	epithelial ovarian cancer
26	Lassus2004	OS	2.14	1.34	3.42	Sweden	Europe	401	≥106	CISH	direct	serous ovarian cancer
27	Nielsen2004	OS	0.946	0.658	1.36	Denmark	Europe	783	≥106	IHC	direct	epithelial ovarian cancer
28	Camilleri-Broet2004	OS	2.12	1.13	3.98	France	Europe	95	<106	IHC	direct	ovarian cancer
29	Skirnisdottir 2001	OS	2.28	0.67	7.82	Sweden	Europe	106	≥106	IHC	indirect	ovarian cancer
30	Davidson2000	OS	1.92	1.1	3.37	Norway	Europe	45	<106	IHC	indirect	ovarian cancer
31	Wang1999	OS	4	1.15	13.91	USA	north America	40	<106	FISH	indirect	ovarian cancer
32	Medl1995	OS	1.08	0.73	1.6	Austria	Europe	196	≥106	IHC	indirect	ovarian cancer
33	Kaufmann1995	OS	1.46	0.75	2.85	Germany	Europe	77	<106	immunoassay	indirect	ovarian cancer
34	Fajac1995	OS	1.9	1.03	3.48	France	Europe	52	<106	southern blot	indirect	ovarian cancer
35	Berchuck1990	OS	4.39	2.13	9.06	USA	north America	73	<106	IHC	indirect	epithelial ovarian cancer
	发表偏倚begg：	Pz=0.233>0.05,无发表偏倚						5183
								40
	亚组	HR	ll	ul	例数			783
	Asia	1.56	0.97	2.51	7	无
	Europe	1.36	1.18	1.57	21	负
	north America	2.94	1.36	6.33	4	负
	sourth America	1.46	0.42	5.04	1	无
	oceania	1.23	0.87	1.74	2	无
	例数
	≥106	1.3	1.14	1.48	19
	<106	2.03	1.43	2.87	16
	IHC	1.56	1.26	1.93	28
	other	1.59	1.25	2.02	7
	indirect	1.83	1.37	2.45	18
	direct	1.38	1.1	1.73	17
	serous，municous	1.65	0.83	3.27	4	无
	ovarian cancer	1.55	1.29	1.87	31

## Sheet: OS亚组Z
NO	Study	Outcomes	HR	LL	UL	Country	country	ethnic	smaple	sample	Method	m	type
1	Shang 2017	OS	1.811	1.16	2.827	China	Asia	Asian	136	>100	IHC	direct	ovarian cancer
2	Wang 2016	OS	1.92	1.12	3.26	China	Asia	Asian	111	>100	IHC	direct	ovarian cancer
3	Shandiz2016	OS	0.816	0.655	1.017	Iran	Asia	Asian	47	≤100	IHC	indirect	ovarian cancer
4	Zhang2015	OS	3.463	1.839	6.523	China	Asia	Asian	161	>100	IHC	direct	ovarian cancer
5	Despierre2015	OS	0.97	0.49	1.89	Belgium	Europe	Caucasia	106	>100	FISH	direct	ovarian cancer
6	Corkery 2015	OS	4.41	1.95	9.95	Canada	north America	Caucasia	103	>100	IHC	indirect	serous ovarian cancer
7	Demir2014	OS	4.9	2	12.04	Sweden	Europe	Caucasia	82	≤100	IHC	indirect	epithelial ovarian cancer
8	Cai2015	OS	1.34	0.77	2.32	China	Asia	Asian	95	≤100	IHC	indirect	ovarian cancer
9	Matsuo2014	OS	1.19	0.67	2.11	USA	north America	Mix	120	>100	IHC	direct	serous ovarian cancer
10	De Toledo 2014	OS	1.46	0.42	5.04	Brazil	south America	Caucasia	152	>100	IHC	direct	epithelial ovarian cancer
11	Chay 2013	OS	0.56	0.21	1.52	Singapore	Asia	Mix	133	>100	IHC	direct	mucinous ovarian cancer
12	Steffensen2011	OS	1.11	0.68	1.79	Denmark	Europe	Caucasia	139	>100	elisa	indirect	ovarian cancer
13	Liu2010	OS	2.832	1.39	5.79	China	Asia	Asian	116	>100	IHC	indirect	epithelial ovarian cancer
14	Pfisterer2009	OS	0.71	0.42	1.18	Germany	Europe	Caucasia	359	>100	IHC	direct	advanced ovarian cancer
15	Garcia-velasco2008	OS	2.28	0.12	4.2	Spain	Europe	Caucasia	72	≤100	IHC	direct	ovarian cancer
16	Graeff2008	OS	1.02	0.48	2.2	Nertherland	Europe	Caucasia	230	>100	immustainig	direct	ovarian cancer
17	Tomsova2008	OS	1.9	0.79	4.58	Czech Republic	Europe	Caucasia	116	>100	IHC	indirect	ovarian cancer
18	Tuefferd2007	OS	0.948	0.51	1.74	France	Europe	Caucasia	320	>100	IHC	direct	ovarian cancer
19	Steffensen2007	OS	1.5	1.02	2.2	Denmark	Europe	Caucasia	160	>100	IHC	direct	ovarian cancer
20	Pils2007	OS	1.92	0.94	3.94	Austria	Europe	Caucasia	128	>100	IHC	direct	ovarian cancer
21	Malamou-Mitsi2007	OS	1.85	0.93	4.12	Greece	Europe	Caucasia	95	≤100	IHC	indirect	ovarian cancer
22	Brozek2006	OS	2.44	0.79	7.52	Gdansk	Europe	Caucasia	53	≤100	FISH	indirect	ovarian cancer
23	Surowiak2006	OS	0.85	0.17	4.33	Germany	Europe	Caucasia	43	≤100	IHC	indirect	ovarian cancer
24	Castellvi2006	OS	1.12	0.49	2.54	Spain	Europe	Caucasia	75	≤100	IHC	indirect	ovarian cancer
25	Verri2005	OS	1.36	0.76	2.42	Italy	Europe	Caucasia	194	>100	IHC	direct	epithelial ovarian cancer
26	Lassus2004	OS	2.14	1.34	3.42	Sweden	Europe	Caucasia	401	>100	CISH	direct	serous ovarian cancer
27	Nielsen2004	OS	0.946	0.658	1.36	Denmark	Europe	Caucasia	783	>100	IHC	direct	epithelial ovarian cancer
28	Camilleri-Broet2004	OS	2.12	1.13	3.98	France	Europe	Caucasia	95	≤100	IHC	direct	ovarian cancer
29	Skirnisdottir 2001	OS	2.28	0.67	7.82	Sweden	Europe	Caucasia	106	>100	IHC	indirect	ovarian cancer
30	Davidson2000	OS	1.92	1.1	3.37	Norway	Europe	Caucasia	75	≤100	IHC	indirect	ovarian cancer
31	Wang1999	OS	4	1.15	13.91	USA	north America	Caucasia	40	≤100	FISH	indirect	ovarian cancer
32	Medl1995	OS	1.08	0.73	1.6	Austria	Europe	Caucasia	196	>100	PCR	indirect	ovarian cancer
34	Fajac1995	OS	1.8	0.748	4.331	France	Europe	Caucasia	65	≤100	southern blot	indirect	ovarian cancer
35	Berchuck1990	OS	4.39	2.13	9.06	USA	north America	Caucasia	73	≤100	IHC	indirect	epithelial ovarian cancer
亚组	HR	ll	ul	例数		P	I			亚组	HR	ll	ul	例数	H	I2
Asia	1.56	0.97	2.51	7	无					ethnic
Europe	1.34	1.18	1.53	22						Asian	1.75	1.06	2.9	6		85.5
north America	2.94	1.36	6.33	4						Caucasia	1.59	1.3	1.94	26		54.4
sourth America	1.46	0.42	5.04	1	无					Mix	0.91	0.45	1.85	2		40.1
ethnic										serouu/minous	1.65	0.83	3.82	4		76
Asian	1.75	1.06	2.9	6		0	0.855	random		ovarian cancer	1.55	1.29	1.88	30		63.7
Caucasia	1.59	1.3	1.94	26		0.001	54.4	random
Mix	0.99	0.6	1.62	2		0.197	40.1	fix		IHC	1.62	1.3	2.02	26		70.2
										other	1.41	1.05	1.89	8		38.7
例数
>100	1.45	1.18	1.77	21
≤100	1.9	1.29	2.82	13
										IHC	1.59	1.28	1.98	27	1.8	0.682	54-79
IHC	1.62	1.3	2.02	26						other	1.47	1.06	1.89	7	1.3	0.446	0-77
other	1.36	1.1	1.68	8
indirect	1.86	1.36	2.54	17
direct	1.4	1.13	1.73	17
serouu/minous	1.65	0.83	3.27	4		0.006	0.76
ovarian cancer	1.55	1.29	1.88	30		0	0.637

## Sheet: PFS亚组
No	Study	Outcomes	HR	LL	UL	Country	country	ethnic	sample	sample	method		type
3	Shandiz2016	PFS	0.53	0.037	7.574	Iran	Asia	Asian	47	≤100	IHC	indirect	ovarian cancer
5	Despierre2015	PFS	1.51	0.87	2.63	Belgium	Europe	Caucasia	106	>100	FISH	direct	ovarian cancer
6	Corkery 2015	PFS	1.54	0.91	2.6	Canada	north America	Caucasia	103	>100	IHC	indirect	serou ovarian cancer
9	Matsuo2014	PFS	1.04	0.63	1.71	USA Japan	north America	Mix	120	>100	IHC	direct	serou ovarian cancer
10	De Toledo 2014	PFS	1.57	0.39	6.22	Brazil	Sourth America	Caucasia	152	>100	IHC	direct	ovarian cancer
11	Chay 2013	PFS	0.5	0.2	1.22	Singapore	Asia	Mix	113	>100	IHC	direct	mucious ovairan cancer
12	Steffensen2011	PFS	1.23	0.64	2.39	Denmark	Europe	Caucasia	139	>100	elisa	indirect	ovarian cancer
13	Liu2010	PFS	1.922	1	3.69	China	Asia	Asian	116	>100	IHC	indirect	ovarian cancer
15	Garcia-velasco2008	PFS	2.82	0.38	20.9	Spain	Europe	Caucasia	72	≤100	IHC	direct	ovarian cancer
16	Graeff2008	PFS	0.98	0.46	2.1	Nertherland	Europe	Caucasia	230	>100	immunostaining	direct	ovarian cancer
18	Tuefferd2007	PFS	0.809	0.54	1.19	France	Europe	Caucasia	320	>100	IHC	direct	ovarian cancer
21	Malamou-Mitsi2007	PFS	1.44	0.79	2.63	Greece	Europe	Caucasia	95	≤100	IHC	indirect	ovarian cancer
25	Verri2005	PFS	1.61	0.94	2.73	Italy	Europe	Caucasia	194	>100	IHC	direct	ovarian cancer
28	Camilleri-Broet2004	PFS	1.99	1.12	3.54	France	Europe	Caucasia	95	≤100	IHC	direct	ovarian cancer
	发表偏倚begg：	Pz=0.951>0.05,无发表偏倚
亚组	HR	ll	ul	例数		P	I2		亚组	HR	ll	ul	例数	H	I2
Europe	1.26	1.03	1.56	8		0.027	0.279		Asian	1.79	0.95	3.37	2		0
Asia	0.94	0.31	2.83	3	无	0.916	66.4		Caucasia	1.32	1.07	1.63	10		12.2
north America	1.25	0.87	1.8	2	无	0.221	0.113		mix	0.8	0.4	1.59	2		48.2
sorth America	1.57	0.39	6.22	1	无	0.52	NA
									ovairan cancer	1.34	1.08	1.67	11		14.3
ethnic									serous	1.03	0.6	1.75	3		0.56
Asian	1.79	0.95	3.37	2		0.357	0
Caucasia	1.3	1.08	1.58	10		0.33	0.122		IHC	1.29	0.99	1.67	11		38
mix	0.88	0.57	1.36	2		0.165	0.482		OTHER	1.28	0.88	1.85	3		0
														H	I2
IHC	1.25	1.03	1.51	11		0.021	0.38		IHC	1.23	1.03	1.48	12	1.2	0.333	0-66
OTHER	1.28	0.88	1.85	3	wu	0.195	0		OTHER	1.39	0.91	2.12	2	na	0	na
ovairan cancer	1.31	1.08	1.59	11		0.921	0.56
serous	1.03	0.6	1.75	3	wu	0.006	0.143

## Sheet: Sheet2
Study	number of studies	HR	LL	UL	Subgroup		PFS/DFS	Study	number of studies	HR	LL	UL	Subgroup	P	I2
Random-model	34	1.51	1.31	1.89	Model			Random-model	14	1.27	1.04	1.56	Model	0.018	0.234
Fixed-model	34	1.34	1.22	1.48	Model			Fixed-model	14	1.26	1.06	1.49	Model	0.008	0.234
Unclassified	30	1.55	1.29	1.88	Histological type			Unclassified	11	1.31	1.08	1.59	Histological type
Serous	4	1.65	0.83	3.27	Histological type			Serous	3	1.03	0.6	1.75	Histological type
Asian	6	1.75	1.06	2.9	Source region			Asian	2	1.79	0.95	3.37	Source region
Caucasian	26	1.59	1.3	1.94	Source region			Caucasian	10	1.32	1.07	1.63	Source region
Mix	2	0.91	0.45	1.85	Source region			Mix	2	0.8	0.4	1.59	Source region
IHC	26	1.62	1.3	2.02	Detection method			IHC	11	1.29	0.99	1.67	Detection method
Other methods	8	1.41	1.05	1.89	Detection method			Other methods	3	1.28	0.88	1.85	Detection method
