# Supplementary material for: Expression of Concern: The prognostic value of HER2 in ovarian cancer: A meta-analysis of observational studies
Source: PLoS One. 2022 Dec 30;17(12):e0279960. doi: 10.1371/journal.pone.0279960 (PMC9803123; doi:10.1371/journal.pone.0279960)
Supplement: S1 File — Pubmed, Embase and Cochrane library databases were searched up until 2017, the results are shown in the list in folder “Search strategy”. These results were imported into Endnote resulting in 34 articles being included in this study (folder “Full texts extraction”). Data were extracted into Excel (file “HER2 New”), including hazard ratios (HRs) for survival with 95% confidence intervals (CIs). Subgroup analyses (file “HER2 New”), publication bias and sensitivity analyses (folder “Figures”) were carried out. Estimates of overall survival (OS), progress-free survival (PFS) and disease-free survival (DFS) were weighted and pooled using Der Simonian-Laird random-effect model (file “HER2 New”). Stata was used to draw figures (folder “Figures”). (ZIP) [file pone.0279960.s001.zip › HER2 data (1)/HER2 data/Search strategy/citation-export.txt]

Record #1 of 18
ID: CN-00703560
AU: Pfisterer J
AU: Du Bois A
AU: Bentz EK
AU: Kommoss F
AU: Harter P
AU: Huober J
AU: Schmalfeldt B
AU: Burchardi N
AU: Arnold N
AU: Hilpert F
TI: Prognostic value of human epidermal growth factor receptor 2 (Her-2)/neu in patients with advanced ovarian cancer treated with platinum/paclitaxel as first-line chemotherapy: a retrospective evaluation of the AGO-OVAR 3 Trial by the AGO OVAR Germany.
SO: International journal of gynecological cancer : official journal of the International Gynecological Cancer Society
YR: 2009
VL: 19
NO: 1
PG: 109-15
PM: PUBMED 19258951
PT: Journal Article; Randomized Controlled Trial
KY: Antineoplastic Combined Chemotherapy Protocols [therapeutic use];Biomarkers, Tumor [analysis];Carboplatin [administration & dosage];Cisplatin [administration & dosage];Genes, erbB-2;Ovarian Neoplasms [drug therapy] [pathology] [surgery];Paclitaxel [administration & dosage];Predictive Value of Tests;Prognosis;Prospective Studies;Aged[checkword];Female[checkword];Humans[checkword];Middle Aged[checkword]
CC: SR-GYNAECA
DOI: 10.1111/IGC.0b013e3181991a7c
AB: OBJECTIVES: Results on the prognostic value of human epidermal growth factor receptor 2 (HER-2)/neu in ovarian cancer are inconsistent. This exploratory analysis evaluates Her-2/neu as a prognostic factor in a large cohort of patients with advanced-stage ovarian cancer treated with platinum/paclitaxel as first-line chemotherapy within a prospective randomized trial. METHODS: Her-2/neu expression was assessed by immunohistochemistry in 359 patients (46%) treated within the AGO-OVAR 3 trial (n = 783). Patients received either cisplatin/paclitaxel or carboplatin/paclitaxel according to the study protocol. Immunohistochemistry results were scored according to the Dako score. RESULTS: Her-2/neu Dako scores of 0 or 1+ was found in 337 patients (94%) and a score of 2+ or 3+ in 22 patients (6%). Her-2/neu overexpression (2+/3+) was associated with a higher International Federation of Gynecology and Obstetrics stage and larger postoperative residual disease. There were no significant differences in response to chemotherapy between the Her-2/neu score subgroups and in progression-free survival time. In a multivariate analysis, the Her-2/neu score had no significant impact on overall survival time. CONCLUSIONS: In the present study, Her-2/neu overexpression in patients with advanced-stage ovarian cancer was rare and provided no evidence for a prognostic value of Her-2/neu in patients with advanced ovarian cancer treated with platinum/paclitaxel.
US: http://onlinelibrary.wiley.com/o/cochrane/clcentral/articles/560/CN-00703560/frame.html


Record #2 of 18
ID: CN-00890827
AU: Ferrero A
AU: Dompe D
AU: Ravarino N
AU: Ramella A
AU: Fuso L
AU: Maggiorotto F
AU: Tripodi E
AU: Zola P
TI: Angiogenesis and molecular markers in advanced epithelial ovarian cancer: A retrospective study.
SO: Gynecologic oncology
YR: 2011
VL: 123
NO: 2
PG: 301-7
XR: EMBASE 2011578783
PT: Journal: Article
KY: adult // *advanced cancer/di [Diagnosis] // *advanced cancer/su [Surgery] // aged // article // cancer chemotherapy // cancer grading // cancer surgery // controlled clinical trial // cytoreductive surgery // diagnostic test accuracy study // diagnostic value // *epithelial ovary cancer/di [Diagnosis] // *epithelial ovary cancer/dt [Drug Therapy] // *epithelial ovary cancer/su [Surgery] // female // hemoglobin blood level // human // human tissue // immunohistochemistry // major clinical study // medical record review // multiple cycle treatment // *ovary cancer/di [Diagnosis] // *ovary cancer/dt [Drug Therapy] // *ovary cancer/su [Surgery] // predictive value // priority journal // prognosis // protein expression // retrospective study // *tumor vascularization // antineoplastic metal complex/dt [Drug Therapy] // CA 125 antigen/ec [Endogenous Compound] // carboplatin/cb [Drug Combination] // carboplatin/dt [Drug Therapy] // CD34 antigen/ec [Endogenous Compound] // cisplatin/cb [Drug Combination] // cisplatin/dt [Drug Therapy] // *cyclooxygenase 2/ec [Endogenous Compound] // cyclophosphamide/cb [Drug Combination] // cyclophosphamide/dt [Drug Therapy] // doxorubicin/cb [Drug Combination] // doxorubicin/dt [Drug Therapy] // *epidermal growth factor receptor 2/ec [Endogenous Compound] // hemoglobin/ec [Endogenous Compound] // paclitaxel/cb [Drug Combination] // paclitaxel/dt [Drug Therapy] // *protein p53/ec [Endogenous Compound] // topotecan/cb [Drug Combination] // topotecan/dt [Drug Therapy] // *tumor marker/ec [Endogenous Compound]
DOI: 10.1016/j.ygyno.2011.07.026
AB: Objective: The role of molecular markers in ovarian cancer is still a matter of debate. Angiogenesis is a necessary condition for tumor growth. Hypoxia induces angiogenesis, and cyclooxygenase-2 (COX-2), p53 and HER2 are involved in cancer proliferation and angiogenesis regulation. The aims of this study were to evaluate the relationship between intratumoral microvessel density (IMD) and the expression of molecular markers that affect angiogenesis (COX-2, p53 and HER2) in advanced epithelial ovarian cancer (EOC), to analyze their prognostic and predictive value and their association with clinicopathological features, such as serum hemoglobin level at diagnosis (Hb). Methods: Immunohistochemical staining with CD34 (for IMD), COX-2, p53 and HER2 antibodies was performed in 113 patients with advanced EOC who had undergone primary surgery. Clinicopathological data were collected and statistical analyses were performed. Results: Neither IMD, COX-2 nor HER2 had any predictive or prognostic value in EOC. A relationship that approached statistical significance was found between p53 expression and a complete response to treatment (p = 0.05). p53 expression and tumor grade were inversely associated (p = 0.012). Hb < 12 g/dl had predictive value (p = 0.02). Conclusions: In our series IMD, COX-2 and HER2 had neither prognostic nor predictive value in advanced EOC. p53 and Hb may be predictive factors. The results and clinical usefulness of immunohistochemistry are controversial. Further evaluations are required to determine whether the serum levels of molecular markers correlate with the results of immunohistochemical assays and whether they offer any prognostic and/or predictive value. Targeted therapy remains the ultimate goal of these studies. 2011 Elsevier Inc. All rights reserved.
US: http://onlinelibrary.wiley.com/o/cochrane/clcentral/articles/827/CN-00890827/frame.html


Record #3 of 18
ID: CN-00529608
AU: Pinto D
AU: Pereira D
AU: Portela C
AU: Silva JL
AU: Lopes C
AU: Medeiros R
TI: The influence of HER2 genotypes as molecular markers in ovarian cancer outcome.
SO: Biochemical and biophysical research communications
YR: 2005
VL: 335
NO: 4
PG: 1173-8
PM: PUBMED 16112085
PT: Clinical Trial; Controlled Clinical Trial; Journal Article; Research Support, Non-U.S. Gov't
KY: Antineoplastic Agents [therapeutic use];Biomarkers, Tumor [genetics];DNA Mutational Analysis [methods];Genetic Predisposition to Disease [epidemiology] [genetics];Genetic Testing [methods];Genotype;Incidence;Ovarian Neoplasms [drug therapy] [genetics] [metabolism] [mortality];Polymorphism, Genetic;Portugal [epidemiology];Prognosis;Receptor, ErbB-2 [genetics];Reproducibility of Results;Risk Assessment [methods];Risk Factors;Sensitivity and Specificity;Survival Analysis;Survival Rate;Treatment Outcome;Female[checkword];Humans[checkword];Middle Aged[checkword]
DOI: 10.1016/j.bbrc.2005.08.012
AB: A relevant clinical problem in the treatment of ovarian cancer (OC) is the development of resistance to chemotherapy, frequently due to genetic variations in enzymes and receptors. Changes in the HER2 receptor have been associated with breast and ovarian cancers. The role of a polymorphism in the HER2 gene in the clinical outcome of OC patients was investigated in this study. We characterized DNA samples from 111 patients with OC treated with cisplatin and paclitaxel, using PCR-RFLP. Our results indicate that patients carrying the valine homozygotic genotype present a lower overall survival mean, suggesting a role for this polymorphism in the outcome of ovarian cancer patients. The G allele has been implicated in the formation of active HER2 receptors, with a more aggressive phenotype. We hypothesize that HER2 genotypes can be predictive biomarkers in ovarian cancer, contributing to a genetic individual profile of great interest in clinical oncology.
US: http://onlinelibrary.wiley.com/o/cochrane/clcentral/articles/608/CN-00529608/frame.html


Record #4 of 18
ID: CN-01298725
AU: Isabelle R-C
AU: Isabelle T-F
AU: Eric P-L
AU: Liu JF
AU: Selle F
AU: Poveda AM
AU: Cibula D
AU: Hirte H
AU: Hilpert F
AU: Raspagliesi F
AU: Gladieff L
AU: Harter P
AU: Siena S
AU: Campo JM
AU: Pearlberg J
AU: Moyo V
AU: Riahi K
AU: Nering R
AU: Kubasek W
AU: Adiwijaya B
AU: Czibere A
AU: Naumann RW
AU: Coleman RL
AU: Vergote I
AU: MacBeath G
TI: Randomized phase II trial of seribantumab in combination with paclitaxel in patientswith advanced platinum-resistant or -refractory ovarian cancer
SO: Journal of clinical oncology
YR: 2017
VL: 34
NO: 36
PG: 4345-4353
XR: EMBASE 614094065
PT: Journal: Article
KY: abdominal pain/si [Side Effect]; *advanced cancer/di [Diagnosis]; *advanced cancer/dt [Drug Therapy]; advanced cancer/dt [Drug Therapy]; alopecia/si [Side Effect]; anemia/si [Side Effect]; anxiety disorder/si [Side Effect]; article; asthenia/si [Side Effect]; backache/si [Side Effect]; *cancer combination chemotherapy; cancer patient; cancer survival; constipation/si [Side Effect]; controlled study; coughing/si [Side Effect]; decreased appetite/si [Side Effect]; dehydration/si [Side Effect]; diarrhea/si [Side Effect]; dizziness/si [Side Effect]; drug efficacy; drug safety; drug withdrawal; dysgeusia/si [Side Effect]; dyspepsia/si [Side Effect]; dysphonia/si [Side Effect]; dyspnea/si [Side Effect]; edema/si [Side Effect]; epistaxis/si [Side Effect]; erythema/si [Side Effect]; fatigue/si [Side Effect]; female; fever/si [Side Effect]; follow up; headache/si [Side Effect]; human; hyperglycemia/si [Side Effect]; hypokalemia/si [Side Effect]; hypomagnesemia/si [Side Effect]; infection/si [Side Effect]; infestation/si [Side Effect]; intention to treat analysis; loading drug dose; lung embolism/si [Side Effect]; major clinical study; mucosa inflammation/si [Side Effect]; multicenter study; muscle spasm/si [Side Effect]; myalgia/si [Side Effect]; nausea/si [Side Effect]; needle biopsy; neutropenia/si [Side Effect]; open study; *ovary cancer/di [Diagnosis]; *ovary cancer/dt [Drug Therapy]; ovary cancer/dt [Drug Therapy]; paresthesia/si [Side Effect]; peripheral neuropathy/si [Side Effect]; phase 2 clinical trial; prediction; priority journal; progression free survival; quality of life; randomized controlled trial; rash/si [Side Effect]; sensory neuropathy/si [Side Effect]; stomatitis/si [Side Effect]; treatment duration; treatment response; urinary tract infection/si [Side Effect]; venous thromboembolism/si [Side Effect]; vomiting/si [Side Effect]; biological marker/ec [Endogenous Compound]; *paclitaxel/ae [Adverse Drug Reaction]; *paclitaxel/ct [Clinical Trial]; *paclitaxel/cb [Drug Combination]; *paclitaxel/dt [Drug Therapy]; *paclitaxel/iv [Intravenous Drug Administration]; *seribantumab/ae [Adverse Drug Reaction]; *seribantumab/ct [Clinical Trial]; *seribantumab/cb [Drug Combination]; *seribantumab/dt [Drug Therapy]; *seribantumab/iv [Intravenous Drug Administration]; cancer epidemiology; clinical trial; controlled clinical trial; drug resistance; drug therapy; exploratory research; Fallopian tube; gene expression; hazard ratio; *ovary cancer; peritoneum cancer; biological marker; endogenous compound; epidermal growth factor receptor 2; messenger RNA; *paclitaxel; *platinum; *seribantumab
DOI: 10.1200/JCO.2016.67.1891
AB: Purpose Seribantumab is a fully human immunoglobulin G2 monoclonal antibody that binds to human epidermal growth factor receptor (HER) 3 (ErbB3), blocking heregulin (HRG) -mediated ErbB3 signaling and inducing ErbB3 receptor downregulation. This open-label randomized phase II study evaluated progression-free survival (PFS) with seribantumab in combination with once-per-week paclitaxel compared with paclitaxel alone in patients with platinum-resistant or -refractory ovarian cancer. A key secondary objective was to determine if any of five prespecified biomarkers predicted benefit from seribantumab. Patients and Methods Patients with platinum-resistant or -refractory epithelial ovarian, fallopian tube, or primary peritoneal cancer were randomly assigned at a ratio of two to one to receive seribantumab plus paclitaxel or paclitaxel alone. Patients underwent pretreatment core needle biopsy; archival tumor samples were also obtained to support biomarker analyses. Results A total of 223 patientswere randomly assigned (seribantumab plus paclitaxel, n = 140; paclitaxel alone, n = 83).Median PFS in the unselected intent-to-treat population was 3.75 months with seribantumab plus paclitaxel compared with 3.68 months with paclitaxel alone (hazard ratio [HR], 1.027; 95% CI, 0.741 to 1.425; P = .864). Among patients whose tumors had detectable HRG mRNA and low HER2 (n = 57 [38%] of 151with available biomarker data), increased treatment benefitwas observed in those receiving seribantumab plus paclitaxel compared with paclitaxel alone (PFS HR, 0.37; 95%CI, 0.18 to 0.76; P = .007). The HR in patients notmeeting these criteriawas 1.80 (95%CI, 1.08 to 2.98; P = .023). Conclusion The addition of seribantumab to paclitaxel did not result in improved PFS in unselected patients. Exploratory analyses suggest that detectable HRG and low HER2, biomarkers that link directly to the mechanism of action of seribantumab, identified patients who might benefit from this combination. Future clinical trials are needed to validate this finding and should preselect for HRG expression and focus on cancers with low HER2 levels. Copyright � 2016 by American Society of Clinical Oncology.
US: http://onlinelibrary.wiley.com/o/cochrane/clcentral/articles/725/CN-01298725/frame.html


Record #5 of 18
ID: CN-01125532
AU: Despierre E
AU: Vergote I
AU: Anderson R
AU: Coens C
AU: Katsaros D
AU: Hirsch FR
AU: Boeckx B
AU: Varella-Garcia M
AU: Ferrero A
AU: Ray-Coquard I
AU: Berns EM
AU: Casado A
AU: Lambrechts D
AU: Jimeno A
AU: Austrian Arbeitsgemeinschaft f�r Gyn�kologische Onkologie (A-AGO)
TI: Epidermal Growth Factor Receptor (EGFR) Pathway Biomarkers in the Randomized Phase III Trial of Erlotinib Versus Observation in Ovarian Cancer Patients with No Evidence of Disease Progression after First-Line Platinum-Based Chemotherapy.
SO: Targeted oncology
YR: 2015
VL: 10
NO: 4
PG: 583-96
PM: PUBMED 26004768
XR: EMBASE 2015070717
PT: Clinical Trial, Phase III; Journal Article; Randomized Controlled Trial; Research Support, N.I.H., Extramural; Research Support, Non-U.S. Gov't
KY: Antineoplastic Combined Chemotherapy Protocols [therapeutic use];Biomarkers, Tumor [genetics] [metabolism];Disease Progression;Disease-Free Survival;Erlotinib Hydrochloride [therapeutic use];Mutation;Organoplatinum Compounds [administration & dosage];Ovarian Neoplasms [drug therapy] [enzymology] [genetics];Protein Kinase Inhibitors [therapeutic use];Protein Kinases [genetics] [metabolism];Receptor, Epidermal Growth Factor [genetics] [metabolism];Adult[checkword];Aged[checkword];Aged, 80 and over[checkword];Female[checkword];Humans[checkword];Middle Aged[checkword];adult; aged; article; BRAF gene; cancer growth; controlled study; drug efficacy; drug receptor binding; Egfr gene; female; fluorescence in situ hybridization; gene; gene amplification; gene dosage; HER2 gene; human; human tissue; major clinical study; oncogene K ras; oncogene N ras; *ovary cancer/dt [Drug Therapy]; overall survival; phase 3 clinical trial; PIK3CA gene; priority journal; progression free survival; prospective study; protein expression; pten gene; randomized controlled trial; signal transduction; somatic mutation; B Raf kinase/ec [Endogenous Compound]; *epidermal growth factor receptor/ec [Endogenous Compound]; epidermal growth factor receptor 2/ec [Endogenous Compound]; *erlotinib/ct [Clinical Trial]; *erlotinib/pd [Pharmacology]; *erlotinib/po [Oral Drug Administration]; *erlotinib/dt [Drug Therapy]; phosphatidylinositol 3, 4, 5 trisphosphate 3 phosphatase/ec [Endogenous Compound]; protein kinase B/ec [Endogenous Compound]; uvomorulin/ec [Endogenous Compound]; vimentin/ec [Endogenous Compound]
DOI: 10.1007/s11523-015-0369-6
AB: Background: In this work, we aimed to identify molecular epidermal growth factor receptor (EGFR) tissue biomarkers in patients with ovarian cancer who were treated within the phase III randomized European Organisation for Research and Treatment of Cancer-Gynaecological Cancer Group (EORTC-GCG) 55041 study comparing erlotinib with observation in patients with no evidence of disease progression after first-line platinum-based chemotherapy. Methods: Somatic mutations in KRAS, BRAF, NRAS, PIK3CA, EGFR, and PTEN were determined in 318 (38 %) and expression of EGFR, pAkt, pMAPK, E-cadherin and Vimentin, and EGFR and HER2 gene copy numbers in 218 (26 %) of a total of 835 randomized patients. Biomarker data were correlated with progression-free survival (PFS) and overall survival (OS). Results: Only 28 mutations were observed among KRAS, BRAF, NRAS, PIK3CA, EGFR, and PTEN (in 7.5 % of patients), of which the most frequent were in KRAS and PIK3CA. EGFR mutations occurred in only three patients. When all mutations were pooled, patients with at least one mutation in KRAS, NRAS, BRAF, PIK3CA, or EGFR had longer PFS (33.1 versus 12.3 months; HR 0.57; 95 % CI 0.33 to 0.99; P = 0.042) compared to those with wild-type tumors. EGFR overexpression was detected in 93 of 218 patients (42.7 %), and 66 of 180 patients (36.7 %) had EGFR gene amplification or high levels of copy number gain. Fifty-eight of 128 patients had positive pMAPK expression (45.3 %), which was associated with inferior OS (38.9 versus 67.0 months; HR 1.81; 95 % CI 1.11 to 2.97; P = 0.016). Patients with positive EGFR fluorescence in situ hybridization (FISH) status had worse OS (46.1 months) than those with negative status (67.0 months; HR 1.56; 95 % CI 1.01 to 2.40; P = 0.044) and shorter PFS (9.6 versus 16.1 months; HR 1.57; 95 % CI 1.11 to 2.22; P = 0.010). None of the investigated biomarkers correlated with responsiveness to erlotinib. Conclusions: In this phase III study, increased EGFR gene copy number was associated with worse OS and PFS in patients with ovarian cancer. It remains to be determined whether this association is purely prognostic or is also predictive.
US: http://onlinelibrary.wiley.com/o/cochrane/clcentral/articles/532/CN-01125532/frame.html


Record #6 of 18
ID: CN-00732137
AU: Makhija S
AU: Amler LC
AU: Glenn D
AU: Ueland FR
AU: Gold MA
AU: Dizon DS
AU: Paton V
AU: Lin CY
AU: Januario T
AU: Ng K
AU: Strauss A
AU: Kelsey S
AU: Sliwkowski MX
AU: Matulonis U
TI: Clinical activity of gemcitabine plus pertuzumab in platinum-resistant ovarian cancer, fallopian tube cancer, or primary peritoneal cancer.
SO: Journal of clinical oncology : official journal of the American Society of Clinical Oncology
YR: 2010
VL: 28
NO: 7
PG: 1215-23
PM: PUBMED 19901115
PT: Clinical Trial, Phase II; Journal Article; Multicenter Study; Randomized Controlled Trial; Research Support, Non-U.S. Gov't
KY: Antibodies, Monoclonal [administration & dosage] [adverse effects];Antibodies, Monoclonal, Humanized;Antineoplastic Combined Chemotherapy Protocols [therapeutic use];Deoxycytidine [administration & dosage] [adverse effects] [analogs & derivatives];Double-Blind Method;Fallopian Tube Neoplasms [drug therapy] [metabolism] [mortality];Gene Expression Regulation, Neoplastic;Ovarian Neoplasms [drug therapy] [metabolism] [mortality];Peritoneal Neoplasms [drug therapy] [metabolism] [mortality];RNA, Messenger [analysis];Receptor, ErbB-2 [genetics];Receptor, ErbB-3 [genetics];Female[checkword];Humans[checkword]
CC: SR-GYNAECA
DOI: 10.1200/JCO.2009.22.3354
AB: PURPOSE: Pertuzumab is a humanized monoclonal antibody that inhibits human epidermal growth factor receptor 2 (HER2) heterodimerization and has single-agent activity in recurrent epithelial ovarian cancer. The primary objective of this phase II study was to characterize the safety and estimate progression-free survival (PFS) of pertuzumab with gemcitabine in patients with platinum-resistant ovarian cancer. PATIENTS AND METHODS: Patients with advanced, platinum-resistant epithelial ovarian, fallopian tube, or primary peritoneal cancer who had received a maximum of one prior treatment for recurrent cancer were randomly assigned to gemcitabine plus either pertuzumab or placebo. Collection of archival tissue was mandatory to permit exploration of biomarkers that would predict benefit from pertuzumab in this setting. RESULTS: One hundred thirty patients (65 per arm) were treated. Baseline characteristics were similar between arms. The adjusted hazard ratio (HR) for PFS was 0.66 (95% CI, 0.43 to 1.03; P = .07) in favor of gemcitabine + pertuzumab. The objective response rate was 13.8% in patients who received gemcitabine + pertuzumab compared with 4.6% in patients who received gemcitabine + placebo. In patients whose tumors had low HER3 mRNA expression (< median, n = 61), an increased treatment benefit was observed in the gemcitabine + pertuzumab arm compared with the gemcitabine alone arm (PFS HR = 0.32; 95% CI, 0.17 to 0.59; P = .0002). Grade 3 to 4 neutropenia, diarrhea, and back pain were increased in patients treated with gemcitabine + pertuzumab. Symptomatic congestive heart failure was reported in one patient in the gemcitabine + pertuzumab arm. CONCLUSION: Pertuzumab may add activity to gemcitabine for the treatment of platinum-resistant ovarian cancer. Low HER3 mRNA expression may predict pertuzumab clinical benefit and be a valuable prognostic marker.
US: http://onlinelibrary.wiley.com/o/cochrane/clcentral/articles/137/CN-00732137/frame.html


Record #7 of 18
ID: CN-00902290
AU: Drucker AM
AU: Wu S
AU: Dang CT
AU: Lacouture ME
TI: Risk of rash with the anti-HER2 dimerization antibody pertuzumab: A meta-analysis.
SO: Breast Cancer Research and Treatment
YR: 2012
VL: 135
NO: 2
PG: 347-354
XR: EMBASE 2012561205
KY: breast cancer/dt [Drug Therapy] // cancer combination chemotherapy // cancer patient // controlled study // dimerization // disease severity // *drug eruption/si [Side Effect] // high risk patient // human // incidence // loading drug dose // major clinical study // meta analysis // monotherapy // ovary cancer/dt [Drug Therapy] // peritoneum cancer/dt [Drug Therapy] // phase 1 clinical trial // phase 2 clinical trial // priority journal // prospective study // prostate cancer/dt [Drug Therapy] // randomized controlled trial // review // risk assessment // systematic review // uterine tube tumor/dt [Drug Therapy] // cetuximab/ae [Adverse Drug Reaction] // docetaxel/ae [Adverse Drug Reaction] // docetaxel/ct [Clinical Trial] // docetaxel/cb [Drug Combination] // epidermal growth factor receptor antibody // erlotinib/ae [Adverse Drug Reaction] // gemcitabine/ae [Adverse Drug Reaction] // gemcitabine/ct [Clinical Trial] // gemcitabine/cb [Drug Combination] // gemcitabine/dt [Drug Therapy] // lapatinib/ae [Adverse Drug Reaction] // *pertuzumab/ae [Adverse Drug Reaction] // *pertuzumab/ct [Clinical Trial] // *pertuzumab/cb [Drug Combination] // *pertuzumab/do [Drug Dose] // *pertuzumab/dt [Drug Therapy] // placebo // trastuzumab/ae [Adverse Drug Reaction] // trastuzumab/ct [Clinical Trial] // trastuzumab/cb [Drug Combination]
DOI: http://dx.doi.org/10.1007/s10549-012-2157-7
AB: Pertuzumab is a novel humanized monoclonal antibody that blocks human epidermal growth factor receptor 2 (HER2) dimerization. It was recently approved by the US FDA for use in combination with trastuzumab and docetaxel for patients with HER2-positive metastatic breast cancer who have not received prior anti-HER2 therapy or chemotherapy for metastatic disease. Rash is inconsistently reported as a common adverse event in most clinical trials of pertuzumab, at varying incidences. In this study, we have investigated the overall incidence and risk of rash with pertuzumab. Relevant studies were identified from the PubMed database (1966-2012), abstracts presented at the American Society of Clinical Oncology annual conference (2004-2011), and Web of Science database (1998-2012). Eligible studies were prospective phase II-III clinical trials using pertuzumab in cancer patients. Incidence, relative risk (RR), and 95 % confidence intervals (CIs) were calculated using randomeffects or fixed-effects models based on the heterogeneity of included studies. Data from a total of 1,726 patients (pertuzumab, n = 1,157; controls, n = 569) with breast, ovarian, and prostate cancers from eight clinical trials were included for analysis. The incidence of all-grade and highgrade rash with pertuzumab were 24.6 % (95 % CI 19.3-30.8 %) and 1.1 % (95 % CI 0.5-2.2 %), respectively. The risk varied with tumor types, as patients with prostate cancer had a lower incidence of rash (13.2 %; 95 % CI 8.0-21.1 %) than those with breast, ovarian, fallopian tube, and peritoneal cancer (P = 0.001). Overall, pertuzumab significantly increased the risk of rash in comparison with controls (RR 1.53; 95 % CI 1.12-2.09; P = 0.007). Pertuzumab is associated with a significant risk of rash, and the incidence varies among different tumor types. Prevention, early recognition, and appropriate treatment of this rash may lead to improvement in patient quality of life, adherence to therapy, and possibly optimize clinical outcomes. Springer Science+Business Media, LLC. 2012.
US: http://onlinelibrary.wiley.com/o/cochrane/clcentral/articles/290/CN-00902290/frame.html


Record #8 of 18
ID: CN-01251374
AU: Anonymous
TI: 16th Biennial Meeting of the International Gynecologic Cancer Society
SO: International journal of gynecological cancer. Conference: 16th biennial meeting of the international gynecologic cancer society. Portugal. Conference start: 20161028. Conference end: 20161031
YR: 2017
VL: 26
NO: no pagination
XR: EMBASE 613200690
PT: Journal: Conference Review
KY: abdominal hysterectomy; Australia and New Zealand; cancer diagnosis; cancer epidemiology; Chinese; chromosomal instability; clinical study; clinical trial; controlled clinical trial; controlled study; convalescence; disease free survival; double blind procedure; drug resistance; endometrium cancer; female; gene expression; genetic marker; genetic susceptibility; human; laparoscopy; lymph node dissection; *ovary cancer; overall survival; randomized controlled trial; sentinel lymph node; surgery; tumor resistance; uterine cervix cancer; visually impaired person; biological marker; carboplatin; endogenous compound; epidermal growth factor receptor 2; K ras protein; messenger RNA; paclitaxel; pertuzumab; placebo; platinum; trebananib
AB: The proceedings contain 996 papers. The topics discussed include: chromosomal instability in cell-free DNA as a highly specific biomarker for ovarian cancer detection; sentinel lymph nodes for early stage cervical cancer: it is time to abandon complete lymphadenectomy; disease-free and overall-survival after total laparoscopy versus open abdominal hysterectomy for early stage endometrial cancer: results from the lace trial; final overall survival results from the double-blind placebo-controlled randomized phase iii Penelope trial evaluating pertuzumab in platinum-resistant ovarian cancer with low tumor HER3 mRNA expression; trinova-3/ENGOT-ov-2/GOG-3001: a randomized, double-blind phase 3 study of trebananib plus carboplatin/paclitaxel as first-line treatment in advanced ovarian cancer; enhanced recovery after surgery for suspected ovarian malignancy: a survey of perioperative practice in Australia and new zealand to inform a clinical trial; and mutation analysis of PIK3CA, HER2 and KRAS in a large cohort of Chinese patients with surgically resected cervical cancer.
US: http://onlinelibrary.wiley.com/o/cochrane/clcentral/articles/374/CN-01251374/frame.html


Record #9 of 18
ID: CN-01247652
AU: Anonymous
TI: 16th Biennial Meeting of the International Gynecologic Cancer Society
SO: International journal of gynecological cancer. Conference: 16th biennial meeting of the international gynecologic cancer society. Portugal. Conference start: 20161028. Conference end: 20161031
YR: 2017
VL: 26
NO: no pagination
XR: EMBASE 613200690
PT: Journal: Conference Review
KY: abdominal hysterectomy; Australia and New Zealand; cancer diagnosis; cancer epidemiology; Chinese; chromosomal instability; clinical study; clinical trial; controlled clinical trial; controlled study; convalescence; disease free survival; double blind procedure; drug resistance; endometrium cancer; female; gene expression; genetic marker; genetic susceptibility; human; laparoscopy; lymph node dissection; *ovary cancer; overall survival; randomized controlled trial; sentinel lymph node; surgery; tumor resistance; uterine cervix cancer; visually impaired person; biological marker; carboplatin; endogenous compound; epidermal growth factor receptor 2; K ras protein; messenger RNA; paclitaxel; pertuzumab; placebo; platinum; trebananib
AB: The proceedings contain 996 papers. The topics discussed include: chromosomal instability in cell-free DNA as a highly specific biomarker for ovarian cancer detection; sentinel lymph nodes for early stage cervical cancer: it is time to abandon complete lymphadenectomy; disease-free and overall-survival after total laparoscopy versus open abdominal hysterectomy for early stage endometrial cancer: results from the lace trial; final overall survival results from the double-blind placebo-controlled randomized phase iii Penelope trial evaluating pertuzumab in platinum-resistant ovarian cancer with low tumor HER3 mRNA expression; trinova-3/ENGOT-ov-2/GOG-3001: a randomized, double-blind phase 3 study of trebananib plus carboplatin/paclitaxel as first-line treatment in advanced ovarian cancer; enhanced recovery after surgery for suspected ovarian malignancy: a survey of perioperative practice in Australia and new zealand to inform a clinical trial; and mutation analysis of PIK3CA, HER2 and KRAS in a large cohort of Chinese patients with surgically resected cervical cancer.
US: http://onlinelibrary.wiley.com/o/cochrane/clcentral/articles/652/CN-01247652/frame.html


Record #10 of 18
ID: CN-00833062
AU: Chu CS
AU: Boyer J
AU: Schullery DS
AU: Gimotty PA
AU: Gamerman V
AU: Bender J
AU: Levine BL
AU: Coukos G
AU: Rubin SC
AU: Morgan MA
AU: Vonderheide RH
AU: June CH
TI: Phase I/II randomized trial of dendritic cell vaccination with or without cyclophosphamide for consolidation therapy of advanced ovarian cancer in first or second remission.
SO: Cancer immunology, immunotherapy : CII
YR: 2012
VL: 61
NO: 5
PG: 629-41
PM: PUBMED 22021066
PT: Clinical Trial, Phase I; Clinical Trial, Phase II; Journal Article; Randomized Controlled Trial; Research Support, N.I.H., Extramural
KY: Adolescent;Bacterial Proteins [immunology];Cancer Vaccines [immunology] [therapeutic use];Combined Modality Therapy;Cyclophosphamide [therapeutic use];Dendritic Cells [immunology];Drug Synergism;Immunotherapy, Adoptive [methods];Interferon-gamma [immunology];Malaria Vaccines [immunology];Monocytes [immunology];Neoplasm Recurrence, Local [immunology] [prevention & control];Neutrophils [immunology];Ovarian Neoplasms [immunology] [therapy];Peptide Fragments [immunology];Pneumococcal Vaccines [immunology] [therapeutic use];Receptor, ErbB-2 [immunology];Survival Rate;T-Lymphocytes, Regulatory [immunology];Adult[checkword];Female[checkword];Humans[checkword];Middle Aged[checkword];Young Adult[checkword]
CC: SR-GYNAECA
DOI: 10.1007/s00262-011-1081-8
AB: PURPOSE: In spite of increased rates of complete response to initial chemotherapy, most patients with advanced ovarian cancer relapse and succumb to progressive disease. Immunotherapy may have potential for consolidation therapy. EXPERIMENTAL DESIGN: This randomized open-label phase I/II trial evaluated responses of patients with advanced ovarian cancer in remission for vaccination with monocyte-derived dendritic cells (DC) loaded with Her2/neu, hTERT, and PADRE peptides, with or without low-dose intravenous cyclophosphamide. All patients also received pneumococcal vaccine and were randomized to cyclophosphamide 2�days prior to first vaccination. Blood samples were analyzed by ELISPOT and flow cytometry. RESULTS: Of 11 patients, 2 recurred during vaccination. Nine received all 4 doses: 3 patients recurred at 6, 17, and 26�months, respectively, and 6 have no evidence of disease at 36�months. No grade 3/4 vaccine-related toxicities were noted. The 3-year overall survival was 90%. Patients receiving cyclophosphamide showed a non-significant improvement in survival over controls. Patients receiving cyclophosphamide had a transient reduction in neutrophils, but no change in total lymphocytes or regulatory T cells. Modest T-cell responses to Her2/neu and hTERT were seen post-vaccine by IFN-? ELISPOT. Patients demonstrated below normal responses to the diphtheria conjugate protein CRM197, a component of the pneumococcal vaccine. CONCLUSIONS: In this setting, peptide-loaded DC vaccination elicits modest immune responses, but survival is promising. Pneumococcal vaccination revealed substantial immune suppression, even in patients in remission. Rational design of consolidative strategies for ovarian cancer will need to overcome tolerance and immunosuppression.
US: http://onlinelibrary.wiley.com/o/cochrane/clcentral/articles/062/CN-00833062/frame.html


Record #11 of 18
ID: CN-01294221
AU: Wang G
AU: Pingle S
AU: Kesari S
AU: Liu Y-T
AU: Simberg D
TI: Rapid harvesting of highly concentrated circulating tumor cells from bulk human blood with buoyant immuno-microbubbles
SO: Cancer research. Conference: 107th annual meeting of the american association for cancer research, AACR 2016. United states. Conference start: 20160416. Conference end: 20160420
YR: 2017
VL: 76
NO: 14 Supplement) (no pagination
XR: EMBASE 613610988
PT: Journal: Conference Abstract
KY: basic research; *blood; brain cancer; brain metastasis; breast carcinoma; cell isolation; chemical binding; *circulating tumor cell; clinical trial; controlled clinical trial; controlled study; disease model; female; flotation; glioblastoma; hemangioblastoma; human; human cell; human tissue; lipid composition; metastatic breast cancer; metastatic melanoma; *microbubble; ovary metastasis; single blind procedure; vacuum; antibody; endogenous compound; epidermal growth factor receptor; epidermal growth factor receptor 2; epithelial cell adhesion molecule; pyroxylin
DOI: 10.1158/1538-7445.AM2016-357
AB: Circulating tumor cells (CTCs) are the extremely rare cells shed from primary tumor during metastatic disease. A technology to quickly and inexpensively isolate viable CTCs will enable widespread clinical utilization of CTCs for cancer prognosis and drug testing. The lipid-shelled microbubble is a biocompatible material that has been used as ultrasound contrast media. We have previously shown that MB is a promising vehicle to isolate rare cells from biological fluids by flotation. Here we investigated the role of lipid composition, MB/cell ratio, and type of tumor surface marker [epithelial cell adhesion molecule (EpCAM), receptor tyrosine-protein kinase erbB-2 or human epidermal growth factor receptor 2 (HER2/neu) and epithelial growth factor receptor (EGFR)] on MB stability and binding efficiency to breast cancer cells. Optimized MBs coated with anti-EpCAM antibody showed 95% binding efficiency to human breast carcinoma SKBR-3 cells. Cells were able to proliferate in culture with MBs attached to them. We further developed an inverted setup in order to harvest (skim) highly concentrated tumor cells in a microliter volume on a nitrocellulose membrane. Using vacuum-assisted harvesting we demonstrated a high efficiency (~80%) of isolation of rare tumor cells spiked in 7 ml blood by anti-EpCAM MBs. A blinded study using anti-EpCAM MBs detected epithelial CTCs in samples of metastatic breast and ovarian cancers with brain metastases, but not in samples from non-epithelial brain malignancies, including primary glioblastoma multiforme, hemangioblastoma and metastatic melanoma. The simple and robust MB approach can be developed into an inexpensive tool for batch CTC isolation in basic research and clinical applications.
US: http://onlinelibrary.wiley.com/o/cochrane/clcentral/articles/221/CN-01294221/frame.html


Record #12 of 18
ID: CN-01172238
AU: Marme F
AU: Grischke E-M
AU: Gropp-Meier M
AU: Rau J
AU: Schmalfeldt B
AU: Meier W
AU: Hasenburg A
AU: Belau A
AU: Vergote I
AU: Zorr A
AU: Hils R
AU: Gerber B
AU: Du Bois A
AU: Mahner S
AU: Hilpert F
AU: Canzler U
AU: Luck H-J
AU: Kurzeder C
TI: Biomarker results from PENELOPE, A randomised phase III trial evaluating chemotherapy (CT) +/- pertuzumab (P) for platinum-resistant ovarian cancer (PROC) with low tumor HER3 mRNA expression.
SO: Oncology Research and Treatment. Conference: 32. Deutscher Krebskongress, DKK 2016 Berlin Germany. Conference Start: 20160224 Conference End: 20160227. Conference Publication: (var.pagings)
YR: 2016
VL: 39
PG: 94
XR: EMBASE 72212589
PT: Journal: Conference Abstract
KY: *human; *chemotherapy; *ovary cancer; *neoplasm; female; population; patient; progression free survival; statistical significance; *biological marker; *pertuzumab; *platinum; *messenger RNA; gemcitabine
DOI: 10.1159/000444354
AB: Background: Retrospective analyses in PROC suggested improved progression- free survival (PFS) by adding P to gemcitabine in patients (pts) with low tumor HER3 mRNA expression. PENELOPE aimed to confirm this signal in pts with centrally tested low tumor HER3 mRNA expression. Adding P to CT improved independent review committee (IRC)-assessed PFS without reaching statistical significance (HR=0.74; p = 0.14). Patients and Methods: To explore prognostic and predictive effects of HER2/HER3 mRNA/membrane H-score, pts were dichotomised using each median as the cut-off. HER2 and HER3 H-score were scored analogous to the current HER2 ASCO CAP guidelines. Results: Within this prespecified HER3 mRNA low expressing patient population P treatment effect was similar in pts with HER3 mRNA expression below and above the median (HR 0.79; 95% CI 0.48-1.33 vs HR 0.68; 95% CI 0.42-1.12). Further, quartile analysis showed no consistent linear trend: P effect was greatest in the lowest and highest quartiles, whereas no benefit could be detected within the two intermediate groups. There was a signal for an improved IRC-assessed PFS in pts with low HER2 expression on IHC (HR 0.52; 95% CI 0.31-0.87), however, this was not confirmed by HER2 mRNA analysis. HER3-H-score did not predict improved P benefit. Conclusions: Within the pre-selected 'low HER3 mRNA' population, no further consistent HER3- and HER2-related differential benefit was discernible, preventing refinement of the HER3 cut-off. For the quartile- analysis that subgroups are considerably small (n= 10-19), which precludes firm conclusions. Further analyses, including prognostic effects and the screened population (N=324), will be presented.
US: http://onlinelibrary.wiley.com/o/cochrane/clcentral/articles/238/CN-01172238/frame.html


Record #13 of 18
ID: CN-01057240
AU: Higgins MJ
AU: Doyle C
AU: Paepke S
AU: Azaro A
AU: Martin M
AU: Semiglazov V
AU: Smirnova I
AU: Krasnozhon D
AU: Manikhas A
AU: Harb WA
AU: Panasci LC
AU: Pearlberg J
AU: MacBeath G
AU: Nering R
AU: Goss PE
AU: Miller K
TI: A randomized, double-blind phase II trial of exemestane plus MM-121 (a monoclonal antibody targeting ErbB3) or placebo in postmenopausal women with locally advanced or metastatic ER+/PR+, HER2-negative breast cancer.
SO: Journal of clinical oncology
YR: 2014
VL: 32
NO: 15 SUPPL. 1
XR: EMBASE 71522211
PT: Journal: Conference Abstract
KY: *human; *postmenopause; *society; *female; *breast cancer; *oncology; *phase 2 clinical trial; patient; safety; progression free survival; fatigue; nausea; arthralgia; population; overall survival; diarrhea; adjuvant therapy; epidemiology; hazard ratio; tissues; ovary cancer; breast metastasis; arm; hypothesis; therapy; *monoclonal antibody; *exemestane; *placebo; benomyl; biological marker; betacellulin; neu differentiation factor; platinum; ligand
AB: Background: Ligand-driven ErbB3 signaling has been implicated as a mechanism of resistance to conventional therapies across multiple malignancies, including endocrine resistant metastatic breast cancer (mBC). Here we present results of a trial evaluating MM-121 (M) or placebo (P) in combination with exemestane in postmenopausal women with ER/PR+ HER2-negative mBC. Methods: This study enrolled women with locally advanced or mBC who had failed adjuvant therapy or progressed in the metastatic setting. The primary endpoint was progression free survival (PFS) and the study was powered to detect a HR of < 0.5. Secondary and exploratory analyses included overall survival (OS), safety, and analyses of a pre-specified set of mechanistically-linked biomarkers ((BM), heregulin, betacellulin, EGFR, ErbB2, and ErbB3) in archived tissues. Results: 115 randomized and treated patients (56 (M), 59 (P)) were included in safety and efficacy analyses. Baseline demographics and disease characteristics were balanced. At the time of the analysis, 92 (80%) patients (78.6% (M), 81.4% (P)) had discontinued treatment, mainly due to progressive disease (66.1% (M), 76.3% (P)). PFS was analyzed after 84 events (38 (M), 46 (P)). The median PFS was 15.9 weeks (M) vs. 10.7 weeks (P), with a stratified hazard ratio (HR) of 0.772 (95% CI [0.496- 1.201]), p=0.249). OS data were immature at the time of the primary analysis (29 events: 11 (M), 18 (P)), with a stratified HR of 0.436 (95% CI [0.197 - 0.966]). In patients positive for two of the pre-specified BMs (31%: 17 of the 55 patients with BM data), the HR for PFS was 0.32 (95% CI [0.10-1.00]). Common adverse events (AEs, >20%) of any grade and causality (M vs. P), were diarrhea (50% vs. 23.7%), nausea (28.6% vs. 23.7%), fatigue (23.2 % vs. 23.7%), and arthralgia (17.9% vs. 20.3%). Conclusions: The addition of MM-121 to exemestane did not significantly prolong PFS in the unselected population, although the HR appears to favor the MM-121 arm. The biomarker findings were consistent with preclinical hypotheses, as well as an independently conducted Phase 2 study in platinum resistant ovarian cancer.
US: http://onlinelibrary.wiley.com/o/cochrane/clcentral/articles/240/CN-01057240/frame.html


Record #14 of 18
ID: CN-01059445
AU: Zamagni C
AU: Perrone M
AU: Mandato VD
AU: Bologna A
AU: Rubino D
AU: Zucchini G
AU: Sierra NMA
AU: Barbieri E
AU: Cubelli M
AU: Iaco P
AU: Abrate M
TI: Randomized phase II study of 3 versus 6 courses of neoadjuvant carboplatin-paclitaxel chemotherapy in stage IIIC or IV epithelial ovarian cancer.
SO: Journal of clinical oncology
YR: 2014
VL: 32
NO: 15 SUPPL. 1
XR: EMBASE 71524671
PT: Journal: Conference Abstract
KY: *human; *phase 2 clinical trial; *chemotherapy; *ovary carcinoma; *society; *oncology; female; surgery; cytoreductive surgery; arm; sample size; survival; patient; adjuvant chemotherapy; mutation; tissues; laparotomy; laparoscopy; health care quality; neoplasm; electrocorticography; *carboplatin; *paclitaxel; biological marker; messenger RNA
AB: Background: The role and the duration of neoadjuvant chemotherapy (NACT) in advanced epithelial ovarian cancer (AOC) are still debated. A phase III randomized trial showed that 3 courses of NACT followed by surgery were not inferior to primary debulking surgery followed by chemotherapy (CHT) for patients (pts) with AOC. Moreover, the absence of residual tumor after surgery was found to be the single most important independent prognostic factor. In our preliminary experience pts with bulky stage IIIC or IV AOC were treated with 6 courses of NACT followed by surgery and we observed a complete cytoreduction rate up to 63% ; the survival data did not suggest a detrimental effect of such strategy. Considering the lack of evidence regarding the best standard of care for pts with AOC, a randomized study of 3 vs 6 courses of NACT was designed to verify if 3 more courses of NACT are associated to an increase of complete cytoreductive surgery rate (CCSR) (primary end-point). Methods: this is a multicenter randomized, phase II study of 3 vs 6 courses of NACT in AOC. The main eligibility criteria are ECOG PS > 2, histologically confirmed FIGO stage IIIC-IV epithelial ovarian cancer, unsuitable for complete primary cytoreductive surgery (inoperability confirmed by open laparoscopy or laparotomy). Pts will receive 3 or 6 courses of i.v. carboplatin AUC 5 and paclitaxel 175 mg/m<sup>2</sup> every 3 weeks, followed by surgery.Tumor tissue will be collected for analyses of prognostic and predictive biomarkers, including ESR1 mRNA, HER2 and HER3 expression, BRCA1, BRCA2 and PI3KCA mutations. By hypothesizing a CCSR of 43% in Arm A (3 courses) and 63% in Arm B (6 courses), with a two-sided alpha error of 0.05 and a power of 0.80, 214 pts (107 in each arm) are to be enrolled in 2 years. An interim analysis has been scheduled after the first 120 pts in order to end the enrollment in the phase II and to start a phase III (with survival as primary endpoint) in case of the endpoint for efficacy (CCSR) will be reached at that time. The sample size of the interim analysis was calculated by considering the same alpha error (0.05) but a lower power value (0.50) than those of the global sample size calculation. The first patient was enrolled in January 2014.
US: http://onlinelibrary.wiley.com/o/cochrane/clcentral/articles/445/CN-01059445/frame.html


Record #15 of 18
ID: CN-01335640
AU: Anonymous
TI: Japanese Society of Medical Oncology 2016 Annual Meeting
SO: Annals of oncology. Conference: 14th annual meeting of the japanese society of medical oncology. Japan. Conference start: 20160728. Conference end: 20160730
YR: 2017
VL: 27
NO: no pagination
XR: EMBASE 615048790
PT: Journal: Conference Review
KY: animal model; antiangiogenic therapy; breast cancer; cancer epidemiology; cat; clinical outcome; clinical study; clinical trial; controlled clinical trial; controlled study; driver; drug resistance; drug therapy; feasibility study; female; hormonal therapy; human; human versus animal comparison; Japan; Japanese (citizen); lung cancer; metastatic colorectal cancer; molecularly targeted therapy; nonhuman; oncogene; *oncology; ovary cancer; palliative therapy; personalized medicine; phase 1 clinical trial; phase 2 clinical trial; screening; soft tissue sarcoma; stomach cancer; survival; thyroid medullary carcinoma; tumor resistance; bevacizumab; endogenous compound; epidermal growth factor receptor 2; hormone receptor; lenvatinib; mammalian target of rapamycin inhibitor; nicotinamide adenine dinucleotide adenosine diphosphate ribosyltransferase inhibitor; pazopanib; phosphatidylinositol 3 kinase; placebo; programmed death 1 receptor; protein kinase B; ramucirumab; sorafenib; taselisib; tipiracil plus trifluridine; unclassified drug; vandetanib
AB: The proceedings contain 265 papers. The topics discussed include: personalized medicine in HER2-positive breast cancer; current status of lenvatinib for thyroid cancer; phase Ia/Ib study of taselisib in Japanese patients with solid tumors or hormone receptor positive breast cancer; HBOC management in PARP inhibitor development: Japanese perspective; ramucirumab for gastric cancer; phase II trial of sorafenib for advanced or metastatic medullary thyroid carcinoma and anaplastic thyroid carcinoma; development of a nationwide genomic screening network and clinical trial for lung cancer with rare driver oncogenes; vandetanib for thyroid cancer; overcoming endocrine therapy resistance in breast cancer, a cat and mouse game?; PD-1 signal inhibitors for ovarian cancer: perspectives and issues; the clinical outcome of pazopanib treatment for soft tissue sarcomas: a japanese musculoskeletal oncology group study; molecular-targeted therapies and genomic characterization in gynecologic cancers; new treatment options in gynecologic malignancy the PI3K/AKT/mTOR inhibitor in gynecologic malignancy; antiangiogenic therapy in gynecologic malignancy; current status and future perspective in metastatic colorectal cancer: SCRUM-Japan GI-SCREEN project in japan; early specialized palliative care in Japan: a feasibility study; subgroup analysis in RAISE: a phase III study of FOLFIRI 1 ramucirumab or placebo in patients with advanced mCRC; and final survival results of a multicenter phase i/ii study of tas-102 with bevacizumab for mCRC (C-TASK FORCE).
US: http://onlinelibrary.wiley.com/o/cochrane/clcentral/articles/640/CN-01335640/frame.html


Record #16 of 18
ID: CN-01295831
AU: Domchek S
AU: Bang Y-J
AU: Coukos G
AU: Kobayashi K
AU: Baker N
AU: McMurtry E
AU: Song W
AU: Kaufman B
TI: MEDIOLA: a phase I/II, open-label trial of olaparib in combination with durvalumab (MEDI4736) in patients (pts) with advanced solid tumours
SO: Annals of oncology. Conference: 41st european society for medical oncology congress, ESMO 2016. Denmark. Conference start: 20161007. Conference end: 20161011
YR: 2017
VL: 27
NO: no pagination
XR: EMBASE 613912167
PT: Journal: Conference Abstract
KY: breast cancer; chemotherapy; clinical article; clinical trial; controlled clinical trial; controlled study; disease control; disease duration; drug combination; drug therapy; female; gene mutation; germ line; human; monotherapy; nuclear magnetic resonance imaging; *open study; ovary cancer; overall survival; pharmacokinetics; phase 1 clinical trial; phase 2 clinical trial; probability; progression free survival; response evaluation criteria in solid tumors; safety; *small cell lung cancer; stomach cancer; study design; tablet; anthracycline; ATM protein; BRCA1 protein; *durvalumab; endogenous compound; epidermal growth factor receptor 2; *olaparib; platinum
DOI: 10.1093/annonc/mdw378.56
AB: Background: Olaparib (Lynparza) is a potent, oral PARP inhibitor that induces synthetic lethality in tumours deficient in homologous recombination repair. Durvalumab is a selective, high-affinity, engineered, human IgG1 mAb that blocks PD-L1 binding to PD-1 and CD80, preventing PD-L1-mediated inhibition of T-cell activation, and promoting antitumour immune responses. In a Phase I study (NCT02484404), olaparib plus durvalumab was tolerable, and a recommended combination dose was determined (Lee et al, ASCO 2016). MEDIOLA (NCT02734004) is using this combination dose to assess olaparib and durvalumab, which may have complementary mechanisms of action, in pts selected using criteria that predict sensitivity to olaparib. Trial design: MEDIOLA has four pt cohorts: pts with platinum-sensitive recurrent ovarian cancer (OC) who have received >2 lines of platinum-based therapy and have a known/suspected deleterious germline BRCA1/2 mutation (gBRCAm); pts with unresectable, advanced, gBRCAm, HER2-negative breast cancer (BC) who have received anthracycline/taxane therapy; pts with small-cell lung cancer (SCLC) that has relapsed >12 weeks (wks) after platinum-based therapy; and pts with advanced ATM-negative gastric cancer (GC) that has progressed after first-line chemotherapy. Pts will receive olaparib monotherapy (300 mg bid, tablets) for 4 wks, then olaparib (300 mg bid) plus durvalumab (1500 mg IV q4w) until disease progression. Disease will be assessed by CT/MRI at baseline, after olaparib monotherapy and every 8 wks during the combination phase. Primary objectives are disease control rate (DCR) at 12 wks (includes pts with complete/partial response or stable disease) by modified RECIST 1.1 (using a post-progression scan), safety and tolerability. Secondary endpoints include pharmacokinetics, DCR at 28 wks, objective response rate, progression-free survival and overall survival. Cohorts will be considered as individual Bayesian predictive probability designs. Initially, 10 pts/cohort will be enrolled across ~17 centres worldwide, with expansion to n = 30 (OC), n = 38 (BC), n = 34 (SCLC) and n = 37 (GC) after interim assessment. Enrolment began in Q1 2016.
US: http://onlinelibrary.wiley.com/o/cochrane/clcentral/articles/831/CN-01295831/frame.html


Record #17 of 18
ID: CN-00562355
AU: Rodenhuis S
AU: Bontenbal M
AU: Hoesel QG
AU: Smit WM
AU: Nooij MA
AU: Voest EE
AU: Wall E
AU: Hupperets P
AU: Tinteren H
AU: Peterse JL
AU: Vijver MJ
AU: Vries EG
TI: Efficacy of high-dose alkylating chemotherapy in HER2/neu-negative breast cancer.
SO: Annals of oncology : official journal of the European Society for Medical Oncology
YR: 2006
VL: 17
NO: 4
PG: 588-96
PM: PUBMED 16446318
XR: EMBASE 2006149656
PT: Clinical Trial, Phase III; Journal Article; Multicenter Study; Randomized Controlled Trial; Research Support, Non-U.S. Gov't
KY: Antineoplastic Agents, Alkylating [adverse effects] [therapeutic use];Breast Neoplasms [drug therapy] [genetics] [pathology];Dose-Response Relationship, Drug;Genes, erbB-2;Immunohistochemistry;Neoplasms, Second Primary [chemically induced];Prospective Studies;Survival Analysis;Female[checkword];Humans[checkword];acute granulocytic leukemia/si [Side Effect]; adult; article; basal cell carcinoma/si [Side Effect]; *breast cancer/dr [Drug Resistance]; *breast cancer/dt [Drug Therapy]; *breast cancer/rt [Radiotherapy]; *breast cancer/su [Surgery]; *breast cancer/th [Therapy]; breast carcinoma/si [Side Effect]; cancer adjuvant therapy; cancer relapse; cancer resistance; cancer staging; cancer survival; cardiotoxicity/si [Side Effect]; clinical trial; controlled clinical trial; controlled study; diarrhea/si [Side Effect]; drug efficacy; drug fatality/si [Side Effect]; drug megadose; drug tolerability; electrolyte disturbance/si [Side Effect]; esophagus cancer/si [Side Effect]; female; follow up; head and neck cancer/si [Side Effect]; heart arrhythmia/si [Side Effect]; human; human tissue; immunohistochemistry; in situ hybridization; lung cancer/si [Side Effect]; lung disease/co [Complication]; lung fibrosis/si [Side Effect]; lymph node metastasis/co [Complication]; lymph node metastasis/dt [Drug Therapy]; lymph node metastasis/rt [Radiotherapy]; lymphedema/co [Complication]; major clinical study; melanoma/si [Side Effect]; multicenter study; myelodysplastic syndrome/si [Side Effect]; ovary cancer/si [Side Effect]; pancreas cancer/si [Side Effect]; partial mastectomy; phase 3 clinical trial; priority journal; radiation pneumonia/co [Complication]; radiation pneumonia/dt [Drug Therapy]; randomized controlled trial; second cancer/si [Side Effect]; septicemia/si [Side Effect]; statistical significance; stem cell mobilization; stomach cancer/si [Side Effect]; uterus cancer/si [Side Effect]; Vater papilla carcinoma/si [Side Effect]; *carboplatin/ae [Adverse Drug Reaction]; *carboplatin/ct [Clinical Trial]; *carboplatin/cb [Drug Combination]; *carboplatin/cm [Drug Comparison]; *carboplatin/do [Drug Dose]; *carboplatin/dt [Drug Therapy]; corticosteroid/dt [Drug Therapy]; *cyclophosphamide/ae [Adverse Drug Reaction]; *cyclophosphamide/ct [Clinical Trial]; *cyclophosphamide/cb [Drug Combination]; *cyclophosphamide/cm [Drug Comparison]; *cyclophosphamide/do [Drug Dose]; *cyclophosphamide/dt [Drug Therapy]; *cyclophosphamide/iv [Intravenous Drug Administration]; epidermal growth factor receptor 2/ec [Endogenous Compound]; epirubicin/ae [Adverse Drug Reaction]; epirubicin/ct [Clinical Trial]; epirubicin/cb [Drug Combination]; epirubicin/cm [Drug Comparison]; epirubicin/dt [Drug Therapy]; epirubicin/iv [Intravenous Drug Administration]; fluorouracil/ae [Adverse Drug Reaction]; fluorouracil/ct [Clinical Trial]; fluorouracil/cb [Drug Combination]; fluorouracil/cm [Drug Comparison]; fluorouracil/dt [Drug Therapy]; fluorouracil/iv [Intravenous Drug Administration]; recombinant granulocyte colony stimulating factor/dt [Drug Therapy]; recombinant granulocyte colony stimulating factor/sc [Subcutaneous Drug Administration]; tamoxifen/ae [Adverse Drug Reaction]; tamoxifen/ct [Clinical Trial]; tamoxifen/cb [Drug Combination]; tamoxifen/cm [Drug Comparison]; tamoxifen/dt [Drug Therapy]; *thiotepa/ae [Adverse Drug Reaction]; *thiotepa/ct [Clinical Trial]; *thiotepa/cb [Drug Combination]; *thiotepa/cm [Drug Comparison]; *thiotepa/do [Drug Dose]; *thiotepa/dt [Drug Therapy]
CC: SR-BREASTCA
DOI: 10.1093/annonc/mdl001
AB: BACKGROUND: High-dose chemotherapy in the adjuvant treatment of breast cancer has been abandoned by many.PATIENTS AND METHODS: 885 patients with stage III primary breast cancer and four or more axillary lymph node metastases were randomised to receive either five courses of FEC (fluorouracil, epirubicin and cyclophosphamide) followed by radiation therapy and tamoxifen, or the same treatment but with high-dose alkylating chemotherapy (cyclophosphamide, thiotepa and carboplatin) replacing the fifth course of FEC. Of these patients, 621 had HER2/neu-negative disease, as determined by immunohistochemistry and chromogenic in situ hybridisation.RESULTS: At a median follow-up of 84 months, a trend for a better relapse-free survival was observed in the high-dose arm: (hazard ratio (HR) 0.84, P = 0.076, two-sided). The 621 patients with HER2/neu-negative disease benefited from high-dose therapy, while patients with HER2/neu-positive disease did not (test for interaction, P = 0.006). There was a marked relapse-free survival benefit for patients with HER2/neu-negative disease (71.5% versus 59.1%, 5 years after randomisation; HR 0.68, P = 0.002) and also a survival benefit (78.2% versus 71.0% at 5 years; HR 0.72, P = 0.02).CONCLUSIONS: The findings from this subgroup analysis provide additional evidence that HER2/neu-positive breast cancer is relatively resistant to alkylating agents. For HER2/neu-negative tumours, however, high-dose chemotherapy should remain the subject of clinical studies.
US: http://onlinelibrary.wiley.com/o/cochrane/clcentral/articles/355/CN-00562355/frame.html


Record #18 of 18
ID: CN-00917112
AU: Diaz-Montero CM
AU: Chiappori A
AU: Aurisicchio L
AU: Bagchi A
AU: Clark J
AU: Dubey S
AU: Fridman A
AU: Fabregas JC
AU: Marshall J
AU: Scarselli E
AU: Monica N
AU: Ciliberto G
AU: Montero AJ
TI: Phase 1 studies of the safety and immunogenicity of electroporated HER2/CEA DNA vaccine followed by adenoviral boost immunization in patients with solid tumors.
SO: Journal of translational medicine
YR: 2013
VL: 11
NO: 1
XR: EMBASE 2013166633
PT: Journal: Article
KY: abdominal pain/si [Side Effect] // adenocarcinoma/dt [Drug Therapy] // adult // aged // antibody response // antibody titer // antigen expression // arthralgia/si [Side Effect] // article // bladder cancer/dt [Drug Therapy] // breast cancer/dt [Drug Therapy] // *cancer immunization // cancer patient // cancer staging // cellular immunity // clinical article // cohort analysis // colorectal cancer/dt [Drug Therapy] // constipation/si [Side Effect] // controlled clinical trial // controlled study // creatinine blood level // diarrhea/si [Side Effect] // dizziness/si [Side Effect] // drug dose comparison // drug dose escalation // drug efficacy // drug fatality/si [Side Effect] // drug megadose // *drug safety // drug tolerability // dyspnea/si [Side Effect] // *electroporation // enzyme linked immunospot assay // fatigue/si [Side Effect] // female // hot flush/si [Side Effect] // human // *immunogenicity // infection/si [Side Effect] // injection site contusion/si [Side Effect] // injection site erythema/si [Side Effect] // injection site pain/si [Side Effect] // injection site papule/si [Side Effect] // injection site rash/si [Side Effect] // injection site reaction/si [Side Effect] // injection site swelling/si [Side Effect] // insomnia/si [Side Effect] // kidney cancer/dt [Drug Therapy] // low drug dose // lung non small cell cancer/dt [Drug Therapy] // male // McGill Pain Questionnaire // multicenter study // musculoskeletal pain/si [Side Effect] // nausea/si [Side Effect] // open study // outcome assessment // ovary cancer/dt [Drug Therapy] // pancreas cancer/dt [Drug Therapy] // phase 1 clinical trial // protein expression // risk benefit analysis // side effect/si [Side Effect] // skin disease/si [Side Effect] // *solid tumor/dt [Drug Therapy] // *solid tumor/pc [Prevention] // squamous cell carcinoma/dt [Drug Therapy] // treatment duration // vomiting/si [Side Effect] // bacterial toxin // carcinoembryonic antigen/ec [Endogenous Compound] // creatinine/ec [Endogenous Compound] // *DNA vaccine/ae [Adverse Drug Reaction] // *DNA vaccine/ct [Clinical Trial] // *DNA vaccine/cb [Drug Combination] // *DNA vaccine/do [Drug Dose] // *DNA vaccine/dt [Drug Therapy] // *DNA vaccine/im [Intramuscular Drug Administration] // epidermal growth factor receptor 2/ec [Endogenous Compound] // Escherichia coli heat labile toxin // unclassified drug // *V930 vaccine/ae [Adverse Drug Reaction] // *V930 vaccine/ct [Clinical Trial] // *V930 vaccine/cb [Drug Combination] // *V930 vaccine/do [Drug Dose] // *V930 vaccine/dt [Drug Therapy] // *V930 vaccine/im [Intramuscular Drug Administration] // *V932 vaccine/ae [Adverse Drug Reaction] // *V932 vaccine/ct [Clinical Trial] // *V932 vaccine/cb [Drug Combination] // *V932 vaccine/do [Drug Dose] // *V932 vaccine/dt [Drug Therapy] // *V932 vaccine/im [Intramuscular Drug Administration] // *virus vaccine/ae [Adverse Drug Reaction] // *virus vaccine/ct [Clinical Trial] // *virus vaccine/cb [Drug Combination] // *virus vaccine/do [Drug Dose] // *virus vaccine/dt [Drug Therapy] // *virus vaccine/im [Intramuscular Drug Administration]
DOI: 10.1186/1479-5876-11-62
AB: Background: DNA electroporation has been demonstrated in preclinical models to be a promising strategy to improve cancer immunity, especially when combined with other genetic vaccines in heterologous prime-boost protocols. We report the results of 2 multicenter phase 1 trials involving adult cancer patients (n=33) with stage II-IV disease. Methods: Patients were vaccinated with V930 alone, a DNA vaccine containing equal amounts of plasmids expressing the extracellular and trans-membrane domains of human HER2, and a plasmid expressing CEA fused to the B subunit of Escherichia coli heat labile toxin (Study 1), or a heterologous prime-boost vaccination approach with V930 followed by V932, a dicistronic adenovirus subtype-6 viral vector vaccine coding for the same antigens (Study 2). Results: The use of the V930 vaccination with electroporation alone or in combination with V932 was well-tolerated without any serious adverse events. In both studies, the most common vaccine-related side effects were injection site reactions and arthralgias. No measurable cell-mediated immune response (CMI) to CEA or HER2 was detected in patients by ELISPOT; however, a significant increase of both cell-mediated immunity and antibody titer against the bacterial heat labile toxin were observed upon vaccination. Conclusion: V930 vaccination alone or in combination with V932 was well tolerated without any vaccine-related serious adverse effects, and was able to induce measurable immune responses against bacterial antigen. However, the prime-boost strategy did not appear to augment any detectable CMI responses against either CEA or HER2.Trial registration: Study 1 - ClinicalTrials.gov, NCT00250419; Study 2 - ClinicalTrials.gov,NCT00647114. 2013 Diaz-Montero et al; licensee BioMed Central Ltd.
US: http://onlinelibrary.wiley.com/o/cochrane/clcentral/articles/112/CN-00917112/frame.html
