# Supplementary material for: Expression of Concern: The prognostic value of HER2 in ovarian cancer: A meta-analysis of observational studies
Source: PLoS One. 2022 Dec 30;17(12):e0279960. doi: 10.1371/journal.pone.0279960 (PMC9803123; doi:10.1371/journal.pone.0279960)
Supplement: S1 File — Pubmed, Embase and Cochrane library databases were searched up until 2017, the results are shown in the list in folder “Search strategy”. These results were imported into Endnote resulting in 34 articles being included in this study (folder “Full texts extraction”). Data were extracted into Excel (file “HER2 New”), including hazard ratios (HRs) for survival with 95% confidence intervals (CIs). Subgroup analyses (file “HER2 New”), publication bias and sensitivity analyses (folder “Figures”) were carried out. Estimates of overall survival (OS), progress-free survival (PFS) and disease-free survival (DFS) were weighted and pooled using Der Simonian-Laird random-effect model (file “HER2 New”). Stata was used to draw figures (folder “Figures”). (ZIP) [file pone.0279960.s001.zip › HER2 data (1)/HER2 data/Search strategy/pubmed_result.txt]

PMID- 28448787
OWN - NLM
STAT- Publisher
DA  - 20170427
LR  - 20170508
IS  - 1555-8576 (Electronic)
IS  - 1538-4047 (Linking)
DP  - 2017 Apr 27
TI  - Relationship between HER2 and JAK/STAT-SOCS3 signaling pathway and
      clinicopathological features and prognosis of ovarian cancer.
PG  - 1-9
LID - 10.1080/15384047.2017.1310343 [doi]
AB  - OBJECTIVE: The study aims to explore the relationship between expressions of HER2
      and JAK/STAT3-SOCS3 signaling pathway and clinicopathological features and
      prognosis of ovarian cancer (OC). METHODS: A total of 136 OC patients were
      collected. Immunohistochemistry was applied to measure the expressions of STAT3, 
      p-STAT3, SOCS3, HER2 and p-HER2 in the tumor tissues and adjacent normal tissues.
      Quantitative real-time polymerase chain reaction (qRT-PCR) was used to detect the
      mRNA expressions of HER2, SOCS3 and STAT3 and western blotting was applied for
      protein expressions of HER2, p-HER2, SOCS3, STAT3 and p-STAT3 in the tumor
      tissues and adjacent normal tissues. Flow cytometry was used for the cell
      apoptosis in the blank, afatinib (A), ruxolitinib (R) and afatinib + ruxolitinib 
      (A + R) groups. Follow-up was performed to explore relationship of HER2, SOCS3,
      and STAT3 expressions with survival time of OC patients. RESULTS: HER2, p-HER2,
      STAT3, and p-STAT3 expressions were higher while SOCS3 expression was lower in
      the tumor tissues. The positive expressions of STAT3, HER2, p-HER2 and p-STAT3
      were lower while the positive expression of SOCS3 was higher in the adjacent
      normal tissues. The expressions of HER2, SOCS3, and p-STAT3 were associated with 
      clinical stage and lymph node metastasis (LNM), and STAT3 expression has
      correlation with histological grade and LNM. The mRNA and protein expressions of 
      HER2, STAT3 and p-STAT3 in the tumor tissues were higher than those in the
      adjacent normal tissues, but SOCS3 expression was significantly decreased. The
      positive expressions of HER2, p-HER2 and STAT3, the negative expression of SOCS3 
      and pathological stages were important risk factors for the prognosis of patients
      with OC. CONCLUSION: Our study showed that the expressions of HER2, STAT3, and
      SOCS3 are associated with the progression of OC, and higher expressions of HER2
      and STAT3 and lower expression of SOCS3 predict poor prognosis of OC.
FAU - Shang, An-Quan
AU  - Shang AQ
AD  - a Clinical Medicine School , Ningxia Medical University , Yinchuan , P.R. China.
AD  - b Department of Laboratory Medicine , The Sixth People's Hospital of Yancheng
      City , Yancheng , P.R. China.
FAU - Wu, Jian
AU  - Wu J
AD  - c Department of Oncology , The Sixth People's Hospital of Yancheng City ,
      Yancheng , P.R. China.
FAU - Bi, Feng
AU  - Bi F
AD  - d Department of Obstetrics and Gynecology , The Sixth People's Hospital of
      Yancheng City , Yancheng , P.R. China.
FAU - Zhang, Yu-Jie
AU  - Zhang YJ
AD  - a Clinical Medicine School , Ningxia Medical University , Yinchuan , P.R. China.
FAU - Xu, Lei-Rong
AU  - Xu LR
AD  - c Department of Oncology , The Sixth People's Hospital of Yancheng City ,
      Yancheng , P.R. China.
FAU - Li, Ling-Ling
AU  - Li LL
AD  - c Department of Oncology , The Sixth People's Hospital of Yancheng City ,
      Yancheng , P.R. China.
FAU - Chen, Fei-Fei
AU  - Chen FF
AD  - c Department of Oncology , The Sixth People's Hospital of Yancheng City ,
      Yancheng , P.R. China.
FAU - Wang, Wei-Wei
AU  - Wang WW
AD  - e Department of Pathology , The First People's Hospital of Yancheng City ,
      Yancheng , P.R. China.
AD  - f Department of Pathology , The Sixth People's Hospital of Yancheng City ,
      Yancheng , P.R. China.
FAU - Zhu, Jian-Jun
AU  - Zhu JJ
AD  - c Department of Oncology , The Sixth People's Hospital of Yancheng City ,
      Yancheng , P.R. China.
FAU - Liu, You-Yi
AU  - Liu YY
AD  - g Department of Gynecology and Obstetrics , Fifth Hospital in Wuhan , Wuhan,
      Hubei Province , P.R. China.
LA  - eng
PT  - Journal Article
DEP - 20170427
PL  - United States
TA  - Cancer Biol Ther
JT  - Cancer biology & therapy
JID - 101137842
OTO - NOTNLM
OT  - Clinicopathological features
OT  - human epidermal growth factor receptor 2
OT  - ovarian cancer
OT  - prognosis
OT  - signal transducer and activator of transcription 3
OT  - signaling pathway
OT  - suppressors of cytokine signaling 3
EDAT- 2017/04/28 06:00
MHDA- 2017/04/28 06:00
CRDT- 2017/04/28 06:00
AID - 10.1080/15384047.2017.1310343 [doi]
PST - aheadofprint
SO  - Cancer Biol Ther. 2017 Apr 27:1-9. doi: 10.1080/15384047.2017.1310343.

PMID- 28405494
OWN - NLM
STAT- In-Data-Review
DA  - 20170413
LR  - 20170416
IS  - 2162-4011 (Print)
IS  - 2162-4011 (Linking)
VI  - 6
IP  - 3
DP  - 2017
TI  - Overcoming resistance to HER2-targeted therapy with a novel HER2/CD3 bispecific
      antibody.
PG  - e1267891
LID - 10.1080/2162402X.2016.1267891 [doi]
AB  - T-cell-based therapies have emerged as one of the most clinically effective ways 
      to target solid and non-solid tumors. HER2 is responsible for the oncogenesis and
      treatment resistance of several human solid tumors. As a member of the HER family
      of tyrosine kinase receptors, its over-activity confers unfavorable clinical
      outcome. Targeted therapies directed at this receptor have achieved responses,
      although development of resistance is common. We explored a novel HER2/CD3
      bispecific antibody (HER2-BsAb) platform that while preserving the
      anti-proliferative effects of trastuzumab, it recruits and activates non-specific
      circulating T-cells, promoting T cell tumor infiltration and ablating HER2(+)
      tumors, even when these are resistant to standard HER2-targeted therapies. Its in
      vitro tumor cytotoxicity, when expressed as EC50, correlated with the surface
      HER2 expression in a large panel of human tumor cell lines, irrespective of
      lineage or tumor type. HER2-BsAb-mediated cytotoxicity was relatively insensitive
      to PD-1/PD-L1 immune checkpoint inhibition. In four separate humanized mouse
      models of human breast cancer and ovarian cancer cell line xenografts, as well as
      human breast cancer and gastric cancer patient-derived xenografts (PDXs),
      HER2-BsAb was highly effective in promoting T cell infiltration and suppressing
      tumor growth when used in the presence of human peripheral blood mononuclear
      cells (PBMC) or activated T cells (ATC). The in vivo and in vitro antitumor
      properties of this BsAb support its further clinical development as a cancer
      immunotherapeutic.
FAU - Lopez-Albaitero, Andres
AU  - Lopez-Albaitero A
AD  - Department of Surgery, Memorial Sloan Kettering Cancer Center , New York, NY,
      USA.
FAU - Xu, Hong
AU  - Xu H
AD  - Department of Pediatrics, Memorial Sloan Kettering Cancer Center , New York, NY, 
      USA.
FAU - Guo, Hongfen
AU  - Guo H
AD  - Department of Pediatrics, Memorial Sloan Kettering Cancer Center , New York, NY, 
      USA.
FAU - Wang, Linlin
AU  - Wang L
AD  - Department of Pediatrics, Memorial Sloan Kettering Cancer Center , New York, NY, 
      USA.
FAU - Wu, Zhihao
AU  - Wu Z
AD  - Department of Pediatrics, Memorial Sloan Kettering Cancer Center , New York, NY, 
      USA.
FAU - Tran, Hoa
AU  - Tran H
AD  - Department of Pediatrics, Memorial Sloan Kettering Cancer Center , New York, NY, 
      USA.
FAU - Chandarlapaty, Sarat
AU  - Chandarlapaty S
AD  - Department of Medicine, Memorial Sloan Kettering Cancer Center , New York, NY,
      USA.
FAU - Scaltriti, Maurizio
AU  - Scaltriti M
AD  - Department of Pathology, Memorial Sloan Kettering Cancer Center, New York, NY,
      USA; Human Oncology & Pathogenesis Program, Memorial Sloan Kettering Cancer
      Center, New York, NY, USA.
FAU - Janjigian, Yelena
AU  - Janjigian Y
AD  - Department of Medicine, Memorial Sloan Kettering Cancer Center , New York, NY,
      USA.
FAU - de Stanchina, Elisa
AU  - de Stanchina E
AD  - Antitumor Assessment Core Facility, Memorial Sloan Kettering Cancer Center , New 
      York, NY, USA.
FAU - Cheung, Nai-Kong V
AU  - Cheung NV
AD  - Department of Pediatrics, Memorial Sloan Kettering Cancer Center , New York, NY, 
      USA.
LA  - eng
PT  - Journal Article
DEP - 20170310
PL  - United States
TA  - Oncoimmunology
JT  - Oncoimmunology
JID - 101570526
PMC - PMC5384386
OTO - NOTNLM
OT  - Bispecific antibody
OT  - CD3
OT  - HER2
OT  - T cells
OT  - immunotherapy
EDAT- 2017/04/14 06:00
MHDA- 2017/04/14 06:00
CRDT- 2017/04/14 06:00
PHST- 2016/08/31 [received]
PHST- 2016/11/21 [revised]
PHST- 2016/11/24 [accepted]
AID - 10.1080/2162402X.2016.1267891 [doi]
AID - 1267891 [pii]
PST - epublish
SO  - Oncoimmunology. 2017 Mar 10;6(3):e1267891. doi: 10.1080/2162402X.2016.1267891.
      eCollection 2017.

PMID- 28397106
OWN - NLM
STAT- MEDLINE
DA  - 20170411
DCOM- 20170414
LR  - 20170414
IS  - 1559-131X (Electronic)
IS  - 1357-0560 (Linking)
VI  - 34
IP  - 5
DP  - 2017 May
TI  - Efficacy of neratinib in the treatment of HER2/neu-amplified epithelial ovarian
      carcinoma in vitro and in vivo.
PG  - 91
LID - 10.1007/s12032-017-0956-8 [doi]
AB  - Epithelial ovarian carcinoma is the most lethal of gynecologic malignancies.
      There is a need to optimize the currently available treatment strategies and to
      urgently develop novel therapeutic agents against chemotherapy-resistant disease.
      The objective of our study was to evaluate neratinib's preclinical efficacy in
      treating HER2-amplified ovarian cancer. Neratinib's efficacy in treating
      HER2-amplified ovarian cancer was studied in vitro utilizing six primary tumor
      cell lines with differential HER2/neu expression. Flow cytometry was utilized to 
      assess IC50, cell signaling changes, and cell cycle distribution. Neratinib's in 
      vivo efficacy was evaluated in HER2-amplified epithelial ovarian carcinoma
      xenografts. Three of six (50%) ovarian cancer cell lines were HER2/neu-amplified.
      Neratinib showed significantly higher efficacy in treating HER2/neu-amplified
      cell lines when compared to the non-HER2/neu-amplified tumor cell lines (mean +/-
      SEM IC50:0.010 muM +/- 0.0003 vs. 0.076 muM +/- 0.005 p < 0.0001). Neratinib
      treatment significantly decreased the phosphorylation of the transcription factor
      S6, leading to arrest of the cell cycle in G0/G1 phase. Neratinib prolonged
      survival in mice harboring HER2-amplified epithelial ovarian carcinoma xenografts
      (p = 0.003). Neratinib inhibits proliferation, signaling, cell cycle progression 
      and tumor growth of HER2-amplified epithelial ovarian carcinoma in vitro.
      Neratinib inhibits xenograft growth and improves overall survival in
      HER2/neu-amplified ovarian cancer in vivo. Clinical trials are warranted.
FAU - Menderes, Gulden
AU  - Menderes G
AD  - Department of Obstetrics, Gynecology and Reproductive Sciences, Yale University
      School of Medicine, Rm. 305 LSOG, 333 Cedar Street, PO Box 208063, New Haven, CT,
      06520-8063, USA.
FAU - Bonazzoli, Elena
AU  - Bonazzoli E
AD  - Department of Obstetrics, Gynecology and Reproductive Sciences, Yale University
      School of Medicine, Rm. 305 LSOG, 333 Cedar Street, PO Box 208063, New Haven, CT,
      06520-8063, USA.
FAU - Bellone, Stefania
AU  - Bellone S
AD  - Department of Obstetrics, Gynecology and Reproductive Sciences, Yale University
      School of Medicine, Rm. 305 LSOG, 333 Cedar Street, PO Box 208063, New Haven, CT,
      06520-8063, USA.
FAU - Black, Jonathan D
AU  - Black JD
AD  - Department of Obstetrics, Gynecology and Reproductive Sciences, Yale University
      School of Medicine, Rm. 305 LSOG, 333 Cedar Street, PO Box 208063, New Haven, CT,
      06520-8063, USA.
FAU - Lopez, Salvatore
AU  - Lopez S
AD  - Division of Gynecologic Oncology, University Campus Bio-Medico of Roma, Rome,
      Italy.
FAU - Pettinella, Francesca
AU  - Pettinella F
AD  - Department of Obstetrics, Gynecology and Reproductive Sciences, Yale University
      School of Medicine, Rm. 305 LSOG, 333 Cedar Street, PO Box 208063, New Haven, CT,
      06520-8063, USA.
FAU - Masserdotti, Alice
AU  - Masserdotti A
AD  - Department of Obstetrics, Gynecology and Reproductive Sciences, Yale University
      School of Medicine, Rm. 305 LSOG, 333 Cedar Street, PO Box 208063, New Haven, CT,
      06520-8063, USA.
FAU - Zammataro, Luca
AU  - Zammataro L
AD  - Department of Obstetrics, Gynecology and Reproductive Sciences, Yale University
      School of Medicine, Rm. 305 LSOG, 333 Cedar Street, PO Box 208063, New Haven, CT,
      06520-8063, USA.
FAU - Litkouhi, Babak
AU  - Litkouhi B
AD  - Department of Obstetrics, Gynecology and Reproductive Sciences, Yale University
      School of Medicine, Rm. 305 LSOG, 333 Cedar Street, PO Box 208063, New Haven, CT,
      06520-8063, USA.
FAU - Ratner, Elena
AU  - Ratner E
AD  - Department of Obstetrics, Gynecology and Reproductive Sciences, Yale University
      School of Medicine, Rm. 305 LSOG, 333 Cedar Street, PO Box 208063, New Haven, CT,
      06520-8063, USA.
FAU - Silasi, Dan-Arin
AU  - Silasi DA
AD  - Department of Obstetrics, Gynecology and Reproductive Sciences, Yale University
      School of Medicine, Rm. 305 LSOG, 333 Cedar Street, PO Box 208063, New Haven, CT,
      06520-8063, USA.
FAU - Azodi, Masoud
AU  - Azodi M
AD  - Department of Obstetrics, Gynecology and Reproductive Sciences, Yale University
      School of Medicine, Rm. 305 LSOG, 333 Cedar Street, PO Box 208063, New Haven, CT,
      06520-8063, USA.
FAU - Schwartz, Peter E
AU  - Schwartz PE
AD  - Department of Obstetrics, Gynecology and Reproductive Sciences, Yale University
      School of Medicine, Rm. 305 LSOG, 333 Cedar Street, PO Box 208063, New Haven, CT,
      06520-8063, USA.
FAU - Santin, Alessandro D
AU  - Santin AD
AD  - Department of Obstetrics, Gynecology and Reproductive Sciences, Yale University
      School of Medicine, Rm. 305 LSOG, 333 Cedar Street, PO Box 208063, New Haven, CT,
      06520-8063, USA. alessandro.santin@yale.edu.
LA  - eng
PT  - Journal Article
DEP - 20170410
PL  - United States
TA  - Med Oncol
JT  - Medical oncology (Northwood, London, England)
JID - 9435512
RN  - 0
      (N-(4-(3-chloro-4-(2-pyridinylmethoxy)anilino)-3-cyano-7-ethoxy-6-quinolyl)-4-(di
      methylamino)-2-butenamide)
RN  - 0 (Quinolines)
RN  - EC 2.7.10.1 (ERBB2 protein, human)
RN  - EC 2.7.10.1 (Receptor, ErbB-2)
RN  - Ovarian epithelial cancer
SB  - IM
MH  - Aged
MH  - Animals
MH  - Cell Cycle/drug effects
MH  - Cell Line, Tumor
MH  - Cell Survival/drug effects
MH  - Drug Screening Assays, Antitumor
MH  - Female
MH  - Gene Amplification
MH  - Humans
MH  - Mice
MH  - Middle Aged
MH  - Neoplasms, Glandular and Epithelial/*drug therapy/enzymology/genetics/pathology
MH  - Ovarian Neoplasms/*drug therapy/enzymology/genetics/pathology
MH  - Quinolines/*pharmacology
MH  - Receptor, ErbB-2/*antagonists & inhibitors/biosynthesis/genetics
MH  - Signal Transduction
MH  - Xenograft Model Antitumor Assays
OTO - NOTNLM
OT  - Epithelial ovarian carcinoma
OT  - HER2/neu
OT  - Neratinib
OT  - SCID mice
EDAT- 2017/04/12 06:00
MHDA- 2017/04/15 06:00
CRDT- 2017/04/12 06:00
PHST- 2017/03/13 [received]
PHST- 2017/04/08 [accepted]
AID - 10.1007/s12032-017-0956-8 [doi]
AID - 10.1007/s12032-017-0956-8 [pii]
PST - ppublish
SO  - Med Oncol. 2017 May;34(5):91. doi: 10.1007/s12032-017-0956-8. Epub 2017 Apr 10.

PMID- 28178607
OWN - NLM
STAT- MEDLINE
DA  - 20170208
DCOM- 20170320
LR  - 20170320
IS  - 1532-3080 (Electronic)
IS  - 0960-9776 (Linking)
VI  - 32
DP  - 2017 Apr
TI  - Family history of cancer other than breast or ovarian cancer in first-degree
      relatives is associated with poor breast cancer prognosis.
PG  - 130-134
LID - S0960-9776(17)30017-6 [pii]
LID - 10.1016/j.breast.2017.01.016 [doi]
AB  - OBJECTIVE: Whether a first-degree family history of others cancers (FHOC) than
      breast or ovarian cancer (BOC) is associated with breast cancer prognosis remains
      unknown. Thus, the aim of the present study was to clarify this issue. METHODS:
      Women who were diagnosed with invasive breast cancer at the Renmin Hospital of
      Wuhan University from 2010 to 2013 were included in the study. The demographic
      and clinicopathological characteristics of these patients were extracted. FHOC
      was considered positive for any patient who had a relative who had been diagnosed
      with cancer other than BOC. Disease-free survival (DFS) was calculated based on
      the date of diagnosis. DFS was analyzed using the Cox proportional hazards model.
      RESULTS: A total of 434 breast cancer patients were included in this study. Among
      these patients, 61 (14.06%) had a positive FHOC in first-degree relatives.
      Patients with a positive FHOC tended to have HER2-positive breast cancer (p =
      0.03). In the survival analysis, FHOC was associated with poor DFS in both
      univariate (HR = 2.21 (1.28-3.83), 95% CI: 1.28-3.83, p < 0.01) and multivariate 
      (HR = 2.50, 95% CI: 1.24-5.04, p = 0.01) analyses, especially in patients with
      luminal A subtypes. CONCLUSION: The results demonstrated an increased risk of
      recurrence in breast cancer patients with FHOC, especially in patients with
      luminal A subtype.
CI  - Copyright (c) 2017 Elsevier Ltd. All rights reserved.
FAU - Song, Jun-Long
AU  - Song JL
AD  - Department of Breast and Thyroid Surgery, Renmin Hospital of Wuhan University,
      Wuhan, Hubei, 430060, PR China.
FAU - Chen, Chuang
AU  - Chen C
AD  - Department of Breast and Thyroid Surgery, Renmin Hospital of Wuhan University,
      Wuhan, Hubei, 430060, PR China.
FAU - Yuan, Jing-Ping
AU  - Yuan JP
AD  - Department of Pathology, Renmin Hospital of Wuhan University, Wuhan, Hubei,
      430060, PR China.
FAU - Li, Juan-Juan
AU  - Li JJ
AD  - Department of Breast and Thyroid Surgery, Renmin Hospital of Wuhan University,
      Wuhan, Hubei, 430060, PR China.
FAU - Sun, Sheng-Rong
AU  - Sun SR
AD  - Department of Breast and Thyroid Surgery, Renmin Hospital of Wuhan University,
      Wuhan, Hubei, 430060, PR China. Electronic address: sun137@sina.com.
LA  - eng
PT  - Journal Article
DEP - 20170205
PL  - Netherlands
TA  - Breast
JT  - Breast (Edinburgh, Scotland)
JID - 9213011
RN  - EC 2.7.10.1 (ERBB2 protein, human)
RN  - EC 2.7.10.1 (Receptor, ErbB-2)
SB  - IM
MH  - Adult
MH  - Breast Neoplasms/chemistry/*genetics/pathology
MH  - Disease-Free Survival
MH  - *Family
MH  - Female
MH  - Follow-Up Studies
MH  - *Genetic Predisposition to Disease
MH  - Humans
MH  - Kaplan-Meier Estimate
MH  - *Medical History Taking
MH  - Middle Aged
MH  - Multivariate Analysis
MH  - Neoplasm Recurrence, Local/genetics
MH  - Neoplasms/*genetics
MH  - Neoplastic Syndromes, Hereditary/*genetics/pathology
MH  - Ovarian Neoplasms/genetics
MH  - *Pedigree
MH  - Prognosis
MH  - Proportional Hazards Models
MH  - Receptor, ErbB-2/analysis
MH  - Retrospective Studies
MH  - Risk Factors
OTO - NOTNLM
OT  - Breast cancer
OT  - Disease-free survival
OT  - Family history of other cancer
OT  - Prognosis
EDAT- 2017/02/09 06:00
MHDA- 2017/03/21 06:00
CRDT- 2017/02/09 06:00
PHST- 2016/11/22 [received]
PHST- 2017/01/25 [revised]
PHST- 2017/01/27 [accepted]
AID - S0960-9776(17)30017-6 [pii]
AID - 10.1016/j.breast.2017.01.016 [doi]
PST - ppublish
SO  - Breast. 2017 Apr;32:130-134. doi: 10.1016/j.breast.2017.01.016. Epub 2017 Feb 5.

PMID- 28122449
OWN - NLM
STAT- In-Process
DA  - 20170126
LR  - 20170419
IS  - 1520-4812 (Electronic)
IS  - 1043-1802 (Linking)
VI  - 28
IP  - 4
DP  - 2017 Apr 19
TI  - Combinatorial Screening of DNA Aptamers for Molecular Imaging of HER2 in Cancer.
PG  - 1068-1075
LID - 10.1021/acs.bioconjchem.6b00746 [doi]
AB  - HER2, a cell membrane protein overexpressed in many types of cancers, is
      correlated with poor diagnosis, suboptimal treatment outcome, and low survival
      rate. Multiple HER2-targeted drugs have been developed for the treatment of
      HER2-overexpressing tumor, which can in turn down-regulate HER2 expression. It is
      thus significant to profile HER2 expression for cancer prognosis, patient
      stratification, and monitoring therapy response. Aptamers, a class of
      single-stranded DNA/RNA (ssDNA/ssRNA) ligands, are promising for molecular
      biomarker imaging. Aptamers typically have strong binding affinity, high
      selectivity, batch-to-batch reproducibility, and low toxicity, and systemically
      injected aptamers often have high tumor-to-background ratio within a short time. 
      However, current aptamers have been mostly screened in vitro, and these aptamers 
      may lose binding ability in vivo due to conformational change under physiological
      environments. Here, a DNA library was combinatorially screened in vitro and in
      vivo, to select HER2-targeting DNA aptamers, termed Heraptamers, and labeled with
      18F for positron emission tomography (PET) imaging of HER2 in ovarian cancer.
      Specifically, using systematic evolution of ligands by exponential enrichment
      (SELEX), Heraptamer candidates were first selected and validated in vitro using
      HER2 extracellular domain (ECD) and HER2-positive SKOV3 cancer cells; then,
      aptamer candidates were modified with alkyne, radiolabeled with 18F using
      azide-functionalized precursors by click chemistry, and screened in
      SKOV3-tumor-bearing mice using PET. Two aptamers, Heraptamer1 and Heraptamer2,
      reached high tumor uptake ratios within as short as 1 h. At 1.5 h post injection,
      the tumor uptake ratio of these two aptamers was up to 0.5%ID/g (injection
      dose/gram tissue), with tumor-to-muscle ratio of 4.55 +/- 1.63 in SKOV3 tumor. In
      contrast, these aptamers have low uptake ratios in control MDA-MB-231 tumors.
      These preclinical studies showed that Heraptamers are promising for specific HER2
      imaging.
FAU - Zhu, Guizhi
AU  - Zhu G
AD  - Laboratory of Molecular Imaging and Nanomedicine, National Institute of
      Biomedical Imaging and Bioengineering, National Institutes of Health , Bethesda, 
      Maryland 20892, United States.
FAU - Zhang, Huimin
AU  - Zhang H
AD  - Laboratory of Molecular Imaging and Nanomedicine, National Institute of
      Biomedical Imaging and Bioengineering, National Institutes of Health , Bethesda, 
      Maryland 20892, United States.
AD  - Department of Chemical Biology, College of Chemistry and Chemical Engineering,
      Xiamen University , Xiamen 361005, P. R. China.
FAU - Jacobson, Orit
AU  - Jacobson O
AD  - Laboratory of Molecular Imaging and Nanomedicine, National Institute of
      Biomedical Imaging and Bioengineering, National Institutes of Health , Bethesda, 
      Maryland 20892, United States.
FAU - Wang, Zhantong
AU  - Wang Z
AD  - Laboratory of Molecular Imaging and Nanomedicine, National Institute of
      Biomedical Imaging and Bioengineering, National Institutes of Health , Bethesda, 
      Maryland 20892, United States.
FAU - Chen, Haojun
AU  - Chen H
AD  - Laboratory of Molecular Imaging and Nanomedicine, National Institute of
      Biomedical Imaging and Bioengineering, National Institutes of Health , Bethesda, 
      Maryland 20892, United States.
AD  - Department of Nuclear Medicine, Xiamen Cancer Center, The First Affliated
      Hospital of Xiamen University , Xiamen 361003, China.
FAU - Yang, Xiangyu
AU  - Yang X
AD  - Laboratory of Molecular Imaging and Nanomedicine, National Institute of
      Biomedical Imaging and Bioengineering, National Institutes of Health , Bethesda, 
      Maryland 20892, United States.
AD  - Jiangsu Key Laboratory of Molecular Imaging and Functional Imaging, Department of
      Radiology, Zhongda Hospital, Medical School of Southeast University , Nanjing
      210009, China.
FAU - Niu, Gang
AU  - Niu G
AD  - Laboratory of Molecular Imaging and Nanomedicine, National Institute of
      Biomedical Imaging and Bioengineering, National Institutes of Health , Bethesda, 
      Maryland 20892, United States.
FAU - Chen, Xiaoyuan
AU  - Chen X
AUID- ORCID: http://orcid.org/0000-0002-9622-0870
AD  - Laboratory of Molecular Imaging and Nanomedicine, National Institute of
      Biomedical Imaging and Bioengineering, National Institutes of Health , Bethesda, 
      Maryland 20892, United States.
LA  - eng
PT  - Journal Article
DEP - 20170208
PL  - United States
TA  - Bioconjug Chem
JT  - Bioconjugate chemistry
JID - 9010319
EDAT- 2017/01/27 06:00
MHDA- 2017/01/27 06:00
CRDT- 2017/01/27 06:00
AID - 10.1021/acs.bioconjchem.6b00746 [doi]
PST - ppublish
SO  - Bioconjug Chem. 2017 Apr 19;28(4):1068-1075. doi:
      10.1021/acs.bioconjchem.6b00746. Epub 2017 Feb 8.

PMID- 27906723
OWN - NLM
STAT- Publisher
DA  - 20161201
LR  - 20161215
IS  - 1537-453X (Electronic)
IS  - 0277-3732 (Linking)
DP  - 2016 Nov 30
TI  - Safety and Outcome Measures of First-in-Human Intraperitoneal alpha
      Radioimmunotherapy With 212Pb-TCMC-Trastuzumab.
AB  - PURPOSE: One-year monitoring of patients receiving intraperitoneal (IP)
      Pb-TCMC-trastuzumab to provide long-term safety and outcome data. A secondary
      objective was to study 7 tumor markers for correlation with outcome. METHODS:
      Eighteen patients with relapsed intra-abdominal human epidermal growth factor
      receptor-2 expressing peritoneal metastases were treated with a single IP
      infusion of Pb-TCMC-trastuzumab, delivered <4 h after 4 mg/kg IV trastuzumab.
      Seven tumor markers were studied for correlation with outcome. RESULTS: Six dose 
      levels (7.4, 9.6, 12.6, 16.3, 21.1, 27.4 MBq/m) were well tolerated with early
      possibly agent-related adverse events being mild, transient, and not dose
      dependent. These included asymptomatic, abnormal laboratory values. No late
      renal, liver, cardiac, or other toxicity was noted up to 1 year. There were no
      clinical signs or symptoms of an immune response to Pb-TCMC-trastuzumab, and
      assays to detect an immune response to this conjugate were negative for all
      tested. Tumor marker studies in ovarian cancer patients showed a trend of
      decreasing Cancer antigen 72-4 (CA 72-4) aka tumor-associated glycoprotein 72
      (TAG-72) and tumor growth with increasing administered radioactivity. Other tumor
      markers, including carbohydrate antigen (CA125), human epididymis protein 4
      (HE-4), serum amyloid A (SAA), mesothelin, interleukin-6 (IL-6), and
      carcinoembryonic antigen (CEA) did not correlate with imaging outcome.
      CONCLUSIONS: IP Pb-TCMC-trastuzumab up to 27 MBq/m seems safe for patients with
      peritoneal carcinomatosis who have failed standard therapies. Serum TAG-72 levels
      better correlated to imaging changes in ovarian cancer patients than the more
      common tumor marker, CA125.This is an open-access article distributed under the
      terms of the Creative Commons Attribution-Non Commercial-No Derivatives License
      4.0 (CCBY-NC-ND), where it is permissible to download and share the work provided
      it is properly cited. The work cannot be changed in any way or used commercially 
      without permission from the journal.
      http://creativecommons.org/licenses/by-nc-nd/4.0/.
FAU - Meredith, Ruby F
AU  - Meredith RF
AD  - Departments of *Radiation Oncology double daggerGynecology, Comprehensive Cancer 
      Center, University of Alabama at Birmingham, Birmingham, AL daggerAREVA Med,
      Plano, TX section signDepartment of Surgery, Division of Surgical Oncology,
      Moores Cancer Center, University of California, San Diego, CA.
FAU - Torgue, Julien J
AU  - Torgue JJ
FAU - Rozgaja, Tania A
AU  - Rozgaja TA
FAU - Banaga, Eileen P
AU  - Banaga EP
FAU - Bunch, Patty W
AU  - Bunch PW
FAU - Alvarez, Ronald D
AU  - Alvarez RD
FAU - Straughn, J Michael Jr
AU  - Straughn JM Jr
FAU - Dobelbower, Michael C
AU  - Dobelbower MC
FAU - Lowy, Andrew M
AU  - Lowy AM
LA  - eng
GR  - UL1 TR001417/TR/NCATS NIH HHS/United States
PT  - Journal Article
DEP - 20161130
PL  - United States
TA  - Am J Clin Oncol
JT  - American journal of clinical oncology
JID - 8207754
EDAT- 2016/12/03 06:00
MHDA- 2016/12/03 06:00
CRDT- 2016/12/02 06:00
AID - 10.1097/COC.0000000000000353 [doi]
PST - aheadofprint
SO  - Am J Clin Oncol. 2016 Nov 30.

PMID- 27998236
OWN - NLM
STAT- In-Process
DA  - 20161221
LR  - 20170316
IS  - 1527-7755 (Electronic)
IS  - 0732-183X (Linking)
VI  - 34
IP  - 36
DP  - 2016 Dec 20
TI  - Randomized Phase II Trial of Seribantumab in Combination With Paclitaxel in
      Patients With Advanced Platinum-Resistant or -Refractory Ovarian Cancer.
PG  - 4345-4353
AB  - Purpose Seribantumab is a fully human immunoglobulin G2 monoclonal antibody that 
      binds to human epidermal growth factor receptor (HER) 3 (ErbB3), blocking
      heregulin (HRG) -mediated ErbB3 signaling and inducing ErbB3 receptor
      downregulation. This open-label randomized phase II study evaluated
      progression-free survival (PFS) with seribantumab in combination with
      once-per-week paclitaxel compared with paclitaxel alone in patients with
      platinum-resistant or -refractory ovarian cancer. A key secondary objective was
      to determine if any of five prespecified biomarkers predicted benefit from
      seribantumab. Patients and Methods Patients with platinum-resistant or
      -refractory epithelial ovarian, fallopian tube, or primary peritoneal cancer were
      randomly assigned at a ratio of two to one to receive seribantumab plus
      paclitaxel or paclitaxel alone. Patients underwent pretreatment core needle
      biopsy; archival tumor samples were also obtained to support biomarker analyses. 
      Results A total of 223 patients were randomly assigned (seribantumab plus
      paclitaxel, n = 140; paclitaxel alone, n = 83). Median PFS in the unselected
      intent-to-treat population was 3.75 months with seribantumab plus paclitaxel
      compared with 3.68 months with paclitaxel alone (hazard ratio [HR], 1.027; 95%
      CI, 0.741 to 1.425; P = .864). Among patients whose tumors had detectable HRG
      mRNA and low HER2 (n = 57 [38%] of 151 with available biomarker data), increased 
      treatment benefit was observed in those receiving seribantumab plus paclitaxel
      compared with paclitaxel alone (PFS HR, 0.37; 95% CI, 0.18 to 0.76; P = .007).
      The HR in patients not meeting these criteria was 1.80 (95% CI, 1.08 to 2.98; P =
      .023). Conclusion The addition of seribantumab to paclitaxel did not result in
      improved PFS in unselected patients. Exploratory analyses suggest that detectable
      HRG and low HER2, biomarkers that link directly to the mechanism of action of
      seribantumab, identified patients who might benefit from this combination. Future
      clinical trials are needed to validate this finding and should preselect for HRG 
      expression and focus on cancers with low HER2 levels.
FAU - Liu, Joyce F
AU  - Liu JF
AD  - Joyce F. Liu, Dana-Farber Cancer Institute, Boston; Isabelle Tabah-Fisch and
      Joseph Pearlberg, Sanofi Oncology; Victor Moyo, Kaveh Riahi, Rachel Nering,
      William Kubasek, Bambang Adiwijaya, Akos Czibere, and Gavin MacBeath, Merrimack
      Pharmaceuticals, Cambridge, MA; R. Wendel Naumann, Levine Cancer Institute,
      Carolinas Medical Center, Charlotte, NC; Robert L. Coleman, MD Anderson Cancer
      Center, Houston, TX; Isabelle Ray-Coquard, Centre Leon Berard, University Claude 
      Bernard, and Groupe d'Investigateurs Nationaux pour l'Etude des Cancers Ovariens 
      (GINECO), Lyon; Frederic Selle, Hopital Tenon and GINECO; Eric Pujade-Lauraine,
      Hopital Hotel-Dieu, Universite Paris Descartes, and GINECO, Paris; Laurence
      Gladieff, Institut Claudius Regaud, Institut Universitaire du Cancer de Toulouse 
      Oncopole, and GINECO, Toulouse, France; Andres M. Poveda, Instituto Valenciano de
      Oncologia and Grupo Espanol de Investigacion en Cancer de Ovario (GEICO),
      Valencia; Josep Maria del Campo, Hospital Universitari Vall d'Hebron and GEICO,
      Barcelona, Spain; David Cibula, General University Hospital Prague and Charles
      University, Prague, Czech Republic; Hal Hirte, Hamilton Health
      Sciences-Juravinski Cancer Centre, Hamilton, Ontario, Canada; Felix Hilpert,
      Universitatsklinikum Schleswig-Holstein, Kiel; Philipp Harter, Kliniken Essen
      Mitte and Arbeitsgemeinschaft Gynakologische Onkologie, Essen, Germany; Francesco
      Raspagliesi, Fondazione Istituto di Ricovero e Cura a Carattere Scientifico
      Istituto Nazionale dei Tumori; Salvatore Siena, Niguarda Cancer Center, Grande
      Ospedale Metropolitano Niguarda, and Universita degli Studi di Milano, Milano,
      Italy; and Ignace Vergote, University Hospital Katholieke Universiteit Leuven and
      Leuven Cancer Institute, Leuven, Belgium.
FAU - Ray-Coquard, Isabelle
AU  - Ray-Coquard I
AD  - Joyce F. Liu, Dana-Farber Cancer Institute, Boston; Isabelle Tabah-Fisch and
      Joseph Pearlberg, Sanofi Oncology; Victor Moyo, Kaveh Riahi, Rachel Nering,
      William Kubasek, Bambang Adiwijaya, Akos Czibere, and Gavin MacBeath, Merrimack
      Pharmaceuticals, Cambridge, MA; R. Wendel Naumann, Levine Cancer Institute,
      Carolinas Medical Center, Charlotte, NC; Robert L. Coleman, MD Anderson Cancer
      Center, Houston, TX; Isabelle Ray-Coquard, Centre Leon Berard, University Claude 
      Bernard, and Groupe d'Investigateurs Nationaux pour l'Etude des Cancers Ovariens 
      (GINECO), Lyon; Frederic Selle, Hopital Tenon and GINECO; Eric Pujade-Lauraine,
      Hopital Hotel-Dieu, Universite Paris Descartes, and GINECO, Paris; Laurence
      Gladieff, Institut Claudius Regaud, Institut Universitaire du Cancer de Toulouse 
      Oncopole, and GINECO, Toulouse, France; Andres M. Poveda, Instituto Valenciano de
      Oncologia and Grupo Espanol de Investigacion en Cancer de Ovario (GEICO),
      Valencia; Josep Maria del Campo, Hospital Universitari Vall d'Hebron and GEICO,
      Barcelona, Spain; David Cibula, General University Hospital Prague and Charles
      University, Prague, Czech Republic; Hal Hirte, Hamilton Health
      Sciences-Juravinski Cancer Centre, Hamilton, Ontario, Canada; Felix Hilpert,
      Universitatsklinikum Schleswig-Holstein, Kiel; Philipp Harter, Kliniken Essen
      Mitte and Arbeitsgemeinschaft Gynakologische Onkologie, Essen, Germany; Francesco
      Raspagliesi, Fondazione Istituto di Ricovero e Cura a Carattere Scientifico
      Istituto Nazionale dei Tumori; Salvatore Siena, Niguarda Cancer Center, Grande
      Ospedale Metropolitano Niguarda, and Universita degli Studi di Milano, Milano,
      Italy; and Ignace Vergote, University Hospital Katholieke Universiteit Leuven and
      Leuven Cancer Institute, Leuven, Belgium.
FAU - Selle, Frederic
AU  - Selle F
AD  - Joyce F. Liu, Dana-Farber Cancer Institute, Boston; Isabelle Tabah-Fisch and
      Joseph Pearlberg, Sanofi Oncology; Victor Moyo, Kaveh Riahi, Rachel Nering,
      William Kubasek, Bambang Adiwijaya, Akos Czibere, and Gavin MacBeath, Merrimack
      Pharmaceuticals, Cambridge, MA; R. Wendel Naumann, Levine Cancer Institute,
      Carolinas Medical Center, Charlotte, NC; Robert L. Coleman, MD Anderson Cancer
      Center, Houston, TX; Isabelle Ray-Coquard, Centre Leon Berard, University Claude 
      Bernard, and Groupe d'Investigateurs Nationaux pour l'Etude des Cancers Ovariens 
      (GINECO), Lyon; Frederic Selle, Hopital Tenon and GINECO; Eric Pujade-Lauraine,
      Hopital Hotel-Dieu, Universite Paris Descartes, and GINECO, Paris; Laurence
      Gladieff, Institut Claudius Regaud, Institut Universitaire du Cancer de Toulouse 
      Oncopole, and GINECO, Toulouse, France; Andres M. Poveda, Instituto Valenciano de
      Oncologia and Grupo Espanol de Investigacion en Cancer de Ovario (GEICO),
      Valencia; Josep Maria del Campo, Hospital Universitari Vall d'Hebron and GEICO,
      Barcelona, Spain; David Cibula, General University Hospital Prague and Charles
      University, Prague, Czech Republic; Hal Hirte, Hamilton Health
      Sciences-Juravinski Cancer Centre, Hamilton, Ontario, Canada; Felix Hilpert,
      Universitatsklinikum Schleswig-Holstein, Kiel; Philipp Harter, Kliniken Essen
      Mitte and Arbeitsgemeinschaft Gynakologische Onkologie, Essen, Germany; Francesco
      Raspagliesi, Fondazione Istituto di Ricovero e Cura a Carattere Scientifico
      Istituto Nazionale dei Tumori; Salvatore Siena, Niguarda Cancer Center, Grande
      Ospedale Metropolitano Niguarda, and Universita degli Studi di Milano, Milano,
      Italy; and Ignace Vergote, University Hospital Katholieke Universiteit Leuven and
      Leuven Cancer Institute, Leuven, Belgium.
FAU - Poveda, Andres M
AU  - Poveda AM
AD  - Joyce F. Liu, Dana-Farber Cancer Institute, Boston; Isabelle Tabah-Fisch and
      Joseph Pearlberg, Sanofi Oncology; Victor Moyo, Kaveh Riahi, Rachel Nering,
      William Kubasek, Bambang Adiwijaya, Akos Czibere, and Gavin MacBeath, Merrimack
      Pharmaceuticals, Cambridge, MA; R. Wendel Naumann, Levine Cancer Institute,
      Carolinas Medical Center, Charlotte, NC; Robert L. Coleman, MD Anderson Cancer
      Center, Houston, TX; Isabelle Ray-Coquard, Centre Leon Berard, University Claude 
      Bernard, and Groupe d'Investigateurs Nationaux pour l'Etude des Cancers Ovariens 
      (GINECO), Lyon; Frederic Selle, Hopital Tenon and GINECO; Eric Pujade-Lauraine,
      Hopital Hotel-Dieu, Universite Paris Descartes, and GINECO, Paris; Laurence
      Gladieff, Institut Claudius Regaud, Institut Universitaire du Cancer de Toulouse 
      Oncopole, and GINECO, Toulouse, France; Andres M. Poveda, Instituto Valenciano de
      Oncologia and Grupo Espanol de Investigacion en Cancer de Ovario (GEICO),
      Valencia; Josep Maria del Campo, Hospital Universitari Vall d'Hebron and GEICO,
      Barcelona, Spain; David Cibula, General University Hospital Prague and Charles
      University, Prague, Czech Republic; Hal Hirte, Hamilton Health
      Sciences-Juravinski Cancer Centre, Hamilton, Ontario, Canada; Felix Hilpert,
      Universitatsklinikum Schleswig-Holstein, Kiel; Philipp Harter, Kliniken Essen
      Mitte and Arbeitsgemeinschaft Gynakologische Onkologie, Essen, Germany; Francesco
      Raspagliesi, Fondazione Istituto di Ricovero e Cura a Carattere Scientifico
      Istituto Nazionale dei Tumori; Salvatore Siena, Niguarda Cancer Center, Grande
      Ospedale Metropolitano Niguarda, and Universita degli Studi di Milano, Milano,
      Italy; and Ignace Vergote, University Hospital Katholieke Universiteit Leuven and
      Leuven Cancer Institute, Leuven, Belgium.
FAU - Cibula, David
AU  - Cibula D
AD  - Joyce F. Liu, Dana-Farber Cancer Institute, Boston; Isabelle Tabah-Fisch and
      Joseph Pearlberg, Sanofi Oncology; Victor Moyo, Kaveh Riahi, Rachel Nering,
      William Kubasek, Bambang Adiwijaya, Akos Czibere, and Gavin MacBeath, Merrimack
      Pharmaceuticals, Cambridge, MA; R. Wendel Naumann, Levine Cancer Institute,
      Carolinas Medical Center, Charlotte, NC; Robert L. Coleman, MD Anderson Cancer
      Center, Houston, TX; Isabelle Ray-Coquard, Centre Leon Berard, University Claude 
      Bernard, and Groupe d'Investigateurs Nationaux pour l'Etude des Cancers Ovariens 
      (GINECO), Lyon; Frederic Selle, Hopital Tenon and GINECO; Eric Pujade-Lauraine,
      Hopital Hotel-Dieu, Universite Paris Descartes, and GINECO, Paris; Laurence
      Gladieff, Institut Claudius Regaud, Institut Universitaire du Cancer de Toulouse 
      Oncopole, and GINECO, Toulouse, France; Andres M. Poveda, Instituto Valenciano de
      Oncologia and Grupo Espanol de Investigacion en Cancer de Ovario (GEICO),
      Valencia; Josep Maria del Campo, Hospital Universitari Vall d'Hebron and GEICO,
      Barcelona, Spain; David Cibula, General University Hospital Prague and Charles
      University, Prague, Czech Republic; Hal Hirte, Hamilton Health
      Sciences-Juravinski Cancer Centre, Hamilton, Ontario, Canada; Felix Hilpert,
      Universitatsklinikum Schleswig-Holstein, Kiel; Philipp Harter, Kliniken Essen
      Mitte and Arbeitsgemeinschaft Gynakologische Onkologie, Essen, Germany; Francesco
      Raspagliesi, Fondazione Istituto di Ricovero e Cura a Carattere Scientifico
      Istituto Nazionale dei Tumori; Salvatore Siena, Niguarda Cancer Center, Grande
      Ospedale Metropolitano Niguarda, and Universita degli Studi di Milano, Milano,
      Italy; and Ignace Vergote, University Hospital Katholieke Universiteit Leuven and
      Leuven Cancer Institute, Leuven, Belgium.
FAU - Hirte, Hal
AU  - Hirte H
AD  - Joyce F. Liu, Dana-Farber Cancer Institute, Boston; Isabelle Tabah-Fisch and
      Joseph Pearlberg, Sanofi Oncology; Victor Moyo, Kaveh Riahi, Rachel Nering,
      William Kubasek, Bambang Adiwijaya, Akos Czibere, and Gavin MacBeath, Merrimack
      Pharmaceuticals, Cambridge, MA; R. Wendel Naumann, Levine Cancer Institute,
      Carolinas Medical Center, Charlotte, NC; Robert L. Coleman, MD Anderson Cancer
      Center, Houston, TX; Isabelle Ray-Coquard, Centre Leon Berard, University Claude 
      Bernard, and Groupe d'Investigateurs Nationaux pour l'Etude des Cancers Ovariens 
      (GINECO), Lyon; Frederic Selle, Hopital Tenon and GINECO; Eric Pujade-Lauraine,
      Hopital Hotel-Dieu, Universite Paris Descartes, and GINECO, Paris; Laurence
      Gladieff, Institut Claudius Regaud, Institut Universitaire du Cancer de Toulouse 
      Oncopole, and GINECO, Toulouse, France; Andres M. Poveda, Instituto Valenciano de
      Oncologia and Grupo Espanol de Investigacion en Cancer de Ovario (GEICO),
      Valencia; Josep Maria del Campo, Hospital Universitari Vall d'Hebron and GEICO,
      Barcelona, Spain; David Cibula, General University Hospital Prague and Charles
      University, Prague, Czech Republic; Hal Hirte, Hamilton Health
      Sciences-Juravinski Cancer Centre, Hamilton, Ontario, Canada; Felix Hilpert,
      Universitatsklinikum Schleswig-Holstein, Kiel; Philipp Harter, Kliniken Essen
      Mitte and Arbeitsgemeinschaft Gynakologische Onkologie, Essen, Germany; Francesco
      Raspagliesi, Fondazione Istituto di Ricovero e Cura a Carattere Scientifico
      Istituto Nazionale dei Tumori; Salvatore Siena, Niguarda Cancer Center, Grande
      Ospedale Metropolitano Niguarda, and Universita degli Studi di Milano, Milano,
      Italy; and Ignace Vergote, University Hospital Katholieke Universiteit Leuven and
      Leuven Cancer Institute, Leuven, Belgium.
FAU - Hilpert, Felix
AU  - Hilpert F
AD  - Joyce F. Liu, Dana-Farber Cancer Institute, Boston; Isabelle Tabah-Fisch and
      Joseph Pearlberg, Sanofi Oncology; Victor Moyo, Kaveh Riahi, Rachel Nering,
      William Kubasek, Bambang Adiwijaya, Akos Czibere, and Gavin MacBeath, Merrimack
      Pharmaceuticals, Cambridge, MA; R. Wendel Naumann, Levine Cancer Institute,
      Carolinas Medical Center, Charlotte, NC; Robert L. Coleman, MD Anderson Cancer
      Center, Houston, TX; Isabelle Ray-Coquard, Centre Leon Berard, University Claude 
      Bernard, and Groupe d'Investigateurs Nationaux pour l'Etude des Cancers Ovariens 
      (GINECO), Lyon; Frederic Selle, Hopital Tenon and GINECO; Eric Pujade-Lauraine,
      Hopital Hotel-Dieu, Universite Paris Descartes, and GINECO, Paris; Laurence
      Gladieff, Institut Claudius Regaud, Institut Universitaire du Cancer de Toulouse 
      Oncopole, and GINECO, Toulouse, France; Andres M. Poveda, Instituto Valenciano de
      Oncologia and Grupo Espanol de Investigacion en Cancer de Ovario (GEICO),
      Valencia; Josep Maria del Campo, Hospital Universitari Vall d'Hebron and GEICO,
      Barcelona, Spain; David Cibula, General University Hospital Prague and Charles
      University, Prague, Czech Republic; Hal Hirte, Hamilton Health
      Sciences-Juravinski Cancer Centre, Hamilton, Ontario, Canada; Felix Hilpert,
      Universitatsklinikum Schleswig-Holstein, Kiel; Philipp Harter, Kliniken Essen
      Mitte and Arbeitsgemeinschaft Gynakologische Onkologie, Essen, Germany; Francesco
      Raspagliesi, Fondazione Istituto di Ricovero e Cura a Carattere Scientifico
      Istituto Nazionale dei Tumori; Salvatore Siena, Niguarda Cancer Center, Grande
      Ospedale Metropolitano Niguarda, and Universita degli Studi di Milano, Milano,
      Italy; and Ignace Vergote, University Hospital Katholieke Universiteit Leuven and
      Leuven Cancer Institute, Leuven, Belgium.
FAU - Raspagliesi, Francesco
AU  - Raspagliesi F
AD  - Joyce F. Liu, Dana-Farber Cancer Institute, Boston; Isabelle Tabah-Fisch and
      Joseph Pearlberg, Sanofi Oncology; Victor Moyo, Kaveh Riahi, Rachel Nering,
      William Kubasek, Bambang Adiwijaya, Akos Czibere, and Gavin MacBeath, Merrimack
      Pharmaceuticals, Cambridge, MA; R. Wendel Naumann, Levine Cancer Institute,
      Carolinas Medical Center, Charlotte, NC; Robert L. Coleman, MD Anderson Cancer
      Center, Houston, TX; Isabelle Ray-Coquard, Centre Leon Berard, University Claude 
      Bernard, and Groupe d'Investigateurs Nationaux pour l'Etude des Cancers Ovariens 
      (GINECO), Lyon; Frederic Selle, Hopital Tenon and GINECO; Eric Pujade-Lauraine,
      Hopital Hotel-Dieu, Universite Paris Descartes, and GINECO, Paris; Laurence
      Gladieff, Institut Claudius Regaud, Institut Universitaire du Cancer de Toulouse 
      Oncopole, and GINECO, Toulouse, France; Andres M. Poveda, Instituto Valenciano de
      Oncologia and Grupo Espanol de Investigacion en Cancer de Ovario (GEICO),
      Valencia; Josep Maria del Campo, Hospital Universitari Vall d'Hebron and GEICO,
      Barcelona, Spain; David Cibula, General University Hospital Prague and Charles
      University, Prague, Czech Republic; Hal Hirte, Hamilton Health
      Sciences-Juravinski Cancer Centre, Hamilton, Ontario, Canada; Felix Hilpert,
      Universitatsklinikum Schleswig-Holstein, Kiel; Philipp Harter, Kliniken Essen
      Mitte and Arbeitsgemeinschaft Gynakologische Onkologie, Essen, Germany; Francesco
      Raspagliesi, Fondazione Istituto di Ricovero e Cura a Carattere Scientifico
      Istituto Nazionale dei Tumori; Salvatore Siena, Niguarda Cancer Center, Grande
      Ospedale Metropolitano Niguarda, and Universita degli Studi di Milano, Milano,
      Italy; and Ignace Vergote, University Hospital Katholieke Universiteit Leuven and
      Leuven Cancer Institute, Leuven, Belgium.
FAU - Gladieff, Laurence
AU  - Gladieff L
AD  - Joyce F. Liu, Dana-Farber Cancer Institute, Boston; Isabelle Tabah-Fisch and
      Joseph Pearlberg, Sanofi Oncology; Victor Moyo, Kaveh Riahi, Rachel Nering,
      William Kubasek, Bambang Adiwijaya, Akos Czibere, and Gavin MacBeath, Merrimack
      Pharmaceuticals, Cambridge, MA; R. Wendel Naumann, Levine Cancer Institute,
      Carolinas Medical Center, Charlotte, NC; Robert L. Coleman, MD Anderson Cancer
      Center, Houston, TX; Isabelle Ray-Coquard, Centre Leon Berard, University Claude 
      Bernard, and Groupe d'Investigateurs Nationaux pour l'Etude des Cancers Ovariens 
      (GINECO), Lyon; Frederic Selle, Hopital Tenon and GINECO; Eric Pujade-Lauraine,
      Hopital Hotel-Dieu, Universite Paris Descartes, and GINECO, Paris; Laurence
      Gladieff, Institut Claudius Regaud, Institut Universitaire du Cancer de Toulouse 
      Oncopole, and GINECO, Toulouse, France; Andres M. Poveda, Instituto Valenciano de
      Oncologia and Grupo Espanol de Investigacion en Cancer de Ovario (GEICO),
      Valencia; Josep Maria del Campo, Hospital Universitari Vall d'Hebron and GEICO,
      Barcelona, Spain; David Cibula, General University Hospital Prague and Charles
      University, Prague, Czech Republic; Hal Hirte, Hamilton Health
      Sciences-Juravinski Cancer Centre, Hamilton, Ontario, Canada; Felix Hilpert,
      Universitatsklinikum Schleswig-Holstein, Kiel; Philipp Harter, Kliniken Essen
      Mitte and Arbeitsgemeinschaft Gynakologische Onkologie, Essen, Germany; Francesco
      Raspagliesi, Fondazione Istituto di Ricovero e Cura a Carattere Scientifico
      Istituto Nazionale dei Tumori; Salvatore Siena, Niguarda Cancer Center, Grande
      Ospedale Metropolitano Niguarda, and Universita degli Studi di Milano, Milano,
      Italy; and Ignace Vergote, University Hospital Katholieke Universiteit Leuven and
      Leuven Cancer Institute, Leuven, Belgium.
FAU - Harter, Philipp
AU  - Harter P
AD  - Joyce F. Liu, Dana-Farber Cancer Institute, Boston; Isabelle Tabah-Fisch and
      Joseph Pearlberg, Sanofi Oncology; Victor Moyo, Kaveh Riahi, Rachel Nering,
      William Kubasek, Bambang Adiwijaya, Akos Czibere, and Gavin MacBeath, Merrimack
      Pharmaceuticals, Cambridge, MA; R. Wendel Naumann, Levine Cancer Institute,
      Carolinas Medical Center, Charlotte, NC; Robert L. Coleman, MD Anderson Cancer
      Center, Houston, TX; Isabelle Ray-Coquard, Centre Leon Berard, University Claude 
      Bernard, and Groupe d'Investigateurs Nationaux pour l'Etude des Cancers Ovariens 
      (GINECO), Lyon; Frederic Selle, Hopital Tenon and GINECO; Eric Pujade-Lauraine,
      Hopital Hotel-Dieu, Universite Paris Descartes, and GINECO, Paris; Laurence
      Gladieff, Institut Claudius Regaud, Institut Universitaire du Cancer de Toulouse 
      Oncopole, and GINECO, Toulouse, France; Andres M. Poveda, Instituto Valenciano de
      Oncologia and Grupo Espanol de Investigacion en Cancer de Ovario (GEICO),
      Valencia; Josep Maria del Campo, Hospital Universitari Vall d'Hebron and GEICO,
      Barcelona, Spain; David Cibula, General University Hospital Prague and Charles
      University, Prague, Czech Republic; Hal Hirte, Hamilton Health
      Sciences-Juravinski Cancer Centre, Hamilton, Ontario, Canada; Felix Hilpert,
      Universitatsklinikum Schleswig-Holstein, Kiel; Philipp Harter, Kliniken Essen
      Mitte and Arbeitsgemeinschaft Gynakologische Onkologie, Essen, Germany; Francesco
      Raspagliesi, Fondazione Istituto di Ricovero e Cura a Carattere Scientifico
      Istituto Nazionale dei Tumori; Salvatore Siena, Niguarda Cancer Center, Grande
      Ospedale Metropolitano Niguarda, and Universita degli Studi di Milano, Milano,
      Italy; and Ignace Vergote, University Hospital Katholieke Universiteit Leuven and
      Leuven Cancer Institute, Leuven, Belgium.
FAU - Siena, Salvatore
AU  - Siena S
AD  - Joyce F. Liu, Dana-Farber Cancer Institute, Boston; Isabelle Tabah-Fisch and
      Joseph Pearlberg, Sanofi Oncology; Victor Moyo, Kaveh Riahi, Rachel Nering,
      William Kubasek, Bambang Adiwijaya, Akos Czibere, and Gavin MacBeath, Merrimack
      Pharmaceuticals, Cambridge, MA; R. Wendel Naumann, Levine Cancer Institute,
      Carolinas Medical Center, Charlotte, NC; Robert L. Coleman, MD Anderson Cancer
      Center, Houston, TX; Isabelle Ray-Coquard, Centre Leon Berard, University Claude 
      Bernard, and Groupe d'Investigateurs Nationaux pour l'Etude des Cancers Ovariens 
      (GINECO), Lyon; Frederic Selle, Hopital Tenon and GINECO; Eric Pujade-Lauraine,
      Hopital Hotel-Dieu, Universite Paris Descartes, and GINECO, Paris; Laurence
      Gladieff, Institut Claudius Regaud, Institut Universitaire du Cancer de Toulouse 
      Oncopole, and GINECO, Toulouse, France; Andres M. Poveda, Instituto Valenciano de
      Oncologia and Grupo Espanol de Investigacion en Cancer de Ovario (GEICO),
      Valencia; Josep Maria del Campo, Hospital Universitari Vall d'Hebron and GEICO,
      Barcelona, Spain; David Cibula, General University Hospital Prague and Charles
      University, Prague, Czech Republic; Hal Hirte, Hamilton Health
      Sciences-Juravinski Cancer Centre, Hamilton, Ontario, Canada; Felix Hilpert,
      Universitatsklinikum Schleswig-Holstein, Kiel; Philipp Harter, Kliniken Essen
      Mitte and Arbeitsgemeinschaft Gynakologische Onkologie, Essen, Germany; Francesco
      Raspagliesi, Fondazione Istituto di Ricovero e Cura a Carattere Scientifico
      Istituto Nazionale dei Tumori; Salvatore Siena, Niguarda Cancer Center, Grande
      Ospedale Metropolitano Niguarda, and Universita degli Studi di Milano, Milano,
      Italy; and Ignace Vergote, University Hospital Katholieke Universiteit Leuven and
      Leuven Cancer Institute, Leuven, Belgium.
FAU - Del Campo, Josep Maria
AU  - Del Campo JM
AD  - Joyce F. Liu, Dana-Farber Cancer Institute, Boston; Isabelle Tabah-Fisch and
      Joseph Pearlberg, Sanofi Oncology; Victor Moyo, Kaveh Riahi, Rachel Nering,
      William Kubasek, Bambang Adiwijaya, Akos Czibere, and Gavin MacBeath, Merrimack
      Pharmaceuticals, Cambridge, MA; R. Wendel Naumann, Levine Cancer Institute,
      Carolinas Medical Center, Charlotte, NC; Robert L. Coleman, MD Anderson Cancer
      Center, Houston, TX; Isabelle Ray-Coquard, Centre Leon Berard, University Claude 
      Bernard, and Groupe d'Investigateurs Nationaux pour l'Etude des Cancers Ovariens 
      (GINECO), Lyon; Frederic Selle, Hopital Tenon and GINECO; Eric Pujade-Lauraine,
      Hopital Hotel-Dieu, Universite Paris Descartes, and GINECO, Paris; Laurence
      Gladieff, Institut Claudius Regaud, Institut Universitaire du Cancer de Toulouse 
      Oncopole, and GINECO, Toulouse, France; Andres M. Poveda, Instituto Valenciano de
      Oncologia and Grupo Espanol de Investigacion en Cancer de Ovario (GEICO),
      Valencia; Josep Maria del Campo, Hospital Universitari Vall d'Hebron and GEICO,
      Barcelona, Spain; David Cibula, General University Hospital Prague and Charles
      University, Prague, Czech Republic; Hal Hirte, Hamilton Health
      Sciences-Juravinski Cancer Centre, Hamilton, Ontario, Canada; Felix Hilpert,
      Universitatsklinikum Schleswig-Holstein, Kiel; Philipp Harter, Kliniken Essen
      Mitte and Arbeitsgemeinschaft Gynakologische Onkologie, Essen, Germany; Francesco
      Raspagliesi, Fondazione Istituto di Ricovero e Cura a Carattere Scientifico
      Istituto Nazionale dei Tumori; Salvatore Siena, Niguarda Cancer Center, Grande
      Ospedale Metropolitano Niguarda, and Universita degli Studi di Milano, Milano,
      Italy; and Ignace Vergote, University Hospital Katholieke Universiteit Leuven and
      Leuven Cancer Institute, Leuven, Belgium.
FAU - Tabah-Fisch, Isabelle
AU  - Tabah-Fisch I
AD  - Joyce F. Liu, Dana-Farber Cancer Institute, Boston; Isabelle Tabah-Fisch and
      Joseph Pearlberg, Sanofi Oncology; Victor Moyo, Kaveh Riahi, Rachel Nering,
      William Kubasek, Bambang Adiwijaya, Akos Czibere, and Gavin MacBeath, Merrimack
      Pharmaceuticals, Cambridge, MA; R. Wendel Naumann, Levine Cancer Institute,
      Carolinas Medical Center, Charlotte, NC; Robert L. Coleman, MD Anderson Cancer
      Center, Houston, TX; Isabelle Ray-Coquard, Centre Leon Berard, University Claude 
      Bernard, and Groupe d'Investigateurs Nationaux pour l'Etude des Cancers Ovariens 
      (GINECO), Lyon; Frederic Selle, Hopital Tenon and GINECO; Eric Pujade-Lauraine,
      Hopital Hotel-Dieu, Universite Paris Descartes, and GINECO, Paris; Laurence
      Gladieff, Institut Claudius Regaud, Institut Universitaire du Cancer de Toulouse 
      Oncopole, and GINECO, Toulouse, France; Andres M. Poveda, Instituto Valenciano de
      Oncologia and Grupo Espanol de Investigacion en Cancer de Ovario (GEICO),
      Valencia; Josep Maria del Campo, Hospital Universitari Vall d'Hebron and GEICO,
      Barcelona, Spain; David Cibula, General University Hospital Prague and Charles
      University, Prague, Czech Republic; Hal Hirte, Hamilton Health
      Sciences-Juravinski Cancer Centre, Hamilton, Ontario, Canada; Felix Hilpert,
      Universitatsklinikum Schleswig-Holstein, Kiel; Philipp Harter, Kliniken Essen
      Mitte and Arbeitsgemeinschaft Gynakologische Onkologie, Essen, Germany; Francesco
      Raspagliesi, Fondazione Istituto di Ricovero e Cura a Carattere Scientifico
      Istituto Nazionale dei Tumori; Salvatore Siena, Niguarda Cancer Center, Grande
      Ospedale Metropolitano Niguarda, and Universita degli Studi di Milano, Milano,
      Italy; and Ignace Vergote, University Hospital Katholieke Universiteit Leuven and
      Leuven Cancer Institute, Leuven, Belgium.
FAU - Pearlberg, Joseph
AU  - Pearlberg J
AD  - Joyce F. Liu, Dana-Farber Cancer Institute, Boston; Isabelle Tabah-Fisch and
      Joseph Pearlberg, Sanofi Oncology; Victor Moyo, Kaveh Riahi, Rachel Nering,
      William Kubasek, Bambang Adiwijaya, Akos Czibere, and Gavin MacBeath, Merrimack
      Pharmaceuticals, Cambridge, MA; R. Wendel Naumann, Levine Cancer Institute,
      Carolinas Medical Center, Charlotte, NC; Robert L. Coleman, MD Anderson Cancer
      Center, Houston, TX; Isabelle Ray-Coquard, Centre Leon Berard, University Claude 
      Bernard, and Groupe d'Investigateurs Nationaux pour l'Etude des Cancers Ovariens 
      (GINECO), Lyon; Frederic Selle, Hopital Tenon and GINECO; Eric Pujade-Lauraine,
      Hopital Hotel-Dieu, Universite Paris Descartes, and GINECO, Paris; Laurence
      Gladieff, Institut Claudius Regaud, Institut Universitaire du Cancer de Toulouse 
      Oncopole, and GINECO, Toulouse, France; Andres M. Poveda, Instituto Valenciano de
      Oncologia and Grupo Espanol de Investigacion en Cancer de Ovario (GEICO),
      Valencia; Josep Maria del Campo, Hospital Universitari Vall d'Hebron and GEICO,
      Barcelona, Spain; David Cibula, General University Hospital Prague and Charles
      University, Prague, Czech Republic; Hal Hirte, Hamilton Health
      Sciences-Juravinski Cancer Centre, Hamilton, Ontario, Canada; Felix Hilpert,
      Universitatsklinikum Schleswig-Holstein, Kiel; Philipp Harter, Kliniken Essen
      Mitte and Arbeitsgemeinschaft Gynakologische Onkologie, Essen, Germany; Francesco
      Raspagliesi, Fondazione Istituto di Ricovero e Cura a Carattere Scientifico
      Istituto Nazionale dei Tumori; Salvatore Siena, Niguarda Cancer Center, Grande
      Ospedale Metropolitano Niguarda, and Universita degli Studi di Milano, Milano,
      Italy; and Ignace Vergote, University Hospital Katholieke Universiteit Leuven and
      Leuven Cancer Institute, Leuven, Belgium.
FAU - Moyo, Victor
AU  - Moyo V
AD  - Joyce F. Liu, Dana-Farber Cancer Institute, Boston; Isabelle Tabah-Fisch and
      Joseph Pearlberg, Sanofi Oncology; Victor Moyo, Kaveh Riahi, Rachel Nering,
      William Kubasek, Bambang Adiwijaya, Akos Czibere, and Gavin MacBeath, Merrimack
      Pharmaceuticals, Cambridge, MA; R. Wendel Naumann, Levine Cancer Institute,
      Carolinas Medical Center, Charlotte, NC; Robert L. Coleman, MD Anderson Cancer
      Center, Houston, TX; Isabelle Ray-Coquard, Centre Leon Berard, University Claude 
      Bernard, and Groupe d'Investigateurs Nationaux pour l'Etude des Cancers Ovariens 
      (GINECO), Lyon; Frederic Selle, Hopital Tenon and GINECO; Eric Pujade-Lauraine,
      Hopital Hotel-Dieu, Universite Paris Descartes, and GINECO, Paris; Laurence
      Gladieff, Institut Claudius Regaud, Institut Universitaire du Cancer de Toulouse 
      Oncopole, and GINECO, Toulouse, France; Andres M. Poveda, Instituto Valenciano de
      Oncologia and Grupo Espanol de Investigacion en Cancer de Ovario (GEICO),
      Valencia; Josep Maria del Campo, Hospital Universitari Vall d'Hebron and GEICO,
      Barcelona, Spain; David Cibula, General University Hospital Prague and Charles
      University, Prague, Czech Republic; Hal Hirte, Hamilton Health
      Sciences-Juravinski Cancer Centre, Hamilton, Ontario, Canada; Felix Hilpert,
      Universitatsklinikum Schleswig-Holstein, Kiel; Philipp Harter, Kliniken Essen
      Mitte and Arbeitsgemeinschaft Gynakologische Onkologie, Essen, Germany; Francesco
      Raspagliesi, Fondazione Istituto di Ricovero e Cura a Carattere Scientifico
      Istituto Nazionale dei Tumori; Salvatore Siena, Niguarda Cancer Center, Grande
      Ospedale Metropolitano Niguarda, and Universita degli Studi di Milano, Milano,
      Italy; and Ignace Vergote, University Hospital Katholieke Universiteit Leuven and
      Leuven Cancer Institute, Leuven, Belgium.
FAU - Riahi, Kaveh
AU  - Riahi K
AD  - Joyce F. Liu, Dana-Farber Cancer Institute, Boston; Isabelle Tabah-Fisch and
      Joseph Pearlberg, Sanofi Oncology; Victor Moyo, Kaveh Riahi, Rachel Nering,
      William Kubasek, Bambang Adiwijaya, Akos Czibere, and Gavin MacBeath, Merrimack
      Pharmaceuticals, Cambridge, MA; R. Wendel Naumann, Levine Cancer Institute,
      Carolinas Medical Center, Charlotte, NC; Robert L. Coleman, MD Anderson Cancer
      Center, Houston, TX; Isabelle Ray-Coquard, Centre Leon Berard, University Claude 
      Bernard, and Groupe d'Investigateurs Nationaux pour l'Etude des Cancers Ovariens 
      (GINECO), Lyon; Frederic Selle, Hopital Tenon and GINECO; Eric Pujade-Lauraine,
      Hopital Hotel-Dieu, Universite Paris Descartes, and GINECO, Paris; Laurence
      Gladieff, Institut Claudius Regaud, Institut Universitaire du Cancer de Toulouse 
      Oncopole, and GINECO, Toulouse, France; Andres M. Poveda, Instituto Valenciano de
      Oncologia and Grupo Espanol de Investigacion en Cancer de Ovario (GEICO),
      Valencia; Josep Maria del Campo, Hospital Universitari Vall d'Hebron and GEICO,
      Barcelona, Spain; David Cibula, General University Hospital Prague and Charles
      University, Prague, Czech Republic; Hal Hirte, Hamilton Health
      Sciences-Juravinski Cancer Centre, Hamilton, Ontario, Canada; Felix Hilpert,
      Universitatsklinikum Schleswig-Holstein, Kiel; Philipp Harter, Kliniken Essen
      Mitte and Arbeitsgemeinschaft Gynakologische Onkologie, Essen, Germany; Francesco
      Raspagliesi, Fondazione Istituto di Ricovero e Cura a Carattere Scientifico
      Istituto Nazionale dei Tumori; Salvatore Siena, Niguarda Cancer Center, Grande
      Ospedale Metropolitano Niguarda, and Universita degli Studi di Milano, Milano,
      Italy; and Ignace Vergote, University Hospital Katholieke Universiteit Leuven and
      Leuven Cancer Institute, Leuven, Belgium.
FAU - Nering, Rachel
AU  - Nering R
AD  - Joyce F. Liu, Dana-Farber Cancer Institute, Boston; Isabelle Tabah-Fisch and
      Joseph Pearlberg, Sanofi Oncology; Victor Moyo, Kaveh Riahi, Rachel Nering,
      William Kubasek, Bambang Adiwijaya, Akos Czibere, and Gavin MacBeath, Merrimack
      Pharmaceuticals, Cambridge, MA; R. Wendel Naumann, Levine Cancer Institute,
      Carolinas Medical Center, Charlotte, NC; Robert L. Coleman, MD Anderson Cancer
      Center, Houston, TX; Isabelle Ray-Coquard, Centre Leon Berard, University Claude 
      Bernard, and Groupe d'Investigateurs Nationaux pour l'Etude des Cancers Ovariens 
      (GINECO), Lyon; Frederic Selle, Hopital Tenon and GINECO; Eric Pujade-Lauraine,
      Hopital Hotel-Dieu, Universite Paris Descartes, and GINECO, Paris; Laurence
      Gladieff, Institut Claudius Regaud, Institut Universitaire du Cancer de Toulouse 
      Oncopole, and GINECO, Toulouse, France; Andres M. Poveda, Instituto Valenciano de
      Oncologia and Grupo Espanol de Investigacion en Cancer de Ovario (GEICO),
      Valencia; Josep Maria del Campo, Hospital Universitari Vall d'Hebron and GEICO,
      Barcelona, Spain; David Cibula, General University Hospital Prague and Charles
      University, Prague, Czech Republic; Hal Hirte, Hamilton Health
      Sciences-Juravinski Cancer Centre, Hamilton, Ontario, Canada; Felix Hilpert,
      Universitatsklinikum Schleswig-Holstein, Kiel; Philipp Harter, Kliniken Essen
      Mitte and Arbeitsgemeinschaft Gynakologische Onkologie, Essen, Germany; Francesco
      Raspagliesi, Fondazione Istituto di Ricovero e Cura a Carattere Scientifico
      Istituto Nazionale dei Tumori; Salvatore Siena, Niguarda Cancer Center, Grande
      Ospedale Metropolitano Niguarda, and Universita degli Studi di Milano, Milano,
      Italy; and Ignace Vergote, University Hospital Katholieke Universiteit Leuven and
      Leuven Cancer Institute, Leuven, Belgium.
FAU - Kubasek, William
AU  - Kubasek W
AD  - Joyce F. Liu, Dana-Farber Cancer Institute, Boston; Isabelle Tabah-Fisch and
      Joseph Pearlberg, Sanofi Oncology; Victor Moyo, Kaveh Riahi, Rachel Nering,
      William Kubasek, Bambang Adiwijaya, Akos Czibere, and Gavin MacBeath, Merrimack
      Pharmaceuticals, Cambridge, MA; R. Wendel Naumann, Levine Cancer Institute,
      Carolinas Medical Center, Charlotte, NC; Robert L. Coleman, MD Anderson Cancer
      Center, Houston, TX; Isabelle Ray-Coquard, Centre Leon Berard, University Claude 
      Bernard, and Groupe d'Investigateurs Nationaux pour l'Etude des Cancers Ovariens 
      (GINECO), Lyon; Frederic Selle, Hopital Tenon and GINECO; Eric Pujade-Lauraine,
      Hopital Hotel-Dieu, Universite Paris Descartes, and GINECO, Paris; Laurence
      Gladieff, Institut Claudius Regaud, Institut Universitaire du Cancer de Toulouse 
      Oncopole, and GINECO, Toulouse, France; Andres M. Poveda, Instituto Valenciano de
      Oncologia and Grupo Espanol de Investigacion en Cancer de Ovario (GEICO),
      Valencia; Josep Maria del Campo, Hospital Universitari Vall d'Hebron and GEICO,
      Barcelona, Spain; David Cibula, General University Hospital Prague and Charles
      University, Prague, Czech Republic; Hal Hirte, Hamilton Health
      Sciences-Juravinski Cancer Centre, Hamilton, Ontario, Canada; Felix Hilpert,
      Universitatsklinikum Schleswig-Holstein, Kiel; Philipp Harter, Kliniken Essen
      Mitte and Arbeitsgemeinschaft Gynakologische Onkologie, Essen, Germany; Francesco
      Raspagliesi, Fondazione Istituto di Ricovero e Cura a Carattere Scientifico
      Istituto Nazionale dei Tumori; Salvatore Siena, Niguarda Cancer Center, Grande
      Ospedale Metropolitano Niguarda, and Universita degli Studi di Milano, Milano,
      Italy; and Ignace Vergote, University Hospital Katholieke Universiteit Leuven and
      Leuven Cancer Institute, Leuven, Belgium.
FAU - Adiwijaya, Bambang
AU  - Adiwijaya B
AD  - Joyce F. Liu, Dana-Farber Cancer Institute, Boston; Isabelle Tabah-Fisch and
      Joseph Pearlberg, Sanofi Oncology; Victor Moyo, Kaveh Riahi, Rachel Nering,
      William Kubasek, Bambang Adiwijaya, Akos Czibere, and Gavin MacBeath, Merrimack
      Pharmaceuticals, Cambridge, MA; R. Wendel Naumann, Levine Cancer Institute,
      Carolinas Medical Center, Charlotte, NC; Robert L. Coleman, MD Anderson Cancer
      Center, Houston, TX; Isabelle Ray-Coquard, Centre Leon Berard, University Claude 
      Bernard, and Groupe d'Investigateurs Nationaux pour l'Etude des Cancers Ovariens 
      (GINECO), Lyon; Frederic Selle, Hopital Tenon and GINECO; Eric Pujade-Lauraine,
      Hopital Hotel-Dieu, Universite Paris Descartes, and GINECO, Paris; Laurence
      Gladieff, Institut Claudius Regaud, Institut Universitaire du Cancer de Toulouse 
      Oncopole, and GINECO, Toulouse, France; Andres M. Poveda, Instituto Valenciano de
      Oncologia and Grupo Espanol de Investigacion en Cancer de Ovario (GEICO),
      Valencia; Josep Maria del Campo, Hospital Universitari Vall d'Hebron and GEICO,
      Barcelona, Spain; David Cibula, General University Hospital Prague and Charles
      University, Prague, Czech Republic; Hal Hirte, Hamilton Health
      Sciences-Juravinski Cancer Centre, Hamilton, Ontario, Canada; Felix Hilpert,
      Universitatsklinikum Schleswig-Holstein, Kiel; Philipp Harter, Kliniken Essen
      Mitte and Arbeitsgemeinschaft Gynakologische Onkologie, Essen, Germany; Francesco
      Raspagliesi, Fondazione Istituto di Ricovero e Cura a Carattere Scientifico
      Istituto Nazionale dei Tumori; Salvatore Siena, Niguarda Cancer Center, Grande
      Ospedale Metropolitano Niguarda, and Universita degli Studi di Milano, Milano,
      Italy; and Ignace Vergote, University Hospital Katholieke Universiteit Leuven and
      Leuven Cancer Institute, Leuven, Belgium.
FAU - Czibere, Akos
AU  - Czibere A
AD  - Joyce F. Liu, Dana-Farber Cancer Institute, Boston; Isabelle Tabah-Fisch and
      Joseph Pearlberg, Sanofi Oncology; Victor Moyo, Kaveh Riahi, Rachel Nering,
      William Kubasek, Bambang Adiwijaya, Akos Czibere, and Gavin MacBeath, Merrimack
      Pharmaceuticals, Cambridge, MA; R. Wendel Naumann, Levine Cancer Institute,
      Carolinas Medical Center, Charlotte, NC; Robert L. Coleman, MD Anderson Cancer
      Center, Houston, TX; Isabelle Ray-Coquard, Centre Leon Berard, University Claude 
      Bernard, and Groupe d'Investigateurs Nationaux pour l'Etude des Cancers Ovariens 
      (GINECO), Lyon; Frederic Selle, Hopital Tenon and GINECO; Eric Pujade-Lauraine,
      Hopital Hotel-Dieu, Universite Paris Descartes, and GINECO, Paris; Laurence
      Gladieff, Institut Claudius Regaud, Institut Universitaire du Cancer de Toulouse 
      Oncopole, and GINECO, Toulouse, France; Andres M. Poveda, Instituto Valenciano de
      Oncologia and Grupo Espanol de Investigacion en Cancer de Ovario (GEICO),
      Valencia; Josep Maria del Campo, Hospital Universitari Vall d'Hebron and GEICO,
      Barcelona, Spain; David Cibula, General University Hospital Prague and Charles
      University, Prague, Czech Republic; Hal Hirte, Hamilton Health
      Sciences-Juravinski Cancer Centre, Hamilton, Ontario, Canada; Felix Hilpert,
      Universitatsklinikum Schleswig-Holstein, Kiel; Philipp Harter, Kliniken Essen
      Mitte and Arbeitsgemeinschaft Gynakologische Onkologie, Essen, Germany; Francesco
      Raspagliesi, Fondazione Istituto di Ricovero e Cura a Carattere Scientifico
      Istituto Nazionale dei Tumori; Salvatore Siena, Niguarda Cancer Center, Grande
      Ospedale Metropolitano Niguarda, and Universita degli Studi di Milano, Milano,
      Italy; and Ignace Vergote, University Hospital Katholieke Universiteit Leuven and
      Leuven Cancer Institute, Leuven, Belgium.
FAU - Naumann, R Wendel
AU  - Naumann RW
AD  - Joyce F. Liu, Dana-Farber Cancer Institute, Boston; Isabelle Tabah-Fisch and
      Joseph Pearlberg, Sanofi Oncology; Victor Moyo, Kaveh Riahi, Rachel Nering,
      William Kubasek, Bambang Adiwijaya, Akos Czibere, and Gavin MacBeath, Merrimack
      Pharmaceuticals, Cambridge, MA; R. Wendel Naumann, Levine Cancer Institute,
      Carolinas Medical Center, Charlotte, NC; Robert L. Coleman, MD Anderson Cancer
      Center, Houston, TX; Isabelle Ray-Coquard, Centre Leon Berard, University Claude 
      Bernard, and Groupe d'Investigateurs Nationaux pour l'Etude des Cancers Ovariens 
      (GINECO), Lyon; Frederic Selle, Hopital Tenon and GINECO; Eric Pujade-Lauraine,
      Hopital Hotel-Dieu, Universite Paris Descartes, and GINECO, Paris; Laurence
      Gladieff, Institut Claudius Regaud, Institut Universitaire du Cancer de Toulouse 
      Oncopole, and GINECO, Toulouse, France; Andres M. Poveda, Instituto Valenciano de
      Oncologia and Grupo Espanol de Investigacion en Cancer de Ovario (GEICO),
      Valencia; Josep Maria del Campo, Hospital Universitari Vall d'Hebron and GEICO,
      Barcelona, Spain; David Cibula, General University Hospital Prague and Charles
      University, Prague, Czech Republic; Hal Hirte, Hamilton Health
      Sciences-Juravinski Cancer Centre, Hamilton, Ontario, Canada; Felix Hilpert,
      Universitatsklinikum Schleswig-Holstein, Kiel; Philipp Harter, Kliniken Essen
      Mitte and Arbeitsgemeinschaft Gynakologische Onkologie, Essen, Germany; Francesco
      Raspagliesi, Fondazione Istituto di Ricovero e Cura a Carattere Scientifico
      Istituto Nazionale dei Tumori; Salvatore Siena, Niguarda Cancer Center, Grande
      Ospedale Metropolitano Niguarda, and Universita degli Studi di Milano, Milano,
      Italy; and Ignace Vergote, University Hospital Katholieke Universiteit Leuven and
      Leuven Cancer Institute, Leuven, Belgium.
FAU - Coleman, Robert L
AU  - Coleman RL
AD  - Joyce F. Liu, Dana-Farber Cancer Institute, Boston; Isabelle Tabah-Fisch and
      Joseph Pearlberg, Sanofi Oncology; Victor Moyo, Kaveh Riahi, Rachel Nering,
      William Kubasek, Bambang Adiwijaya, Akos Czibere, and Gavin MacBeath, Merrimack
      Pharmaceuticals, Cambridge, MA; R. Wendel Naumann, Levine Cancer Institute,
      Carolinas Medical Center, Charlotte, NC; Robert L. Coleman, MD Anderson Cancer
      Center, Houston, TX; Isabelle Ray-Coquard, Centre Leon Berard, University Claude 
      Bernard, and Groupe d'Investigateurs Nationaux pour l'Etude des Cancers Ovariens 
      (GINECO), Lyon; Frederic Selle, Hopital Tenon and GINECO; Eric Pujade-Lauraine,
      Hopital Hotel-Dieu, Universite Paris Descartes, and GINECO, Paris; Laurence
      Gladieff, Institut Claudius Regaud, Institut Universitaire du Cancer de Toulouse 
      Oncopole, and GINECO, Toulouse, France; Andres M. Poveda, Instituto Valenciano de
      Oncologia and Grupo Espanol de Investigacion en Cancer de Ovario (GEICO),
      Valencia; Josep Maria del Campo, Hospital Universitari Vall d'Hebron and GEICO,
      Barcelona, Spain; David Cibula, General University Hospital Prague and Charles
      University, Prague, Czech Republic; Hal Hirte, Hamilton Health
      Sciences-Juravinski Cancer Centre, Hamilton, Ontario, Canada; Felix Hilpert,
      Universitatsklinikum Schleswig-Holstein, Kiel; Philipp Harter, Kliniken Essen
      Mitte and Arbeitsgemeinschaft Gynakologische Onkologie, Essen, Germany; Francesco
      Raspagliesi, Fondazione Istituto di Ricovero e Cura a Carattere Scientifico
      Istituto Nazionale dei Tumori; Salvatore Siena, Niguarda Cancer Center, Grande
      Ospedale Metropolitano Niguarda, and Universita degli Studi di Milano, Milano,
      Italy; and Ignace Vergote, University Hospital Katholieke Universiteit Leuven and
      Leuven Cancer Institute, Leuven, Belgium.
FAU - Vergote, Ignace
AU  - Vergote I
AD  - Joyce F. Liu, Dana-Farber Cancer Institute, Boston; Isabelle Tabah-Fisch and
      Joseph Pearlberg, Sanofi Oncology; Victor Moyo, Kaveh Riahi, Rachel Nering,
      William Kubasek, Bambang Adiwijaya, Akos Czibere, and Gavin MacBeath, Merrimack
      Pharmaceuticals, Cambridge, MA; R. Wendel Naumann, Levine Cancer Institute,
      Carolinas Medical Center, Charlotte, NC; Robert L. Coleman, MD Anderson Cancer
      Center, Houston, TX; Isabelle Ray-Coquard, Centre Leon Berard, University Claude 
      Bernard, and Groupe d'Investigateurs Nationaux pour l'Etude des Cancers Ovariens 
      (GINECO), Lyon; Frederic Selle, Hopital Tenon and GINECO; Eric Pujade-Lauraine,
      Hopital Hotel-Dieu, Universite Paris Descartes, and GINECO, Paris; Laurence
      Gladieff, Institut Claudius Regaud, Institut Universitaire du Cancer de Toulouse 
      Oncopole, and GINECO, Toulouse, France; Andres M. Poveda, Instituto Valenciano de
      Oncologia and Grupo Espanol de Investigacion en Cancer de Ovario (GEICO),
      Valencia; Josep Maria del Campo, Hospital Universitari Vall d'Hebron and GEICO,
      Barcelona, Spain; David Cibula, General University Hospital Prague and Charles
      University, Prague, Czech Republic; Hal Hirte, Hamilton Health
      Sciences-Juravinski Cancer Centre, Hamilton, Ontario, Canada; Felix Hilpert,
      Universitatsklinikum Schleswig-Holstein, Kiel; Philipp Harter, Kliniken Essen
      Mitte and Arbeitsgemeinschaft Gynakologische Onkologie, Essen, Germany; Francesco
      Raspagliesi, Fondazione Istituto di Ricovero e Cura a Carattere Scientifico
      Istituto Nazionale dei Tumori; Salvatore Siena, Niguarda Cancer Center, Grande
      Ospedale Metropolitano Niguarda, and Universita degli Studi di Milano, Milano,
      Italy; and Ignace Vergote, University Hospital Katholieke Universiteit Leuven and
      Leuven Cancer Institute, Leuven, Belgium.
FAU - MacBeath, Gavin
AU  - MacBeath G
AD  - Joyce F. Liu, Dana-Farber Cancer Institute, Boston; Isabelle Tabah-Fisch and
      Joseph Pearlberg, Sanofi Oncology; Victor Moyo, Kaveh Riahi, Rachel Nering,
      William Kubasek, Bambang Adiwijaya, Akos Czibere, and Gavin MacBeath, Merrimack
      Pharmaceuticals, Cambridge, MA; R. Wendel Naumann, Levine Cancer Institute,
      Carolinas Medical Center, Charlotte, NC; Robert L. Coleman, MD Anderson Cancer
      Center, Houston, TX; Isabelle Ray-Coquard, Centre Leon Berard, University Claude 
      Bernard, and Groupe d'Investigateurs Nationaux pour l'Etude des Cancers Ovariens 
      (GINECO), Lyon; Frederic Selle, Hopital Tenon and GINECO; Eric Pujade-Lauraine,
      Hopital Hotel-Dieu, Universite Paris Descartes, and GINECO, Paris; Laurence
      Gladieff, Institut Claudius Regaud, Institut Universitaire du Cancer de Toulouse 
      Oncopole, and GINECO, Toulouse, France; Andres M. Poveda, Instituto Valenciano de
      Oncologia and Grupo Espanol de Investigacion en Cancer de Ovario (GEICO),
      Valencia; Josep Maria del Campo, Hospital Universitari Vall d'Hebron and GEICO,
      Barcelona, Spain; David Cibula, General University Hospital Prague and Charles
      University, Prague, Czech Republic; Hal Hirte, Hamilton Health
      Sciences-Juravinski Cancer Centre, Hamilton, Ontario, Canada; Felix Hilpert,
      Universitatsklinikum Schleswig-Holstein, Kiel; Philipp Harter, Kliniken Essen
      Mitte and Arbeitsgemeinschaft Gynakologische Onkologie, Essen, Germany; Francesco
      Raspagliesi, Fondazione Istituto di Ricovero e Cura a Carattere Scientifico
      Istituto Nazionale dei Tumori; Salvatore Siena, Niguarda Cancer Center, Grande
      Ospedale Metropolitano Niguarda, and Universita degli Studi di Milano, Milano,
      Italy; and Ignace Vergote, University Hospital Katholieke Universiteit Leuven and
      Leuven Cancer Institute, Leuven, Belgium.
FAU - Pujade-Lauraine, Eric
AU  - Pujade-Lauraine E
AD  - Joyce F. Liu, Dana-Farber Cancer Institute, Boston; Isabelle Tabah-Fisch and
      Joseph Pearlberg, Sanofi Oncology; Victor Moyo, Kaveh Riahi, Rachel Nering,
      William Kubasek, Bambang Adiwijaya, Akos Czibere, and Gavin MacBeath, Merrimack
      Pharmaceuticals, Cambridge, MA; R. Wendel Naumann, Levine Cancer Institute,
      Carolinas Medical Center, Charlotte, NC; Robert L. Coleman, MD Anderson Cancer
      Center, Houston, TX; Isabelle Ray-Coquard, Centre Leon Berard, University Claude 
      Bernard, and Groupe d'Investigateurs Nationaux pour l'Etude des Cancers Ovariens 
      (GINECO), Lyon; Frederic Selle, Hopital Tenon and GINECO; Eric Pujade-Lauraine,
      Hopital Hotel-Dieu, Universite Paris Descartes, and GINECO, Paris; Laurence
      Gladieff, Institut Claudius Regaud, Institut Universitaire du Cancer de Toulouse 
      Oncopole, and GINECO, Toulouse, France; Andres M. Poveda, Instituto Valenciano de
      Oncologia and Grupo Espanol de Investigacion en Cancer de Ovario (GEICO),
      Valencia; Josep Maria del Campo, Hospital Universitari Vall d'Hebron and GEICO,
      Barcelona, Spain; David Cibula, General University Hospital Prague and Charles
      University, Prague, Czech Republic; Hal Hirte, Hamilton Health
      Sciences-Juravinski Cancer Centre, Hamilton, Ontario, Canada; Felix Hilpert,
      Universitatsklinikum Schleswig-Holstein, Kiel; Philipp Harter, Kliniken Essen
      Mitte and Arbeitsgemeinschaft Gynakologische Onkologie, Essen, Germany; Francesco
      Raspagliesi, Fondazione Istituto di Ricovero e Cura a Carattere Scientifico
      Istituto Nazionale dei Tumori; Salvatore Siena, Niguarda Cancer Center, Grande
      Ospedale Metropolitano Niguarda, and Universita degli Studi di Milano, Milano,
      Italy; and Ignace Vergote, University Hospital Katholieke Universiteit Leuven and
      Leuven Cancer Institute, Leuven, Belgium.
LA  - eng
GR  - P30 CA016672/CA/NCI NIH HHS/United States
PT  - Journal Article
DEP - 20161023
PL  - United States
TA  - J Clin Oncol
JT  - Journal of clinical oncology : official journal of the American Society of
      Clinical Oncology
JID - 8309333
EDAT- 2016/12/22 06:00
MHDA- 2016/12/22 06:00
CRDT- 2016/12/22 06:00
AID - 10.1200/JCO.2016.67.1891 [pii]
AID - 10.1200/JCO.2016.67.1891 [doi]
PST - ppublish
SO  - J Clin Oncol. 2016 Dec 20;34(36):4345-4353. Epub 2016 Oct 23.

PMID- 27734339
OWN - NLM
STAT- Publisher
DA  - 20161013
LR  - 20170124
IS  - 1423-0380 (Electronic)
IS  - 1010-4283 (Linking)
DP  - 2016 Oct 12
TI  - Involvement of microRNAs in HER2 signaling and trastuzumab treatment.
AB  - The prognostic value of HER2 has been demonstrated in many human cancer types
      such us breast cancer, gastric cancer and ovarian cancer. Trastuzumab is the
      first anti-HER2 monoclonal antibody that has remarkably improved outcomes of
      patients with HER2-positive breast cancer. For HER2-positive metastatic gastric
      cancers, the addition of trastuzumab to traditional chemotherapy also
      significantly prolonged overall survival. However, intrinsic and acquired
      resistance to trastuzumab is common and results in disease progression. HER2
      signaling network and mechanisms underlying the resistance have been broadly
      investigated in order to develop strategy to overcome the dilemma. Increasing
      evidence indicates that microRNAs (miRNA), a group of small non-coding RNAs, are 
      involved in HER2 signaling and trastuzumab treatment. This review summarizes all 
      the miRNAs that target HER2 and describes their activity on biological processes.
      Moreover, miRNAs that regulate trastuzumab resistance and relevant molecular
      mechanisms are highlighted. MiRNA signatures associated with HER2, miRNAs that
      mediate trastuzumab activity, and potential miRNA biomarkers of trastuzumab
      sensitivity are also discussed.
FAU - Mao, Ling
AU  - Mao L
AD  - Nanjing Medical University Affiliated Cancer Hospital, Cancer Institute of
      Jiangsu Province, Nanjing, Jiangsu, China.
AD  - Department of Thyroid and Breast Surgery, Huai'an Second People's Hospital,
      Xuzhou medical university, Huai'an, China.
FAU - Sun, Ai-Jun
AU  - Sun AJ
AD  - Department of Thyroid and Breast Surgery, Huai'an Second People's Hospital,
      Xuzhou medical university, Huai'an, China.
FAU - Wu, Jian-Zhong
AU  - Wu JZ
AD  - Nanjing Medical University Affiliated Cancer Hospital, Cancer Institute of
      Jiangsu Province, Nanjing, Jiangsu, China.
FAU - Tang, Jin-Hai
AU  - Tang JH
AUID- ORCID: http://orcid.org/0000-0002-6802-8830
AD  - Department of General Surgery, the Affiliated Jiangsu Cancer Hospital, Nanjing
      Medical University, 42Bai Zi Ting Road, Nanjing, Jiangsu, 210000, China.
      tangjh_nj@163.com.
LA  - eng
PT  - Review
PT  - Journal Article
DEP - 20161012
PL  - United States
TA  - Tumour Biol
JT  - Tumour biology : the journal of the International Society for Oncodevelopmental
      Biology and Medicine
JID - 8409922
OTO - NOTNLM
OT  - HER2
OT  - MicroRNA
OT  - Trastuzumab
EDAT- 2016/10/14 06:00
MHDA- 2016/10/14 06:00
CRDT- 2016/10/14 06:00
PHST- 2016/02/23 [received]
PHST- 2016/09/13 [accepted]
AID - 10.1007/s13277-016-5405-3 [doi]
AID - 10.1007/s13277-016-5405-3 [pii]
PST - aheadofprint
SO  - Tumour Biol. 2016 Oct 12.

PMID- 27703030
OWN - NLM
STAT- In-Process
DA  - 20161005
LR  - 20161006
IS  - 1937-9145 (Electronic)
IS  - 1945-0877 (Linking)
VI  - 9
IP  - 448
DP  - 2016 Oct 04
TI  - The GAS6-AXL signaling network is a mesenchymal (Mes) molecular subtype-specific 
      therapeutic target for ovarian cancer.
PG  - ra97
AB  - Ovarian cancer is a complex disease with heterogeneity among the gene expression 
      molecular subtypes (GEMS) between patients. Patients with tumors of a mesenchymal
      ("Mes") subtype have a poorer prognosis than patients with tumors of an
      epithelial ("Epi") subtype. We evaluated GEMS of ovarian cancer patients for
      molecular signaling profiles and assessed how the differences in these profiles
      could be leveraged to improve patient clinical outcome. Kinome enrichment
      analysis identified AXL as a particularly abundant kinase in Mes-subtype tumor
      tissue and cell lines. In Mes cells, upon activation by its ligand GAS6, AXL
      coclustered with and transactivated the receptor tyrosine kinases (RTKs) cMET,
      EGFR, and HER2, producing sustained extracellular signal-regulated kinase (ERK)
      activation. In Epi-A cells, AXL was less abundant and induced a transient
      activation of ERK without evidence of RTK transactivation. AXL-RTK crosstalk also
      stimulated sustained activation of the transcription factor FRA1, which
      correlated with the induction of the epithelial-mesenchymal transition
      (EMT)-associated transcription factor SLUG and stimulation of motility
      exclusively in Mes-subtype cells. The AXL inhibitor R428 attenuated RTK and ERK
      activation and reduced cell motility in Mes cells in culture and reduced tumor
      growth in a chick chorioallantoic membrane model. A higher concentration of R428 
      was needed to inhibit ERK activation and cell motility in Epi-A cells. Silencing 
      AXL in Mes-subtype cells reversed the mesenchymal phenotype in culture and
      abolished tumor formation in an orthotopic xenograft mouse model. Thus,
      AXL-targeted therapy may improve clinical outcome for patients with Mes-subtype
      ovarian cancer.
CI  - Copyright (c) 2016, American Association for the Advancement of Science.
FAU - Antony, Jane
AU  - Antony J
AD  - Cancer Science Institute of Singapore, National University of Singapore,
      Singapore 117599, Singapore. NUS Graduate School for Integrative Sciences and
      Engineering, National University of Singapore, Singapore 117456, Singapore.
      Department of Surgery and Cancer, Imperial College London, London W120NN, U.K.
FAU - Tan, Tuan Zea
AU  - Tan TZ
AD  - Cancer Science Institute of Singapore, National University of Singapore,
      Singapore 117599, Singapore.
FAU - Kelly, Zoe
AU  - Kelly Z
AD  - Department of Surgery and Cancer, Imperial College London, London W120NN, U.K.
FAU - Low, Jeffrey
AU  - Low J
AD  - Department of Obstetrics and Gynecology, National University Health System,
      Singapore 119228, Singapore.
FAU - Choolani, Mahesh
AU  - Choolani M
AD  - Department of Obstetrics and Gynecology, National University Health System,
      Singapore 119228, Singapore.
FAU - Recchi, Chiara
AU  - Recchi C
AD  - Department of Surgery and Cancer, Imperial College London, London W120NN, U.K.
FAU - Gabra, Hani
AU  - Gabra H
AD  - Department of Surgery and Cancer, Imperial College London, London W120NN, U.K.
FAU - Thiery, Jean Paul
AU  - Thiery JP
AD  - Cancer Science Institute of Singapore, National University of Singapore,
      Singapore 117599, Singapore. Department of Biochemistry, Yong Loo Lin School of
      Medicine, National University of Singapore, Singapore 117596, Singapore.
      Institute of Molecular and Cell Biology, A*STAR (Agency for Science, Technology
      and Research), Singapore 138673, Singapore.
FAU - Huang, Ruby Yun-Ju
AU  - Huang RY
AD  - Cancer Science Institute of Singapore, National University of Singapore,
      Singapore 117599, Singapore. Department of Obstetrics and Gynecology, National
      University Health System, Singapore 119228, Singapore. Department of Anatomy,
      Yong Loo Lin School of Medicine, National University of Singapore, Singapore
      117597, Singapore. ruby_yj_huang@nuhs.edu.sg.
LA  - eng
PT  - Journal Article
DEP - 20161004
PL  - United States
TA  - Sci Signal
JT  - Science signaling
JID - 101465400
EDAT- 2016/10/06 06:00
MHDA- 2016/10/06 06:00
CRDT- 2016/10/06 06:00
AID - 9/448/ra97 [pii]
AID - 10.1126/scisignal.aaf8175 [doi]
PST - epublish
SO  - Sci Signal. 2016 Oct 4;9(448):ra97.

PMID- 27532027
OWN - NLM
STAT- PubMed-not-MEDLINE
DA  - 20160817
DCOM- 20160817
LR  - 20170220
IS  - 2234-943X (Linking)
VI  - 6
DP  - 2016
TI  - Activation of Phosphatidylcholine-Specific Phospholipase C in Breast and Ovarian 
      Cancer: Impact on MRS-Detected Choline Metabolic Profile and Perspectives for
      Targeted Therapy.
PG  - 171
LID - 10.3389/fonc.2016.00171 [doi]
AB  - Elucidation of molecular mechanisms underlying the aberrant phosphatidylcholine
      cycle in cancer cells plays in favor of the use of metabolic imaging in oncology 
      and opens the way for designing new targeted therapies. The anomalous choline
      metabolic profile detected in cancer by magnetic resonance spectroscopy and
      spectroscopic imaging provides molecular signatures of tumor progression and
      response to therapy. The increased level of intracellular phosphocholine (PCho)
      typically detected in cancer cells is mainly attributed to upregulation of
      choline kinase, responsible for choline phosphorylation in the biosynthetic
      Kennedy pathway, but can also be partly produced by activation of
      phosphatidylcholine-specific phospholipase C (PC-PLC). This hydrolytic enzyme,
      known for implications in bacterial infection and in plant survival to hostile
      environmental conditions, is reported to be activated in mitogen- and
      oncogene-induced phosphatidylcholine cycles in mammalian cells, with effects on
      cell signaling, cell cycle regulation, and cell proliferation. Recent
      investigations showed that PC-PLC activation could account for 20-50% of the
      intracellular PCho production in ovarian and breast cancer cells of different
      subtypes. Enzyme activation was associated with PC-PLC protein overexpression and
      subcellular redistribution in these cancer cells compared with non-tumoral
      counterparts. Moreover, PC-PLC coimmunoprecipitated with the human epidermal
      growth factor receptor-2 (HER2) and EGFR in HER2-overexpressing breast and
      ovarian cancer cells, while pharmacological PC-PLC inhibition resulted into
      long-lasting HER2 downregulation, retarded receptor re-expression on plasma
      membrane and antiproliferative effects. This body of evidence points to PC-PLC as
      a potential target for newly designed therapies, whose effects can be
      preclinically and clinically monitored by metabolic imaging methods.
FAU - Podo, Franca
AU  - Podo F
AD  - Molecular and Cellular Imaging Unit, Department of Cell Biology and
      Neurosciences, Istituto Superiore di Sanita , Rome , Italy.
FAU - Paris, Luisa
AU  - Paris L
AD  - Molecular and Cellular Imaging Unit, Department of Cell Biology and
      Neurosciences, Istituto Superiore di Sanita , Rome , Italy.
FAU - Cecchetti, Serena
AU  - Cecchetti S
AD  - Molecular and Cellular Imaging Unit, Department of Cell Biology and
      Neurosciences, Istituto Superiore di Sanita , Rome , Italy.
FAU - Spadaro, Francesca
AU  - Spadaro F
AD  - Molecular and Cellular Imaging Unit, Department of Cell Biology and
      Neurosciences, Istituto Superiore di Sanita , Rome , Italy.
FAU - Abalsamo, Laura
AU  - Abalsamo L
AD  - Molecular and Cellular Imaging Unit, Department of Cell Biology and
      Neurosciences, Istituto Superiore di Sanita , Rome , Italy.
FAU - Ramoni, Carlo
AU  - Ramoni C
AD  - Molecular and Cellular Imaging Unit, Department of Cell Biology and
      Neurosciences, Istituto Superiore di Sanita , Rome , Italy.
FAU - Ricci, Alessandro
AU  - Ricci A
AD  - Molecular and Cellular Imaging Unit, Department of Cell Biology and
      Neurosciences, Istituto Superiore di Sanita , Rome , Italy.
FAU - Pisanu, Maria Elena
AU  - Pisanu ME
AD  - Molecular and Cellular Imaging Unit, Department of Cell Biology and
      Neurosciences, Istituto Superiore di Sanita , Rome , Italy.
FAU - Sardanelli, Francesco
AU  - Sardanelli F
AD  - Department of Biomedical Sciences for Health, Universita degli Studi di Milano,
      Research Hospital Policlinico San Donato , Milan , Italy.
FAU - Canese, Rossella
AU  - Canese R
AD  - Molecular and Cellular Imaging Unit, Department of Cell Biology and
      Neurosciences, Istituto Superiore di Sanita , Rome , Italy.
FAU - Iorio, Egidio
AU  - Iorio E
AD  - Molecular and Cellular Imaging Unit, Department of Cell Biology and
      Neurosciences, Istituto Superiore di Sanita , Rome , Italy.
LA  - eng
PT  - Journal Article
DEP - 20160802
PL  - Switzerland
TA  - Front Oncol
JT  - Frontiers in oncology
JID - 101568867
PMC - PMC4969288
OID - NLM: PMC4969288
OTO - NOTNLM
OT  - breast cancer
OT  - choline kinase
OT  - choline metabolism
OT  - magnetic resonance spectroscopy
OT  - ovarian cancer
OT  - phosphatidylcholine phospholipase C
OT  - targeted therapy
EDAT- 2016/08/18 06:00
MHDA- 2016/08/18 06:01
CRDT- 2016/08/18 06:00
PHST- 2016/03/16 [received]
PHST- 2016/07/05 [accepted]
AID - 10.3389/fonc.2016.00171 [doi]
PST - epublish
SO  - Front Oncol. 2016 Aug 2;6:171. doi: 10.3389/fonc.2016.00171. eCollection 2016.

PMID- 27468887
OWN - NLM
STAT- In-Data-Review
DA  - 20160912
LR  - 20160912
IS  - 0028-2685 (Print)
IS  - 0028-2685 (Linking)
VI  - 63
IP  - 5
DP  - 2016
TI  - The impact of p16 and HER2 expression on survival in patients with ovarian
      carcinoma.
PG  - 816-21
LID - 10.4149/neo_2016_520 [doi]
AB  - The purpose of this study was to investigate the impact of p16 and HER2
      expression on survival in patients with ovarian carcinoma.This
      descriptive-analytic, cross-sectional study, was conducted on 47 paraffin blocks 
      of epithelial ovarian tumors. Suitable slides were prepared to evaluate HER2 and 
      p16 by immunohistochemistry using HercepTest kit (DAKO) and p16INK4A kit (DAKO,
      code 5334). Clinical information and pathology data were extracted from patients'
      medical and pathology records. Data entry and analysis was done by SPSS (version 
      16) software. Chi-square test, Mann-Whitney test, t-test, Kruskal-Wallis test,
      log rank test and Kaplan-Meier method were used. The mean age of the patients was
      51.6 years (range 19-71 years). The most common histological type of epithelial
      ovarian cancer was serous adenocarcinoma (68.1%). P16 expression was detected in 
      34% of epithelial ovarian tumors. P16 expression was significantly associated
      with stage of disease (P = 0.04) and overall survival (P = 0.001), but HER2
      expression was not associated with overall survival, stage of disease and tumor
      histological type.Expression of p16 may be used as a prognostic factor of overall
      survival and stage of disease, while HER2 expression may not be used as a
      prognostic factor of overall survival.
FAU - Shandiz, F H
AU  - Shandiz FH
FAU - Kadkhodayan, S
AU  - Kadkhodayan S
FAU - Ghaffarzadegan, K
AU  - Ghaffarzadegan K
FAU - Esmaeily, H
AU  - Esmaeily H
FAU - Torabi, S
AU  - Torabi S
FAU - Khales, S A
AU  - Khales SA
LA  - eng
PT  - Journal Article
PL  - Slovakia
TA  - Neoplasma
JT  - Neoplasma
JID - 0377266
SB  - IM
OTO - NOTNLM
OT  - HER2/neu
OT  - epithelial ovarian tumors.
OT  - immunohistochemistry
OT  - p16
EDAT- 2016/07/30 06:00
MHDA- 2016/07/30 06:00
CRDT- 2016/07/30 06:00
AID - 10.4149/neo_2016_520 [doi]
PST - ppublish
SO  - Neoplasma. 2016;63(5):816-21. doi: 10.4149/neo_2016_520.

PMID- 27321103
OWN - NLM
STAT- In-Data-Review
DA  - 20160620
LR  - 20170303
IS  - 0017-0011 (Print)
IS  - 0017-0011 (Linking)
VI  - 87
IP  - 4
DP  - 2016
TI  - [Erythropoietin and drug resistance in breast and ovarian cancers].
PG  - 300-4
LID - 10.17772/gp/57817 [doi]
AB  - Recombinant human erythropoietin (rhEPO) is used in breast and ovarian cancer
      patients to alleviate cancer- and chemotherapy-related anemia. Some clinical
      trials have reported that rhEPO may adversely impact survival and increase the
      risk of thrombovascular events in patients with breast cancer but not with
      ovarian cancer. The latter may potentially benefit the most from rhEPO treatment 
      due to the nephrotoxic and myelosuppresive effects of standard platinum-based
      chemotherapy used in ovarian cancer disease. However, over the last decade the
      preclinical data have revealed that EPO is not only the principal growth factor
      and the hormone which regulates erythropoiesis, but also a cytokine with a
      pleiotropic activity which also can affect cancer cells. EPO can stimulate
      survival, ability to form metastases and drug resistance not only in continuous
      breast- and ovarian cancer cell lines but also in breast cancer stem-like cells. 
      EPO receptor (EPOR) can also be constitutively active in both these cancers and, 
      in breast cancer cells, may act in an interaction with estrogen receptor (ER) and
      epidermal growth factor receptor-2 (HER-2). EPOR, by an EPO-independent
      mechanism, promotes proliferation of breast cancer cells in cooperation with
      estrogen receptor, resulting in decreased effectiveness of tamoxifen treatment.
      In another interaction, as a result of the molecular antagonism between EPOR and 
      HER2, rhEPO protects breast cancer cells against trastuzumab. Both clinical and
      preclinical evidence strongly suggest the urgent need to reevaluate the
      traditional use of rhEPO in the oncology setting.
FAU - Szenajch, Jolanta M
AU  - Szenajch JM
AD  - jszenajch@wim.mil.pl.
FAU - Synowiec, Agnieszka E
AU  - Synowiec AE
LA  - pol
PT  - English Abstract
PT  - Journal Article
TT  - Erytropoetyna a lekoopornosc w raku piersi i raku jajnika.
PL  - Poland
TA  - Ginekol Pol
JT  - Ginekologia polska
JID - 0374641
SB  - IM
OTO - NOTNLM
OT  - breast cancer
OT  - erythropoitein
OT  - ovarian cancer
OT  - paclitaxel
OT  - tamoxifen
OT  - trastuzumab
EDAT- 2016/06/21 06:00
MHDA- 2016/06/21 06:00
CRDT- 2016/06/21 06:00
PHST- 2016/05/23 [received]
PHST- 2016/05/23 [accepted]
AID - VM/OJS/J/47283 [pii]
AID - 10.17772/gp/57817 [doi]
PST - ppublish
SO  - Ginekol Pol. 2016;87(4):300-4. doi: 10.17772/gp/57817.

PMID- 27249684
OWN - NLM
STAT- MEDLINE
DA  - 20160602
DCOM- 20170111
LR  - 20170112
IS  - 1548-8756 (Electronic)
IS  - 1548-8748 (Linking)
VI  - 35
DP  - 2016
TI  - The Evolution of Triple-Negative Breast Cancer: From Biology to Novel
      Therapeutics.
PG  - 34-42
LID - 10.14694/EDBK_159135 [doi]
AB  - Triple-negative breast cancer (TNBC) is clinically defined as lacking expression 
      of the estrogen receptor (ER), progesterone receptor (ER), and HER2.
      Historically, TNBC has been characterized by an aggressive natural history and
      worse disease-specific outcomes compared with other breast cancer subtypes. The
      advent of next-generation sequencing (NGS) has allowed for the dissection of TNBC
      into molecular subtypes (i.e., basal-like, claudin-low). Within TNBC, several
      subtypes have emerged as "immune-activated," consistently illustrating better
      disease outcome. In addition, NGS has revealed a host of molecular features
      characteristic of TNBC, including high rates of TP53 mutations, PI3K and MEK
      pathway activation, and genetic similarities to serous ovarian cancers, including
      inactivation of the BRCA pathway. Identified genetic vulnerabilities of TNBC have
      led to promising therapeutic approaches, including DNA-damaging agents (i.e.,
      platinum salts and PARP inhibitors), as well as immunotherapy. Platinum salts are
      routinely incorporated into the treatment of metastatic TNBC; however, best
      outcomes are observed among those with deficiencies in the BRCA pathway. Although
      the incorporation of platinum in the neoadjuvant care of patients with TNBC
      yields higher pathologic complete response (pCR) rates, the impact on longer-term
      outcome is less clear. The presence of immune infiltrate in TNBC has shown both a
      predictive and prognostic role. Checkpoint inhibitors, including PD-1 and PD-L1
      inhibitors, are under investigation in the setting of metastatic TNBC and have
      shown responses in initial clinical trials. Finally, matching emerging
      therapeutic strategies to optimal subtype of TNBC is of utmost importance as we
      design future research strategies to improve patient outcome.
FAU - Anders, Carey K
AU  - Anders CK
AD  - From the Department of Medicine, Vanderbilt University, Vanderbilt-Ingram Cancer 
      Center, Nashville, TN; Department of Medicine, National Cancer Center Singapore, 
      Singapore; Department of Medicine, The University of North Carolina at Chapel
      Hill, Chapel Hill, NC; UNC Lineberger Comprehensive Cancer Center, Chapel Hill,
      NC.
FAU - Abramson, Vandana
AU  - Abramson V
AD  - From the Department of Medicine, Vanderbilt University, Vanderbilt-Ingram Cancer 
      Center, Nashville, TN; Department of Medicine, National Cancer Center Singapore, 
      Singapore; Department of Medicine, The University of North Carolina at Chapel
      Hill, Chapel Hill, NC; UNC Lineberger Comprehensive Cancer Center, Chapel Hill,
      NC.
FAU - Tan, Tira
AU  - Tan T
AD  - From the Department of Medicine, Vanderbilt University, Vanderbilt-Ingram Cancer 
      Center, Nashville, TN; Department of Medicine, National Cancer Center Singapore, 
      Singapore; Department of Medicine, The University of North Carolina at Chapel
      Hill, Chapel Hill, NC; UNC Lineberger Comprehensive Cancer Center, Chapel Hill,
      NC.
FAU - Dent, Rebecca
AU  - Dent R
AD  - From the Department of Medicine, Vanderbilt University, Vanderbilt-Ingram Cancer 
      Center, Nashville, TN; Department of Medicine, National Cancer Center Singapore, 
      Singapore; Department of Medicine, The University of North Carolina at Chapel
      Hill, Chapel Hill, NC; UNC Lineberger Comprehensive Cancer Center, Chapel Hill,
      NC.
LA  - eng
PT  - Journal Article
PT  - Review
PL  - United States
TA  - Am Soc Clin Oncol Educ Book
JT  - American Society of Clinical Oncology educational book. American Society of
      Clinical Oncology. Meeting
JID - 101233985
RN  - 0 (Biomarkers, Tumor)
RN  - 0 (Receptors, Estrogen)
RN  - 0 (Receptors, Progesterone)
RN  - 0 (TP53 protein, human)
RN  - 0 (Tumor Suppressor Protein p53)
RN  - EC 2.7.1.- (Phosphatidylinositol 3-Kinases)
RN  - EC 2.7.10.1 (Receptor, ErbB-2)
SB  - IM
MH  - Biomarkers, Tumor/*genetics
MH  - Female
MH  - Humans
MH  - *Molecular Targeted Therapy
MH  - Mutation
MH  - Neoadjuvant Therapy
MH  - Phosphatidylinositol 3-Kinases/genetics
MH  - Prognosis
MH  - Receptor, ErbB-2/genetics
MH  - Receptors, Estrogen/genetics
MH  - Receptors, Progesterone/genetics
MH  - Triple Negative Breast Neoplasms/*drug therapy/*genetics/pathology
MH  - Tumor Suppressor Protein p53/genetics
EDAT- 2016/06/02 06:00
MHDA- 2017/01/12 06:00
CRDT- 2016/06/02 06:00
AID - 159135 [pii]
AID - 10.14694/EDBK_159135 [doi]
PST - ppublish
SO  - Am Soc Clin Oncol Educ Book. 2016;35:34-42. doi: 10.14694/EDBK_159135.

PMID- 27178681
OWN - NLM
STAT- MEDLINE
DA  - 20160514
DCOM- 20170515
LR  - 20170515
IS  - 1532-8708 (Electronic)
IS  - 0093-7754 (Linking)
VI  - 43
IP  - 3
DP  - 2016 Jun
TI  - ASCO Plenary Sessions: impact, legacy, future.
PG  - 321-6
LID - 10.1053/j.seminoncol.2016.03.001 [doi]
LID - S0093-7754(16)30004-5 [pii]
AB  - The ASCO annual meeting draws a large crowd of physicians, cancer researchers,
      policy makers, and industry representatives. The crown jewel of the annual events
      is the Plenary session where impactful, influential and visible abstracts are
      selected for the largest audience. Plenary topics are frequently paired with
      concurrent New England Journal or Lancet publications. Here, we review 9 years of
      ASCO plenary sessions. Several themes emerge. First, many of the topics selected 
      have indeed been practice changing, such as the use of ALK inhibitors for ALK
      rearranged NSCLC, or checkpoint inhibitors in metastatic melanoma. Second,
      although some plenary topics seemed destined to change practice, they ultimately 
      falter, such as the use of Cetuximab in NSCLC, vaccine therapy for follicular
      lymphoma, and even Bevacizumab in metastatic renal cell cancer. Who could have
      forseen bevacizumab displaced by several VEGF TKIs? Third, negative trials are
      rare among Plenary sessions, but when they are presented they are immensely
      important. Examples include a seminal study using CA-125 levels to guide
      treatment of relapsed ovarian cancer, the use of lapatinib combined with
      traztuzumab in the adjuvant treatment of HER2 + disease, and studies showing no
      survival benefit to upfront bevacizumab in glioblastoma multiforme. Fourth, we
      note a large industry presence among Plenary sessions, as the Industry in part
      sponsored 62% of Plenary abstracts. Ultimately a review of 9 years of ASCO
      plenary reveals the plenary for what it is: a conservative selection of abstracts
      that, at the time, are thought to change the face of oncology. Time, however, is 
      the true arbiter, and some succeed in this quest, while others falter. ASCO
      plenary sessions reveal the influence, legacy and future of cancer care.
CI  - Copyright (c) 2016 Elsevier Inc. All rights reserved.
FAU - Vandross, Andrae
AU  - Vandross A
AD  - Division of Hematology Oncology, University of California Los Angeles, Los
      Angeles, CA.
FAU - Prasad, Vinay
AU  - Prasad V
AD  - Division of Hematology Oncology/ Knight Cancer Institute/ Oregon Health & Science
      University, Portland, OR; Department of Public Health and Preventive Medicine/
      Oregon Health & Science University, Portland, OR; Senior Scholar in the Center
      for Health Care Ethics / Oregon Health & Science University, Portland, OR.
FAU - Mailankody, Sham
AU  - Mailankody S
AD  - Myeloma Service, Division of Hematologic Oncology, New York, New York; Department
      of Medicine, Memorial Sloan Kettering Cancer Center, New York, New York.
      Electronic address: prasad@ohsu.edu.
LA  - eng
PT  - Journal Article
PT  - Review
PL  - United States
TA  - Semin Oncol
JT  - Seminars in oncology
JID - 0420432
RN  - 0 (Antineoplastic Agents)
SB  - IM
MH  - Antineoplastic Agents/*therapeutic use
MH  - Congresses as Topic
MH  - Humans
MH  - *Medical Oncology
MH  - Practice Guidelines as Topic
MH  - *Societies, Scientific
OTO - NOTNLM
OT  - ASCO
OT  - Breaking abstract
OT  - Influence
OT  - Medical conferences
OT  - Plenary Sessions
EDAT- 2016/05/15 06:00
MHDA- 2017/05/16 06:00
CRDT- 2016/05/15 06:00
AID - S0093-7754(16)30004-5 [pii]
AID - 10.1053/j.seminoncol.2016.03.001 [doi]
PST - ppublish
SO  - Semin Oncol. 2016 Jun;43(3):321-6. doi: 10.1053/j.seminoncol.2016.03.001.

PMID- 27141073
OWN - NLM
STAT- In-Process
DA  - 20160504
LR  - 20161017
IS  - 1569-8041 (Electronic)
IS  - 0923-7534 (Linking)
VI  - 27 Suppl 1
DP  - 2016 Apr
TI  - Mucinous epithelial ovarian carcinoma.
PG  - i53-i57
LID - 10.1093/annonc/mdw087 [doi]
AB  - Mucinous tumours involving the ovary may be benign, borderline, or malignant.
      Malignant tumours may be primary or metastatic. Differentiation between primary
      and metastatic involvement of the ovary is critical for optimal patient
      management. Even among skilled pathologists, this distinction can be problematic,
      as can the distinction between borderline ovarian tumour of intestinal type and
      well-differentiated invasive primary mucinous ovarian carcinoma. Primary invasive
      mucinous ovarian carcinoma and mucinous carcinoma metastatic to the ovary do have
      distinct patterns of macroscopic and microscopic involvement which will reveal
      the correct diagnosis in many cases. There are also well-recognized patterns of
      immunohistochemical staining that can further assist in this differentiation. As 
      a result of the application of these histopathological techniques, the incidence 
      of primary invasive mucinous epithelial carcinoma has fallen over recent years
      from approximately 12% to approximately 3%. However, even in recent multicentre
      clinical trials such as GOG 182, expert pathological review suggests that
      approximately 60% of tumours originally classified as primary invasive mucinous
      carcinomas were in fact metastatic tumours to the ovary. Review of outcome data
      for patients with mucinous carcinoma entered into multicentre trials suggests
      that this subtype of disease has a particularly poor prognosis in comparison with
      other subtypes of ovarian carcinoma. Historically, patients with mucinous
      epithelial ovarian carcinoma (mEOC) have been treated in the same way as other
      subtypes of ovarian carcinoma. While there is undoubtedly a response rate to
      platinum-based chemotherapy, retrospective reviews of individual centre
      experience suggest that this is substantially lower than for high-grade papillary
      serous carcinoma and in the order of only 30%-40%. The mEOC trial was established
      to investigate the possibility that the combination of capecitabine and
      oxaliplatin (chemotherapy drugs more commonly used in colorectal carcinoma) may
      be superior to conventional carboplatin and paclitaxel chemotherapy. In a 2 x 2
      factorial design, there was also a randomization to bevacizumab. Unfortunately,
      this trial closed early, 5 years after initiation having recruited just 50 of a
      proposed 322 patients. mEOC is now characterized as a type I tumour with an
      identifiable stepwise progression from a premalignant lesion, through
      non-invasive, to invasive malignancy. Molecular characterization of mEOC reveals 
      it to be distinct from other subtypes of the disease with a KRAS mutation
      occurring in 40%-50% of patients. Other gene abnormalities including HER2
      amplification in approximately 19% also occur. This raises the possibility of the
      use of targeted molecular therapies which with molecular analysis of individual
      patient tumours could form the basis of a future clinical trial. It is, however, 
      clear that if trials are to be conducted in this rare subtype of disease, they
      will need to be truly international in nature and carefully designed, possibly
      using an adaptive stepwise approach and will require an appropriate level of
      funding with a realistic assessment of likely recruitment. Associated
      translational research will clearly be essential.
CI  - (c) The Author 2016. Published by Oxford University Press on behalf of the
      European Society for Medical Oncology. All rights reserved. For permissions,
      please email: journals.permissions@oup.com.
FAU - Perren, T J
AU  - Perren TJ
AD  - Professor of Women's Cancers and Oncology, Leeds Institute of Cancer Medicine and
      Pathology, St James's Institute of Oncology, St James's University Hospital,
      Leeds, UK T.J.Perren@leeds.ac.uk.
LA  - eng
PT  - Journal Article
PL  - England
TA  - Ann Oncol
JT  - Annals of oncology : official journal of the European Society for Medical
      Oncology
JID - 9007735
SB  - IM
OTO - NOTNLM
OT  - bevacizumab
OT  - capecitabine
OT  - carboplatin
OT  - clinical trials
OT  - cytotoxic chemotherapy
OT  - differential diagnosis
OT  - mEOC trial
OT  - mucinous ovarian cancer
OT  - oxaliplatin
OT  - paclitaxel
OT  - pathology
OT  - targeted molecular therapy
EDAT- 2016/05/04 06:00
MHDA- 2016/05/04 06:00
CRDT- 2016/05/04 06:00
AID - mdw087 [pii]
AID - 10.1093/annonc/mdw087 [doi]
PST - ppublish
SO  - Ann Oncol. 2016 Apr;27 Suppl 1:i53-i57. doi: 10.1093/annonc/mdw087.

PMID- 27101368
OWN - NLM
STAT- In-Process
DA  - 20160910
LR  - 20160910
IS  - 1432-0711 (Electronic)
IS  - 0932-0067 (Linking)
VI  - 294
IP  - 4
DP  - 2016 Oct
TI  - Head-to-head comparison of the impact of Aurora A, Aurora B, Repp86, CDK1, CDK2
      and Ki67 expression in two of the most relevant gynaecological tumor entities.
PG  - 813-23
LID - 10.1007/s00404-016-4104-z [doi]
AB  - PURPOSE: The dysregulation of cell cycle kinases plays a crucial role in
      carcinogenesis and the expression of various kinases has been attributed to
      aggressive tumor growth and an unfavourable prognosis in oncological patients.
      We, therefore, aimed to evaluate the expression of Ki67 among five additional
      cell cycle kinases in a collective of mammary and ovarian tumor specimens and to 
      find a correlation with clinicopathological parameters. METHODS: 76 mammary and
      93 ovarian benign and malignant tumor samples were immunohistochemically stained 
      and evaluated for the expression of Aurora A and B, Repp86, CDK1 and 2 (only
      breast specimens) and Ki67. The expression patterns of these cell cycle kinases
      were matched with retrospectively collected clinicopathological parameters.
      RESULTS: All examined cell cycle kinases accurately discriminated benign from
      malignant breast and ovarian tissues. In breast cancer, Aurora A and B-, Repp86-,
      CDK2- and Ki67-expression was inversely associated with ER expression. No
      correlation with the HER2-status was found in our collective. Importantly, we
      found a significant correlation between the expression of Aurora A and CDK1 and
      axillary lymph node metastasis in breast cancer. Furthermore, a shortened disease
      free survival (DFS) upon expression of Aurora B and CDK2 was shown in breast
      cancer patients. None of the cell cycle kinases was associated with predictive or
      prognostic factors in epithelial ovarian cancer. CONCLUSION: The prognostic value
      of the expression of Ki67 is overtrumped by alternative cell cycle kinases when
      it comes to prediction of axillary tumor spread and a shortened DFS, which might 
      allow a further risk stratification in breast cancer patients.
FAU - Heilmann, Thorsten
AU  - Heilmann T
AD  - Department of Gynaecology and Obstetrics, University Hospital of
      Schleswig-Holstein, Campus Kiel, Arnold-Heller-Strasse 3, Haus 24, 24105, Kiel,
      Germany. thorsten.heilmann@uk-sh.de.
FAU - Dittmann, Linda
AU  - Dittmann L
AD  - Department of Gynaecology and Obstetrics, University Hospital of
      Schleswig-Holstein, Campus Kiel, Arnold-Heller-Strasse 3, Haus 24, 24105, Kiel,
      Germany.
FAU - van Mackelenbergh, Marion
AU  - van Mackelenbergh M
AD  - Department of Gynaecology and Obstetrics, University Hospital of
      Schleswig-Holstein, Campus Kiel, Arnold-Heller-Strasse 3, Haus 24, 24105, Kiel,
      Germany.
FAU - Mundhenke, Christoph
AU  - Mundhenke C
AD  - Department of Gynaecology and Obstetrics, University Hospital of
      Schleswig-Holstein, Campus Kiel, Arnold-Heller-Strasse 3, Haus 24, 24105, Kiel,
      Germany.
FAU - Weimer, Jorg
AU  - Weimer J
AD  - Department of Gynaecology and Obstetrics, University Hospital of
      Schleswig-Holstein, Campus Kiel, Arnold-Heller-Strasse 3, Haus 24, 24105, Kiel,
      Germany.
FAU - Arnold, Norbert
AU  - Arnold N
AD  - Department of Gynaecology and Obstetrics, University Hospital of
      Schleswig-Holstein, Campus Kiel, Arnold-Heller-Strasse 3, Haus 24, 24105, Kiel,
      Germany.
FAU - Maass, Nicolai
AU  - Maass N
AD  - Department of Gynaecology and Obstetrics, University Hospital of
      Schleswig-Holstein, Campus Kiel, Arnold-Heller-Strasse 3, Haus 24, 24105, Kiel,
      Germany.
FAU - Schem, Christian
AU  - Schem C
AD  - Department of Gynaecology and Obstetrics, University Hospital of
      Schleswig-Holstein, Campus Kiel, Arnold-Heller-Strasse 3, Haus 24, 24105, Kiel,
      Germany.
LA  - eng
PT  - Journal Article
DEP - 20160421
PL  - Germany
TA  - Arch Gynecol Obstet
JT  - Archives of gynecology and obstetrics
JID - 8710213
SB  - IM
OTO - NOTNLM
OT  - Aurora kinase A
OT  - Aurora kinase B
OT  - Breast cancer
OT  - Cell cycle kinase
OT  - Cyclin-dependent kinase 1
OT  - Cyclin-dependent kinase 2
OT  - Ki67
OT  - Ovarian cancer
OT  - Prediction
OT  - Prognosis
OT  - REPP86
EDAT- 2016/04/22 06:00
MHDA- 2016/04/22 06:00
CRDT- 2016/04/22 06:00
PHST- 2016/03/20 [received]
PHST- 2016/04/08 [accepted]
AID - 10.1007/s00404-016-4104-z [doi]
AID - 10.1007/s00404-016-4104-z [pii]
PST - ppublish
SO  - Arch Gynecol Obstet. 2016 Oct;294(4):813-23. doi: 10.1007/s00404-016-4104-z. Epub
      2016 Apr 21.

PMID- 26980106
OWN - NLM
STAT- In-Process
DA  - 20160812
LR  - 20170220
IS  - 1476-5438 (Electronic)
IS  - 1018-4813 (Linking)
VI  - 24
IP  - 9
DP  - 2016 Aug
TI  - CAG repeat size in Huntingtin alleles is associated with cancer prognosis.
PG  - 1310-5
LID - 10.1038/ejhg.2016.13 [doi]
AB  - The abnormal expansion of a >/=36 CAG unit tract in the Huntingtin gene (HTT)
      leads to Huntington's disease (HD), but has also been associated with cancer: the
      incidence of cancer is lower in HD patients than in age-matched controls, but
      HD-causing variants of HTT accelerate the progression of breast tumors and the
      development of metastases in mouse models of breast cancer. To investigate the
      relationship between HTT CAGs and cancer, data concerning 2407 women with BRCA1
      or BRCA2 mutations that predispose to breast and ovarian cancers and 431 patients
      with breast cancer without family histories were studied; the size of the CAG
      expansions on both HTT alleles was determined in each subject. The proportion of 
      individuals carrying a CAG expansion in a pathological range for HD was 10 times 
      more frequent than previously reported in the literature. In carriers of BRCA2
      mutations, the length of the HTT CAG tract was correlated with lower incidence of
      ovarian cancer. Among carriers of BRCA1 mutations who developed a breast cancer, 
      its onset occurred 2.4 years earlier in individuals with intermediate HTT alleles
      (>/=27) than in those with a CAG tract <27. Finally, in patients with sporadic
      HER2 breast cancer, metastasis increased by a factor of 11.10 per 10 additional
      CAG repeats in HTT. We concluded that whereas long CAG length could be associated
      with lower cancer incidence, it could also be paradoxically associated with
      cancer severity (age of apparition and metastasis development).
FAU - Thion, Morgane Sonia
AU  - Thion MS
AD  - Institut Curie, Paris, France.
AD  - CNRS UMR 3306, Orsay, France.
AD  - INSERM U1005, Orsay, France.
AD  - University Paris Sud 11, Orsay, France.
FAU - Tezenas du Montcel, Sophie
AU  - Tezenas du Montcel S
AD  - Department of Biostatistics and Medical Informatics, Assistance Publique-Hopitaux
      de Paris, Paris, France.
AD  - Sorbonne Universites, UPMC Univ Paris 06, UMR_S 1136, Institut Pierre Louis
      d'Epidemiologie et de Sante Publique, Paris, France.
AD  - INSERM, UMR_S 1136, Institut Pierre Louis d'Epidemiologie et de Sante Publique,
      Paris, France.
FAU - Golmard, Jean-Louis
AU  - Golmard JL
AD  - Department of Biostatistics and Medical Informatics, Assistance Publique-Hopitaux
      de Paris, Paris, France.
FAU - Vacher, Sophie
AU  - Vacher S
AD  - Institut Curie, Paris, France.
FAU - Barjhoux, Laure
AU  - Barjhoux L
AD  - INSERM U1052, CNRS UMR5286, Universite Lyon 1, Centre de Recherche en
      Cancerologie de Lyon, Lyon, France.
FAU - Sornin, Valerie
AU  - Sornin V
AD  - INSERM U1052, CNRS UMR5286, Universite Lyon 1, Centre de Recherche en
      Cancerologie de Lyon, Lyon, France.
FAU - Cazeneuve, Cecile
AU  - Cazeneuve C
AD  - Centre de Recherche de l'Institut du Cerveau et de la Moelle epiniere, INSERM
      U975, CNRS UMR7225, UPMC Paris VI UMR S975, Paris, France.
AD  - Assistance Publique-Hopitaux de Paris, Departement de Genetique, Centre
      Hospitalier Universitaire Pitie-Salpetriere, Paris, France.
FAU - Bieche, Ivan
AU  - Bieche I
AD  - Institut Curie, Paris, France.
AD  - University Paris Descartes, Sorbonne Paris Cite, France.
FAU - Sinilnikova, Olga
AU  - Sinilnikova O
AD  - Unite Mixte de Genetique Constitutionnelle des Cancers Frequents, Centre
      Hospitalier Universitaire de Lyon, Centre Leon Berard, Lyon, France.
FAU - Stoppa-Lyonnet, Dominique
AU  - Stoppa-Lyonnet D
AD  - Institut Curie, Paris, France.
AD  - Department of Tumour Biology, INSERM U830, Paris, France.
FAU - Durr, Alexandra
AU  - Durr A
AD  - Centre de Recherche de l'Institut du Cerveau et de la Moelle epiniere, INSERM
      U975, CNRS UMR7225, UPMC Paris VI UMR S975, Paris, France.
AD  - Assistance Publique-Hopitaux de Paris, Departement de Genetique, Centre
      Hospitalier Universitaire Pitie-Salpetriere, Paris, France.
FAU - Humbert, Sandrine
AU  - Humbert S
AD  - University of Grenoble Alpes, Grenoble Institut des Neurosciences, INSERM U1216, 
      Grenoble, France.
AD  - INSERM, U1216, Grenoble, France.
LA  - eng
PT  - Journal Article
DEP - 20160316
PL  - England
TA  - Eur J Hum Genet
JT  - European journal of human genetics : EJHG
JID - 9302235
SB  - IM
PMC - PMC4989202
OID - NLM: PMC4989202 [Available on 08/01/17]
EDAT- 2016/03/17 06:00
MHDA- 2016/03/17 06:00
CRDT- 2016/03/17 06:00
PMCR- 2017/08/01
PHST- 2015/02/04 [received]
PHST- 2016/01/14 [revised]
PHST- 2016/02/01 [accepted]
AID - ejhg201613 [pii]
AID - 10.1038/ejhg.2016.13 [doi]
PST - ppublish
SO  - Eur J Hum Genet. 2016 Aug;24(9):1310-5. doi: 10.1038/ejhg.2016.13. Epub 2016 Mar 
      16.

PMID- 26937910
OWN - NLM
STAT- MEDLINE
DA  - 20160304
DCOM- 20160721
LR  - 20161126
IS  - 1536-5964 (Electronic)
IS  - 0025-7974 (Linking)
VI  - 95
IP  - 8
DP  - 2016 Feb
TI  - Prognostic Value of KIF2A and HER2-Neu Overexpression in Patients With Epithelial
      Ovarian Cancer.
PG  - e2803
LID - 10.1097/MD.0000000000002803 [doi]
AB  - Kinesin family member 2A (KIF2A) is a member of Kinesin-13 family and involved in
      cell migration and cell signaling. Human epidermal growth factor receptor 2
      (HER2-neu) is implicated in the development of many cancers. Both of these 2
      proteins are upstream inducer of PI3K/AKT signaling pathway that plays an
      important role in the regulation of many cellular events including proliferation,
      survival, and invasion. We hypothesized that aberrant KIF2A and HER2-neu
      expression might be associated with aggressive behavior of epithelial ovarian
      cancer (EOC).To address the prognostic implications of KIF2A and HER2-neu in EOC,
      we assessed protein levels of KIF2A and HER2-neu in 159 ovarian and fallopian
      tube tissues (111 carcinomas and 48 normal ovary or fallopian tube tissues) by
      immunohistochemistry (IHC) analysis on tissue microarray and KIF2A mRNA levels in
      35 ovarian and fallopian tube tissues (15 carcinomas and 20 normal ovary or
      fallopian tube tissues) by real-time PCR.We found that significantly higher KIF2A
      mRNA expression in EOC tumors than that in normal ovary or fallopian tube
      tissues. The IHC results showed that protein of KIF2A and HER2-neu was
      overexpressed in EOC tissues compared with normal ovary or fallopian tube
      tissues, and KIF2A expression level was significantly associated with lymph
      nodes, metastasis, ascites cells, and FIGO stage. No correlation between KIF2A
      and HER2-neu expression was observed. Survival analysis showed that patients with
      KIF2A and HER2-neu overexpression had a worse overall survival (OS) as compared
      to patients with low or none expression of the 2 proteins. Multivariate analysis 
      of variance revealed that overexpression of KIF2A was an independent prognostic
      factor for OS.These findings indicate the important role of KIF2A in predicting
      EOC prognosis.
FAU - Wang, Di
AU  - Wang D
AD  - From the Department of Obstetrics and Gynecology (DW, QY, CW, YX) and Department 
      of Pathology (HZ), Nantong University Affiliated Hospital, Nantong, Jiangsu,
      China.
FAU - Zhu, Huijun
AU  - Zhu H
FAU - Ye, Qing
AU  - Ye Q
FAU - Wang, Chenyi
AU  - Wang C
FAU - Xu, Yunzhao
AU  - Xu Y
LA  - eng
PT  - Journal Article
PT  - Research Support, Non-U.S. Gov't
PL  - United States
TA  - Medicine (Baltimore)
JT  - Medicine
JID - 2985248R
RN  - 0 (Biomarkers, Tumor)
RN  - 0 (KIF2A protein, human)
RN  - 0 (RNA, Messenger)
RN  - EC 2.7.10.1 (ERBB2 protein, human)
RN  - EC 2.7.10.1 (Receptor, ErbB-2)
RN  - EC 3.6.4.4 (Kinesin)
RN  - Ovarian epithelial cancer
SB  - AIM
SB  - IM
MH  - Adult
MH  - Aged
MH  - Biomarkers, Tumor
MH  - Female
MH  - Gene Expression Regulation, Neoplastic/physiology
MH  - Humans
MH  - Immunohistochemistry
MH  - Kinesin/genetics/*metabolism
MH  - Middle Aged
MH  - Neoplasms, Glandular and Epithelial/*metabolism
MH  - Ovarian Neoplasms/*metabolism
MH  - Prognosis
MH  - RNA, Messenger/genetics
MH  - Real-Time Polymerase Chain Reaction
MH  - Receptor, ErbB-2/genetics/*metabolism
MH  - Survival Analysis
MH  - Tissue Array Analysis
MH  - Young Adult
PMC - PMC4779007
OID - NLM: PMC4779007
EDAT- 2016/03/05 06:00
MHDA- 2016/07/22 06:00
CRDT- 2016/03/04 06:00
AID - 10.1097/MD.0000000000002803 [doi]
AID - 00005792-201602230-00027 [pii]
PST - ppublish
SO  - Medicine (Baltimore). 2016 Feb;95(8):e2803. doi: 10.1097/MD.0000000000002803.

PMID- 26637171
OWN - NLM
STAT- MEDLINE
DA  - 20151205
DCOM- 20160627
LR  - 20170220
IS  - 1932-6203 (Electronic)
IS  - 1932-6203 (Linking)
VI  - 10
IP  - 12
DP  - 2015
TI  - A Synthetic Lethality Screen Using a Focused siRNA Library to Identify
      Sensitizers to Dasatinib Therapy for the Treatment of Epithelial Ovarian Cancer.
PG  - e0144126
LID - 10.1371/journal.pone.0144126 [doi]
AB  - Molecular targeted therapies have been the focus of recent clinical trials for
      the treatment of patients with recurrent epithelial ovarian cancer (EOC). The
      majority have not fared well as monotherapies for improving survival of these
      patients. Poor bioavailability, lack of predictive biomarkers, and the presence
      of multiple survival pathways can all diminish the success of a targeted agent.
      Dasatinib is a tyrosine kinase inhibitor of the Src-family kinases (SFK) and in
      preclinical studies shown to have substantial activity in EOC. However, when
      evaluated in a phase 2 clinical trial for patients with recurrent or persistent
      EOC, it was found to have minimal activity. We hypothesized that synthetic
      lethality screens performed using a cogently designed siRNA library would
      identify second-site molecular targets that could synergize with SFK inhibition
      and improve dasatinib efficacy. Using a systematic approach, we performed primary
      siRNA screening using a library focused on 638 genes corresponding to a network
      centered on EGFR, HER2, and the SFK-scaffolding proteins BCAR1, NEDD9, and EFS to
      screen EOC cells in combination with dasatinib. We followed up with validation
      studies including deconvolution screening, quantitative PCR to confirm effective 
      gene silencing, correlation of gene expression with dasatinib sensitivity, and
      assessment of the clinical relevance of hits using TCGA ovarian cancer data. A
      refined list of five candidates (CSNK2A1, DAG1, GRB2, PRKCE, and VAV1) was
      identified as showing the greatest potential for improving sensitivity to
      dasatinib in EOC. Of these, CSNK2A1, which codes for the catalytic alpha subunit 
      of protein kinase CK2, was selected for additional evaluation. Synergistic
      activity of the clinically relevant inhibitor of CK2, CX-4945, with dasatinib in 
      reducing cell proliferation and increasing apoptosis was observed across multiple
      EOC cell lines. This overall approach to improving drug efficacy can be applied
      to other targeted agents that have similarly shown poor clinical activity.
FAU - Pathak, Harsh B
AU  - Pathak HB
AD  - Department of Pathology and Laboratory Medicine, University of Kansas Medical
      Center, Kansas City, Kansas, United States of America.
AD  - University of Kansas Cancer Center, Kansas City, Kansas, United States of
      America.
FAU - Zhou, Yan
AU  - Zhou Y
AD  - Biostatistics and Bioinformatics Facility, Fox Chase Cancer Center, Philadelphia,
      Pennsylvania, United States of America.
FAU - Sethi, Geetika
AU  - Sethi G
AD  - Department of Biochemistry and Molecular Biology, Drexel University College of
      Medicine, Philadelphia, Pennsylvania, United States of America.
FAU - Hirst, Jeff
AU  - Hirst J
AD  - Department of Pathology and Laboratory Medicine, University of Kansas Medical
      Center, Kansas City, Kansas, United States of America.
FAU - Schilder, Russell J
AU  - Schilder RJ
AD  - Department of Gynecologic Medical Oncology, Thomas Jefferson University,
      Philadelphia, Pennsylvania, United States of America.
FAU - Golemis, Erica A
AU  - Golemis EA
AD  - Molecular Therapeutics Program, Fox Chase Cancer Center, Philadelphia,
      Pennsylvania, United States of America.
FAU - Godwin, Andrew K
AU  - Godwin AK
AD  - Department of Pathology and Laboratory Medicine, University of Kansas Medical
      Center, Kansas City, Kansas, United States of America.
AD  - University of Kansas Cancer Center, Kansas City, Kansas, United States of
      America.
LA  - eng
GR  - R01 CA140323/CA/NCI NIH HHS/United States
GR  - R21 CA181287/CA/NCI NIH HHS/United States
GR  - P30 CA168524/CA/NCI NIH HHS/United States
GR  - CA181287/CA/NCI NIH HHS/United States
GR  - K12 HD052027/HD/NICHD NIH HHS/United States
GR  - CA140323/CA/NCI NIH HHS/United States
GR  - P30 CA006927/CA/NCI NIH HHS/United States
PT  - Journal Article
PT  - Research Support, N.I.H., Extramural
PT  - Research Support, Non-U.S. Gov't
DEP - 20151204
PL  - United States
TA  - PLoS One
JT  - PloS one
JID - 101285081
RN  - 0 (5-(3-chlorophenylamino)benzo(c)(2,6)naphthyridine-8-carboxylic acid)
RN  - 0 (Antineoplastic Agents)
RN  - 0 (DAG1 protein, human)
RN  - 0 (GRB2 Adaptor Protein)
RN  - 0 (GRB2 protein, human)
RN  - 0 (Naphthyridines)
RN  - 0 (Proto-Oncogene Proteins c-vav)
RN  - 0 (RNA, Small Interfering)
RN  - 0 (VAV1 protein, human)
RN  - 146888-27-9 (Dystroglycans)
RN  - EC 2.7.11.1 (Casein Kinase II)
RN  - EC 2.7.11.1 (casein kinase 2, alpha, human)
RN  - EC 2.7.11.13 (PRKCE protein, human)
RN  - EC 2.7.11.13 (Protein Kinase C-epsilon)
RN  - RBZ1571X5H (Dasatinib)
RN  - Ovarian epithelial cancer
SB  - IM
MH  - Antineoplastic Agents/*pharmacology
MH  - Antineoplastic Combined Chemotherapy Protocols
MH  - Apoptosis
MH  - Casein Kinase II/antagonists & inhibitors
MH  - Cell Line, Tumor
MH  - Cell Proliferation/drug effects
MH  - Dasatinib/*pharmacology
MH  - Drug Synergism
MH  - Dystroglycans/antagonists & inhibitors
MH  - Female
MH  - GRB2 Adaptor Protein/antagonists & inhibitors
MH  - Gene Library
MH  - Humans
MH  - Naphthyridines/*pharmacology
MH  - Neoplasms, Glandular and Epithelial/*drug therapy/metabolism
MH  - Ovarian Neoplasms/*drug therapy/metabolism
MH  - Protein Kinase C-epsilon/antagonists & inhibitors
MH  - Proto-Oncogene Proteins c-vav/antagonists & inhibitors
MH  - RNA, Small Interfering/*metabolism
PMC - PMC4670180
OID - NLM: PMC4670180
EDAT- 2015/12/05 06:00
MHDA- 2016/06/28 06:00
CRDT- 2015/12/05 06:00
PHST- 2015/09/16 [received]
PHST- 2015/11/15 [accepted]
AID - 10.1371/journal.pone.0144126 [doi]
AID - PONE-D-15-41020 [pii]
PST - epublish
SO  - PLoS One. 2015 Dec 4;10(12):e0144126. doi: 10.1371/journal.pone.0144126.
      eCollection 2015.

PMID- 26666819
OWN - NLM
STAT- MEDLINE
DA  - 20160523
DCOM- 20170207
LR  - 20170207
IS  - 1423-0380 (Electronic)
IS  - 1010-4283 (Linking)
VI  - 37
IP  - 6
DP  - 2016 Jun
TI  - Association of HER2 codon 655 polymorphism with ovarian cancer.
PG  - 7239-44
LID - 10.1007/s13277-015-4609-2 [doi]
AB  - The role of the human epidermal growth factor receptor 2 (HER2) codon 655
      (Ile655Val) polymorphism in ovarian cancer is not fully understood. Two studies
      indicated a possible association between the Val allele and elevated risk or
      reduced prognosis of ovarian cancer. We investigated the HER2 codon 655
      (rs1136201) polymorphism in 242 Austrian women-142 ovarian cancer patients and
      100 healthy controls-by polymerase chain reaction and pyrosequencing.
      Associations between Ile655Val polymorphism and clinicopathological variables
      (e.g., age, FIGO stage, grading, serous vs. non-serous histology) were evaluated.
      The genotype distributions in ovarian cancer patients and controls were: AA; 66.2
      %, AG; 25.35 %, GG; 8.45 %, and AA; 63 %, AG; 34 %, GG; 3.7 %, respectively (OR
      1.15, CI 95 % 0.67-1.96). We observed a non-significant trend toward elevated
      cancer risk in Val/Val genotype (OR 2.98, CI 95 % 0.82-10.87, p = 0.10). Of note,
      11 out of 12 Val/Val homozygotes were postmenopausal. The link between the
      Val/Val homozygosity and age over 50 years at diagnosis (OR 0.15, CI 95 %
      0.02-1.2) was barely significant (p = 0.056). Summarizing, our data indicated a
      non-significant trend toward increased ovarian cancer risk in the Val/Val
      homozygosity, especially in women aged above 50 years. Further large-cohort
      studies focusing on the role of the HER2 codon 655 Val allele are needed.
FAU - Watrowski, Rafal
AU  - Watrowski R
AD  - Department of Gynecology and Obstetrics, St. Josefskrankenhaus, Teaching Hospital
      of the University of Freiburg, Sautierstr.1, 79104, Freiburg, Germany.
      Rafal.Watrowski@gmx.at.
AD  - Department of Obstetrics and Gynecology, Molecular Oncology Group, Medical
      University of Vienna, Wahringer Gurtel 18-20, Vienna, 1090, Austria.
      Rafal.Watrowski@gmx.at.
FAU - Castillo-Tong, Dan Cacsire
AU  - Castillo-Tong DC
AD  - Department of Obstetrics and Gynecology, Molecular Oncology Group, Medical
      University of Vienna, Wahringer Gurtel 18-20, Vienna, 1090, Austria.
FAU - Schuster, Eva
AU  - Schuster E
AD  - Department of Obstetrics and Gynecology, Molecular Oncology Group, Medical
      University of Vienna, Wahringer Gurtel 18-20, Vienna, 1090, Austria.
FAU - Fischer, Michael B
AU  - Fischer MB
AD  - Department of Blood Group Serology and Transfusion Medicine, Medical University
      of Vienna, Wahringer Gurtel 18-20, Vienna, 1090, Austria.
FAU - Speiser, Paul
AU  - Speiser P
AD  - Department of Obstetrics and Gynecology, Molecular Oncology Group, Medical
      University of Vienna, Wahringer Gurtel 18-20, Vienna, 1090, Austria.
FAU - Zeillinger, Robert
AU  - Zeillinger R
AD  - Department of Obstetrics and Gynecology, Molecular Oncology Group, Medical
      University of Vienna, Wahringer Gurtel 18-20, Vienna, 1090, Austria.
LA  - eng
PT  - Journal Article
DEP - 20151214
PL  - United States
TA  - Tumour Biol
JT  - Tumour biology : the journal of the International Society for Oncodevelopmental
      Biology and Medicine
JID - 8409922
RN  - 0 (Codon)
SB  - IM
MH  - Adult
MH  - Age Factors
MH  - Aged
MH  - Aged, 80 and over
MH  - Amino Acid Substitution
MH  - Austria/epidemiology
MH  - Case-Control Studies
MH  - Cell Differentiation
MH  - Codon/genetics
MH  - Female
MH  - Gene Frequency
MH  - *Genes, erbB-2
MH  - Genetic Predisposition to Disease
MH  - Genotype
MH  - Humans
MH  - Middle Aged
MH  - Ovarian Neoplasms/epidemiology/*genetics
MH  - *Polymorphism, Single Nucleotide
MH  - Young Adult
OTO - NOTNLM
OT  - Codon 655
OT  - HER2
OT  - HER2 Ile655Val
OT  - Ovarian cancer
OT  - Polymorphism
EDAT- 2015/12/17 06:00
MHDA- 2017/02/09 06:00
CRDT- 2015/12/16 06:00
PHST- 2015/10/20 [received]
PHST- 2015/12/07 [accepted]
AID - 10.1007/s13277-015-4609-2 [doi]
AID - 10.1007/s13277-015-4609-2 [pii]
PST - ppublish
SO  - Tumour Biol. 2016 Jun;37(6):7239-44. doi: 10.1007/s13277-015-4609-2. Epub 2015
      Dec 14.

PMID- 26490766
OWN - NLM
STAT- MEDLINE
DA  - 20151022
DCOM- 20160802
LR  - 20170220
IS  - 1757-2215 (Electronic)
IS  - 1757-2215 (Linking)
VI  - 8
DP  - 2015 Oct 21
TI  - Risk prediction model for epithelial ovarian cancer using molecular markers and
      clinical characteristics.
PG  - 67
LID - 10.1186/s13048-015-0195-6 [doi]
AB  - BACKGROUND: A high-quality risk prediction model is urgently needed for the
      clinical management of ovarian cancer. However most existing models are solely
      based on clinical parameters, and molecular classifications in recent reports are
      still being debated. This study aimed to establish a risk prediction model by
      using both clinicopathological and molecular factors (the synthetic model) for
      epithelial ovarian cancer. METHODS: A retrospective cohort study was conducted in
      epithelial ovarian cancer patients (n = 161) treated with primary debulking
      surgery and adjuvant chemotherapy. The expression level of 15 selected molecular 
      markers were measured using immunohistochemistry. A risk model was developed
      using COX regression analysis with overall survival as the primary outcome. A
      simplified scoring system for each prognostic factor was based on its
      coefficient. Independent validation (n = 40) was conducted to evaluate the
      performance of the model. RESULTS: A total of 10 out of 15 molecular markers were
      significantly associated with clinical characteristics and overall survival. The 
      synthetic model performed better than the clinicopathological risk model or the
      molecular risk model alone, as assessed by analysis of the receiver-operating
      characteristics curve area and the Youden index. The synthetic model included
      parity (>3), peritoneal metastasis, stage, tumor type, residual disease, and
      expression of human epidermal growth factor receptor 2 (HER2), epidermal growth
      factor receptor (EGFR), breast cancer 1 (BRCA1), murine sarcoma viral oncogene
      homolog B (BRAF) and Kirsten rat sarcoma viral oncogene homolog (KRAS).
      CONCLUSIONS: Our synthetic risk model may more accurately predict survival of
      epithelial ovarian cancer patients than current models.
FAU - Zhang, Meiying
AU  - Zhang M
AD  - Department of Obstetrics and Gynecology, Ren Ji Hospital, School of Medicine,
      Shanghai Jiao Tong University, 160 Pujian Road, Shanghai, 200127, China.
      fudoczhang82@126.com.
AD  - Shanghai Key Laboratory of Gynecologic Oncology, Ren Ji Hospital, School of
      Medicine, Shanghai Jiao Tong University, 160 Pujian Road, Shanghai, 200127,
      China. fudoczhang82@126.com.
FAU - Zhuang, Guanglei
AU  - Zhuang G
AD  - State Key Laboratory of Oncogenes and Related Genes, Renji-Med X Clinical Stem
      Cell Research Center, Ren Ji Hospital, School of Medicine, Shanghai Jiao Tong
      University, 160 Pujian Road, Shanghai, 200127, China. zhuangguanglei@163.com.
FAU - Sun, Xiangjun
AU  - Sun X
AD  - Department of Obstetrics and Gynecology, Ren Ji Hospital, School of Medicine,
      Shanghai Jiao Tong University, 160 Pujian Road, Shanghai, 200127, China.
      sunxiangjun@renji.com.
AD  - Shanghai Key Laboratory of Gynecologic Oncology, Ren Ji Hospital, School of
      Medicine, Shanghai Jiao Tong University, 160 Pujian Road, Shanghai, 200127,
      China. sunxiangjun@renji.com.
FAU - Shen, Yanying
AU  - Shen Y
AD  - Department of Pathology, Ren Ji Hospital, School of Medicine, Shanghai Jiao Tong 
      University, 160 Pujian Road, Shanghai, 200127, China. minisyy@163.com.
FAU - Zhao, Aimin
AU  - Zhao A
AD  - Department of Obstetrics and Gynecology, Ren Ji Hospital, School of Medicine,
      Shanghai Jiao Tong University, 160 Pujian Road, Shanghai, 200127, China.
      zamzkh0526@126.com.
AD  - Shanghai Key Laboratory of Gynecologic Oncology, Ren Ji Hospital, School of
      Medicine, Shanghai Jiao Tong University, 160 Pujian Road, Shanghai, 200127,
      China. zamzkh0526@126.com.
FAU - Di, Wen
AU  - Di W
AD  - Department of Obstetrics and Gynecology, Ren Ji Hospital, School of Medicine,
      Shanghai Jiao Tong University, 160 Pujian Road, Shanghai, 200127, China.
      diwen163@163.com.
AD  - Shanghai Key Laboratory of Gynecologic Oncology, Ren Ji Hospital, School of
      Medicine, Shanghai Jiao Tong University, 160 Pujian Road, Shanghai, 200127,
      China. diwen163@163.com.
LA  - eng
PT  - Journal Article
PT  - Research Support, Non-U.S. Gov't
DEP - 20151021
PL  - England
TA  - J Ovarian Res
JT  - Journal of ovarian research
JID - 101474849
RN  - 0 (Biomarkers, Tumor)
RN  - Ovarian epithelial cancer
SB  - IM
MH  - Adult
MH  - Aged
MH  - Biomarkers, Tumor/*metabolism
MH  - Chemotherapy, Adjuvant
MH  - Cytoreduction Surgical Procedures
MH  - Early Detection of Cancer
MH  - Female
MH  - Humans
MH  - Immunohistochemistry
MH  - Kaplan-Meier Estimate
MH  - Middle Aged
MH  - Neoplasms, Glandular and Epithelial/*mortality/therapy
MH  - Ovarian Neoplasms/*mortality/therapy
MH  - Retrospective Studies
MH  - Risk Assessment
PMC - PMC4618052
OID - NLM: PMC4618052
EDAT- 2015/10/23 06:00
MHDA- 2016/08/03 06:00
CRDT- 2015/10/23 06:00
PHST- 2015/07/16 [received]
PHST- 2015/10/12 [accepted]
AID - 10.1186/s13048-015-0195-6 [doi]
AID - 10.1186/s13048-015-0195-6 [pii]
PST - epublish
SO  - J Ovarian Res. 2015 Oct 21;8:67. doi: 10.1186/s13048-015-0195-6.

PMID- 26443474
OWN - NLM
STAT- MEDLINE
DA  - 20151013
DCOM- 20160719
LR  - 20151013
IS  - 1361-6528 (Electronic)
IS  - 0957-4484 (Linking)
VI  - 26
IP  - 43
DP  - 2015 Oct 30
TI  - Virus-resembling nano-structures for near infrared fluorescence imaging of
      ovarian cancer HER2 receptors.
PG  - 435102
LID - 10.1088/0957-4484/26/43/435102 [doi]
AB  - Ovarian cancer remains the dominant cause of death due to malignancies of the
      female reproductive system. The capability to identify and remove all tumors
      during intraoperative procedures may ultimately reduce cancer recurrence, and
      lead to increased patient survival. The objective of this study is to investigate
      the effectiveness of an optical nano-structured system for targeted near infrared
      (NIR) imaging of ovarian cancer cells that over-express the human epidermal
      growth factor receptor 2 (HER2), an important biomarker associated with ovarian
      cancer. The nano-structured system is comprised of genome-depleted
      plant-infecting brome mosaic virus doped with NIR chromophore, indocyanine green,
      and functionalized at the surface by covalent attachment of monoclonal antibodies
      against the HER2 receptor. We use absorption and fluorescence spectroscopy, and
      dynamic light scattering to characterize the physical properties of the
      constructs. Using fluorescence imaging and flow cytometry, we demonstrate the
      effectiveness of these nano-structures for targeted NIR imaging of HER2 receptors
      in vitro. These functionalized nano-materials may provide a platform for NIR
      imaging of ovarian cancer.
FAU - Guerrero, Yadir A
AU  - Guerrero YA
AD  - Department of Bioengineering, University of California, Riverside, CA 92521, USA.
FAU - Bahmani, Baharak
AU  - Bahmani B
FAU - Singh, Sheela P
AU  - Singh SP
FAU - Vullev, Valentine I
AU  - Vullev VI
FAU - Kundra, Vikas
AU  - Kundra V
FAU - Anvari, Bahman
AU  - Anvari B
LA  - eng
PT  - Journal Article
PT  - Research Support, U.S. Gov't, Non-P.H.S.
DEP - 20151007
PL  - England
TA  - Nanotechnology
JT  - Nanotechnology
JID - 101241272
RN  - 0 (Antibodies, Monoclonal)
RN  - 0 (Biomarkers, Tumor)
RN  - EC 2.7.10.1 (ERBB2 protein, human)
RN  - EC 2.7.10.1 (Receptor, ErbB-2)
RN  - I223NX31W9 (Fluorescein-5-isothiocyanate)
RN  - IX6J1063HV (Indocyanine Green)
SB  - IM
MH  - Antibodies, Monoclonal/immunology
MH  - Biomarkers, Tumor/metabolism
MH  - Bromovirus/*physiology
MH  - Cell Line, Tumor
MH  - Dynamic Light Scattering
MH  - Female
MH  - Fluorescein-5-isothiocyanate/chemistry
MH  - Humans
MH  - Immunohistochemistry
MH  - Indocyanine Green/chemistry
MH  - Nanostructures/*chemistry
MH  - Ovarian Neoplasms/metabolism/pathology
MH  - Receptor, ErbB-2/immunology/*metabolism
MH  - Spectrometry, Fluorescence
MH  - Spectroscopy, Near-Infrared
EDAT- 2015/10/08 06:00
MHDA- 2016/07/20 06:00
CRDT- 2015/10/08 06:00
AID - 10.1088/0957-4484/26/43/435102 [doi]
PST - ppublish
SO  - Nanotechnology. 2015 Oct 30;26(43):435102. doi: 10.1088/0957-4484/26/43/435102.
      Epub 2015 Oct 7.

PMID- 26411409
OWN - NLM
STAT- MEDLINE
DA  - 20150928
DCOM- 20160415
LR  - 20150928
IS  - 0065-2423 (Print)
IS  - 0065-2423 (Linking)
VI  - 71
DP  - 2015
TI  - Biomarkers in Breast Cancer: Where Are We and Where Are We Going?
PG  - 1-23
LID - 10.1016/bs.acc.2015.05.001 [doi]
LID - S0065-2423(15)00047-5 [pii]
AB  - Biomarkers play an important role in the detection and management of patients
      with breast cancer. Thus, BRCA1/2 mutation testing is used for risk assessment in
      families with a high prevalence of breast and ovarian cancer. Following a
      diagnosis of breast cancer, measurement of multi-analyte profiles such as
      uPA/PAI-1 or Oncotype DX may be used for determining prognosis and identifying
      lymph node-negative patients who may be spared from having to receive adjuvant
      chemotherapy. Other -gene tests such as the PAM50 ROR, Breast Cancer Index, and
      EndoPredict have been reported to predict the development of late recurrences and
      thus may be of value in selecting patients for extended hormone therapy.
      Mandatory assays include estrogen receptors for identification of
      endocrine-sensitive cancers and HER2 in selecting patients for treatment with
      anti-HER2 therapy (e.g., trastuzumab, lapatinib, pertuzumab, and ado-trastuzumab 
      emtansine). Finally, serum biomarkers such as CA 15-3 or CEA may be used in
      monitoring therapy in patients with advanced disease receiving systemic therapy. 
      Promising new biomarkers undergoing evaluation include circulating tumor cells
      and circulating tumor-derived DNA.
CI  - (c) 2015 Elsevier Inc. All rights reserved.
FAU - Duffy, Michael J
AU  - Duffy MJ
AD  - UCD School of Medicine and Medical Science, Conway Institute, University College 
      Dublin, Dublin, Ireland; UCD Clinical Research Centre, St. Vincent's University
      Hospital, Dublin, Ireland. Electronic address: michael.j.duffy@ucd.ie.
FAU - Walsh, Siun
AU  - Walsh S
AD  - UCD School of Medicine and Medical Science, Conway Institute, University College 
      Dublin, Dublin, Ireland.
FAU - McDermott, Enda W
AU  - McDermott EW
AD  - UCD School of Medicine and Medical Science, Conway Institute, University College 
      Dublin, Dublin, Ireland.
FAU - Crown, John
AU  - Crown J
AD  - Department of Medical Oncology, St. Vincent's University Hospital, Dublin,
      Ireland.
LA  - eng
PT  - Journal Article
PT  - Research Support, Non-U.S. Gov't
PT  - Review
DEP - 20150623
PL  - United States
TA  - Adv Clin Chem
JT  - Advances in clinical chemistry
JID - 2985173R
RN  - 0 (Antineoplastic Agents)
RN  - 0 (Biomarkers, Tumor)
RN  - 0 (MicroRNAs)
RN  - 0 (Mucin-1)
RN  - EC 2.7.10.1 (ERBB2 protein, human)
RN  - EC 2.7.10.1 (Receptor, ErbB-2)
RN  - EC 3.4.21.73 (Urokinase-Type Plasminogen Activator)
SB  - IM
CIN - Adv Clin Chem. 2015;71:xi-xii. PMID: 26411416
MH  - Antineoplastic Agents/pharmacology
MH  - Biomarkers, Tumor/*analysis/genetics/metabolism
MH  - Breast Neoplasms/*genetics/pathology/*therapy
MH  - Female
MH  - Humans
MH  - MicroRNAs/analysis
MH  - Molecular Targeted Therapy/methods
MH  - Mucin-1/blood
MH  - Neoplastic Cells, Circulating/pathology
MH  - Prognosis
MH  - Receptor, ErbB-2/analysis/antagonists & inhibitors
MH  - Urokinase-Type Plasminogen Activator/analysis
OTO - NOTNLM
OT  - Biomarker
OT  - Breast cancer
OT  - CA 15-3
OT  - Estrogen receptor
OT  - Guidelines
OT  - HER2
EDAT- 2015/09/29 06:00
MHDA- 2016/04/16 06:00
CRDT- 2015/09/29 06:00
AID - S0065-2423(15)00047-5 [pii]
AID - 10.1016/bs.acc.2015.05.001 [doi]
PST - ppublish
SO  - Adv Clin Chem. 2015;71:1-23. doi: 10.1016/bs.acc.2015.05.001. Epub 2015 Jun 23.

PMID- 26041400
OWN - NLM
STAT- In-Process
DA  - 20160715
LR  - 20160715
IS  - 1533-0338 (Electronic)
IS  - 1533-0338 (Linking)
VI  - 15
IP  - 4
DP  - 2016 Aug
TI  - Anti-HER3 Monoclonal Antibody Inhibits Acquired Trastuzumab-Resistant Gynecologic
      Cancers.
PG  - 573-82
LID - 10.1177/1533034615588422 [doi]
AB  - BACKGROUND: Antibody resistance, both de novo and acquired, is usually related to
      high risk of recurrence and lower survival rate in gynecologic cancers.
      Prevention or reversal of the resistance often yields beneficial clinical
      results. It was reported that anti-human epidermal growth factor receptor 3
      monoclonal antibody was effective against trastuzumab-resistant breast cancer
      cells. Here in our laboratory, an acquired trastuzumab-resistant ovarian cancer
      cell line, SKOV3-T, was established previously. Further, human epidermal growth
      factor receptor 3 was observed to be upregulated in this cell line by microarray 
      detection, suggesting that the antagonist against human epidermal growth factor
      receptor 3 might be effective to inhibit the resistant cells. METHODS: We
      developed an anti-human epidermal growth factor receptor 3 monoclonal antibody,
      LMAb3, and its affinity to bind human epidermal growth factor receptor 3 was
      calculated by the Biacore method. Preliminarily, LMAb3's antitumor activity was
      evaluated in vitro using cell growth/proliferation and clone formation assays in 
      the breast cancer cell line MCF-7. Furthermore, LMAb3 was also evaluated for its 
      inhibitory effect on the carcinogenicity of the SKOV3-T cells, which were induced
      to overexpress human epidermal growth factor receptor 3, both in vitro and in
      vivo. The possible underlying signal transduction mechanisms were also identified
      by Western blot in the MCF-7 and SKOV3-T cells. RESULTS: LMAb3 was able to
      inhibit the cell growth/proliferation, clone, and tumor formation both in vitro
      (in the MCF-7 and SKOV3-T cells) and in vivo. The underlying mechanism of LMAb3
      possibly involves inactivation of the HER family proteins (human epidermal growth
      factor receptor 1, human epidermal growth factor receptor 2, and especially human
      epidermal growth factor receptor 3) as well as the downstream mitogen-activated
      protein kinase and protein kinase B pathways. CONCLUSION: Our work suggests that 
      satisfactory curative effects might be achieved with LMAb3 to treat the
      trastuzumab-resistant, human epidermal growth factor receptor 3-positive cases of
      gynecologic cancers.
CI  - (c) The Author(s) 2015.
FAU - Li, Xinying
AU  - Li X
AD  - Laboratory of Immunology, Institute of Basic Medical Sciences, Beijing 100850,
      China.
FAU - Duan, Yanting
AU  - Duan Y
AD  - Laboratory of Immunology, Institute of Basic Medical Sciences, Beijing 100850,
      China.
FAU - Qiao, Chunxia
AU  - Qiao C
AD  - Laboratory of Immunology, Institute of Basic Medical Sciences, Beijing 100850,
      China.
FAU - Zhou, Tingting
AU  - Zhou T
AD  - Laboratory of Immunology, Institute of Basic Medical Sciences, Beijing 100850,
      China.
FAU - Yu, Ming
AU  - Yu M
AD  - Laboratory of Immunology, Institute of Basic Medical Sciences, Beijing 100850,
      China.
FAU - Geng, Jing
AU  - Geng J
AD  - Laboratory of Immunology, Institute of Basic Medical Sciences, Beijing 100850,
      China.
FAU - Feng, Jiannan
AU  - Feng J
AD  - Laboratory of Immunology, Institute of Basic Medical Sciences, Beijing 100850,
      China.
FAU - Shen, Beifen
AU  - Shen B
AD  - Laboratory of Immunology, Institute of Basic Medical Sciences, Beijing 100850,
      China.
FAU - Lv, Ming
AU  - Lv M
AD  - Laboratory of Immunology, Institute of Basic Medical Sciences, Beijing 100850,
      China lm62033@aliyun.com liyan62033@gmail.com.
FAU - Li, Yan
AU  - Li Y
AD  - Laboratory of Immunology, Institute of Basic Medical Sciences, Beijing 100850,
      China lm62033@aliyun.com liyan62033@gmail.com.
LA  - eng
PT  - Journal Article
DEP - 20150603
PL  - United States
TA  - Technol Cancer Res Treat
JT  - Technology in cancer research & treatment
JID - 101140941
SB  - IM
OTO - NOTNLM
OT  - HER3
OT  - acquired resistance
OT  - cancer
OT  - monoclonal antibody
OT  - trastuzumab
EDAT- 2015/06/05 06:00
MHDA- 2015/06/05 06:00
CRDT- 2015/06/05 06:00
PHST- 2015/02/10 [received]
PHST- 2015/04/30 [accepted]
AID - 1533034615588422 [pii]
AID - 10.1177/1533034615588422 [doi]
PST - ppublish
SO  - Technol Cancer Res Treat. 2016 Aug;15(4):573-82. doi: 10.1177/1533034615588422.
      Epub 2015 Jun 3.

PMID- 26004768
OWN - NLM
STAT- MEDLINE
DA  - 20151203
DCOM- 20161006
LR  - 20170220
IS  - 1776-260X (Electronic)
IS  - 1776-2596 (Linking)
VI  - 10
IP  - 4
DP  - 2015 Dec
TI  - Epidermal Growth Factor Receptor (EGFR) Pathway Biomarkers in the Randomized
      Phase III Trial of Erlotinib Versus Observation in Ovarian Cancer Patients with
      No Evidence of Disease Progression after First-Line Platinum-Based Chemotherapy.
PG  - 583-96
LID - 10.1007/s11523-015-0369-6 [doi]
AB  - BACKGROUND: In this work, we aimed to identify molecular epidermal growth factor 
      receptor (EGFR) tissue biomarkers in patients with ovarian cancer who were
      treated within the phase III randomized European Organisation for Research and
      Treatment of Cancer-Gynaecological Cancer Group (EORTC-GCG) 55041 study comparing
      erlotinib with observation in patients with no evidence of disease progression
      after first-line platinum-based chemotherapy. METHODS: Somatic mutations in KRAS,
      BRAF, NRAS, PIK3CA, EGFR, and PTEN were determined in 318 (38 %) and expression
      of EGFR, pAkt, pMAPK, E-cadherin and Vimentin, and EGFR and HER2 gene copy
      numbers in 218 (26 %) of a total of 835 randomized patients. Biomarker data were 
      correlated with progression-free survival (PFS) and overall survival (OS).
      RESULTS: Only 28 mutations were observed among KRAS, BRAF, NRAS, PIK3CA, EGFR,
      and PTEN (in 7.5 % of patients), of which the most frequent were in KRAS and
      PIK3CA. EGFR mutations occurred in only three patients. When all mutations were
      pooled, patients with at least one mutation in KRAS, NRAS, BRAF, PIK3CA, or EGFR 
      had longer PFS (33.1 versus 12.3 months; HR 0.57; 95 % CI 0.33 to 0.99; P =
      0.042) compared to those with wild-type tumors. EGFR overexpression was detected 
      in 93 of 218 patients (42.7 %), and 66 of 180 patients (36.7 %) had EGFR gene
      amplification or high levels of copy number gain. Fifty-eight of 128 patients had
      positive pMAPK expression (45.3 %), which was associated with inferior OS (38.9
      versus 67.0 months; HR 1.81; 95 % CI 1.11 to 2.97; P = 0.016). Patients with
      positive EGFR fluorescence in situ hybridization (FISH) status had worse OS (46.1
      months) than those with negative status (67.0 months; HR 1.56; 95 % CI 1.01 to
      2.40; P = 0.044) and shorter PFS (9.6 versus 16.1 months; HR 1.57; 95 % CI 1.11
      to 2.22; P = 0.010). None of the investigated biomarkers correlated with
      responsiveness to erlotinib. CONCLUSIONS: In this phase III study, increased EGFR
      gene copy number was associated with worse OS and PFS in patients with ovarian
      cancer. It remains to be determined whether this association is purely prognostic
      or is also predictive.
FAU - Despierre, Evelyn
AU  - Despierre E
AD  - Gynecologic Oncology and Leuven Cancer Institute, and Department of Oncology, KU 
      Leuven, University Hospitals Leuven, Herestraat 49, 3000, Leuven, Belgium.
      evelyndespierre@gmail.com.
FAU - Vergote, Ignace
AU  - Vergote I
AD  - Gynecologic Oncology and Leuven Cancer Institute, and Department of Oncology, KU 
      Leuven, University Hospitals Leuven, Herestraat 49, 3000, Leuven, Belgium.
FAU - Anderson, Ryan
AU  - Anderson R
AD  - University of Colorado Cancer Center, Aurora, Colorado, USA.
FAU - Coens, Corneel
AU  - Coens C
AD  - EORTC Headquarters, Brussels, Belgium.
FAU - Katsaros, Dionyssios
AU  - Katsaros D
AD  - Azienda Ospedaliera, Presidio Santa Anna, SCDO 3 Ginecologia Oncologica,
      Universita di Torino, Turin, Italy.
FAU - Hirsch, Fred R
AU  - Hirsch FR
AD  - University of Colorado Cancer Center, Aurora, Colorado, USA.
FAU - Boeckx, Bram
AU  - Boeckx B
AD  - Laboratory for Translational Genetics, Department of Oncology, KU Leuven, Leuven,
      Belgium.
AD  - Vesalius Research Center (VRC), VIB, Leuven, Belgium.
FAU - Varella-Garcia, Marileila
AU  - Varella-Garcia M
AD  - University of Colorado Cancer Center, Aurora, Colorado, USA.
FAU - Ferrero, Annamaria
AU  - Ferrero A
AD  - Academic Division of Gynecological Oncology, Mauriziano Hospital, Turin, Italy.
FAU - Ray-Coquard, Isabelle
AU  - Ray-Coquard I
AD  - Departement d'Oncologie Medicale Adulte, Centre Leon Berard, Lyon, France.
FAU - Berns, Els M J J
AU  - Berns EM
AD  - Erasmus MC Cancer Institute, Rotterdam, The Netherlands.
FAU - Casado, Antonio
AU  - Casado A
AD  - Hospital Universitario Clinico San Carlos, Servicio de Oncologia Medica, Madrid, 
      Spain.
FAU - Lambrechts, Diether
AU  - Lambrechts D
AD  - Laboratory for Translational Genetics, Department of Oncology, KU Leuven, Leuven,
      Belgium.
AD  - Vesalius Research Center (VRC), VIB, Leuven, Belgium.
FAU - Jimeno, Antonio
AU  - Jimeno A
AD  - University of Colorado Cancer Center, Aurora, Colorado, USA.
CN  - European Organisation for Research and Treatment of Cancer-Gynaecological Cancer 
      Group (EORTC-GCG)
CN  - Groupe d'Investigateurs Nationaux pour les Etudes des Cancers de l'Ovaire
      (GINECO)
CN  - Austrian Arbeitsgemeinschaft fur Gynakologische Onkologie (A-AGO)
CN  - National Cancer Research Institute (NCRI)
CN  - Australia New Zealand Gynaecological Oncology Group (ANZGOG)
CN  - Mario Negri Gynecologic Oncology group (MaNGO)
LA  - eng
GR  - P30 CA046934/CA/NCI NIH HHS/United States
GR  - P30CA046934/CA/NCI NIH HHS/United States
PT  - Clinical Trial, Phase III
PT  - Journal Article
PT  - Randomized Controlled Trial
PT  - Research Support, N.I.H., Extramural
PT  - Research Support, Non-U.S. Gov't
PL  - France
TA  - Target Oncol
JT  - Targeted oncology
JID - 101270595
RN  - 0 (Biomarkers, Tumor)
RN  - 0 (Organoplatinum Compounds)
RN  - 0 (Protein Kinase Inhibitors)
RN  - DA87705X9K (Erlotinib Hydrochloride)
RN  - EC 2.7.- (Protein Kinases)
RN  - EC 2.7.10.1 (EGFR protein, human)
RN  - EC 2.7.10.1 (Receptor, Epidermal Growth Factor)
SB  - IM
EIN - Target Oncol. 2016 Jun;11(3):429. PMID: 27056749
MH  - Adult
MH  - Aged
MH  - Aged, 80 and over
MH  - Antineoplastic Combined Chemotherapy Protocols/therapeutic use
MH  - Biomarkers, Tumor/genetics/metabolism
MH  - Disease Progression
MH  - Disease-Free Survival
MH  - Erlotinib Hydrochloride/*therapeutic use
MH  - Female
MH  - Humans
MH  - Middle Aged
MH  - Mutation
MH  - Organoplatinum Compounds/administration & dosage
MH  - Ovarian Neoplasms/*drug therapy/enzymology/genetics
MH  - Protein Kinase Inhibitors/*therapeutic use
MH  - Protein Kinases/genetics/metabolism
MH  - Receptor, Epidermal Growth Factor/genetics/*metabolism
PMC - PMC4661131
MID - NIHMS730161
OID - NLM: NIHMS730161 [Available on 12/01/16]
OID - NLM: PMC4661131 [Available on 12/01/16]
IR  - Abraham C
FIR - Abraham, C
IR  - Chesnay L
FIR - Chesnay, Le
IR  - Amant F
FIR - Amant, F
IR  - Anderson R
FIR - Anderson, R
IR  - Azzedine A
FIR - Azzedine, A
IR  - Benedetto C
FIR - Benedetto, C
IR  - Bertelli G
FIR - Bertelli, G
IR  - Berteloot P
FIR - Berteloot, P
IR  - Berton-Rigaud D
FIR - Berton-Rigaud, D
IR  - Biglia N
FIR - Biglia, N
IR  - Bonichon-Lamichhane N
FIR - Bonichon-Lamichhane, N
IR  - Bougnoux P
FIR - Bougnoux, P
IR  - Bourbouloux E
FIR - Bourbouloux, E
IR  - Bourcier C
FIR - Bourcier, C
IR  - Buck M
FIR - Buck, M
IR  - Campone M
FIR - Campone, M
IR  - Canuto EM
FIR - Canuto, E M
IR  - Casado Herraez A
FIR - Casado Herraez, A
IR  - Cauvin I
FIR - Cauvin, I
IR  - Chauvenet L
FIR - Chauvenet, L
IR  - Chevalier-Place A
FIR - Chevalier-Place, A
IR  - Cottu P-
FIR - Cottu, P -H
IR  - Cretin J
FIR - Cretin, J
IR  - Cumin I
FIR - Cumin, I
IR  - Cure H
FIR - Cure, H
IR  - Dalenc F
FIR - Dalenc, F
IR  - Danese S
FIR - Danese, S
IR  - Davis A
FIR - Davis, A
IR  - Debruyne P
FIR - Debruyne, P
IR  - Delplanque G
FIR - Delplanque, G
IR  - Delva R
FIR - Delva, R
IR  - D'Hondt V
FIR - D'Hondt, V
IR  - Dramais D
FIR - Dramais, D
IR  - Durando X
FIR - Durando, X
IR  - El Kouri C
FIR - El Kouri, C
IR  - Esteban C
FIR - Esteban, C
IR  - Fabbro M
FIR - Fabbro, M
IR  - Falandry C
FIR - Falandry, C
IR  - Filleul B
FIR - Filleul, B
IR  - Floquet A
FIR - Floquet, A
IR  - Fumoleau P
FIR - Fumoleau, P
IR  - Garcia-Varella M
FIR - Garcia-Varella, M
IR  - Garnier C
FIR - Garnier, C
IR  - Gilby E
FIR - Gilby, E
IR  - Gladieff L
FIR - Gladieff, L
IR  - Goffin F
FIR - Goffin, F
IR  - Gouttebel M-
FIR - Gouttebel, M -C
IR  - Green JA
FIR - Green, J A
IR  - Guastalla J-
FIR - Guastalla, J -P
IR  - Hardy-Bessard A-
FIR - Hardy-Bessard, A -C
IR  - Hirsch F
FIR - Hirsch, F
IR  - Hughes A
FIR - Hughes, A
IR  - Jaubert D
FIR - Jaubert, D
IR  - Kaminsky M-
FIR - Kaminsky, M -C
IR  - Katsaros D
FIR - Katsaros, D
IR  - Largillier R
FIR - Largillier, R
IR  - Lebrun- Jezekova D
FIR - Lebrun- Jezekova, D
IR  - Leduc B
FIR - Leduc, B
IR  - Leheurteur M
FIR - Leheurteur, M
IR  - Lesoin A
FIR - Lesoin, A
IR  - Leunen K
FIR - Leunen, K
IR  - Levasseur N
FIR - Levasseur, N
IR  - Leyronnas C
FIR - Leyronnas, C
IR  - Llory J-
FIR - Llory, J -F
IR  - Lortholary A
FIR - Lortholary, A
IR  - Mayer F
FIR - Mayer, F
IR  - Mayeur D
FIR - Mayeur, D
IR  - Mendiola C
FIR - Mendiola, C
IR  - Mignot L
FIR - Mignot, L
IR  - Morgan J
FIR - Morgan, J
IR  - Mouret-Reynier M-
FIR - Mouret-Reynier, M -A
IR  - Neven P
FIR - Neven, P
IR  - Petit T
FIR - Petit, T
IR  - Picardo E
FIR - Picardo, E
IR  - Plaza J
FIR - Plaza, J
IR  - Pluvio-Coronado M
FIR - Pluvio-Coronado, M
IR  - Priou F
FIR - Priou, F
IR  - Pujade-Lauraine E
FIR - Pujade-Lauraine, E
IR  - Coquard I
FIR - Coquard, I Ray
IR  - Reed N
FIR - Reed, N
IR  - Rigault de la Longrais I
FIR - Rigault de la Longrais, I
IR  - Scholl S
FIR - Scholl, S
IR  - Sillet-Bach I
FIR - Sillet-Bach, I
IR  - Steer C
FIR - Steer, C
IR  - Summers J
FIR - Summers, J
IR  - Trillet-Lenoir V
FIR - Trillet-Lenoir, V
IR  - Van Dam P
FIR - Van Dam, P
IR  - Van Der Burg ME
FIR - Van Der Burg, M E L
IR  - Vanlerenberghe E
FIR - Vanlerenberghe, E
IR  - Vannetzel J-
FIR - Vannetzel, J -M
IR  - Vergote I
FIR - Vergote, I
IR  - Aragon JA
FIR - Aragon, J A Vidart
IR  - Waters J
FIR - Waters, J
IR  - Weber B
FIR - Weber, B
IR  - Yazbek G
FIR - Yazbek, G
IR  - Zola P
FIR - Zola, P
EDAT- 2015/05/26 06:00
MHDA- 2016/10/08 06:00
CRDT- 2015/05/26 06:00
AID - 10.1007/s11523-015-0369-6 [doi]
AID - 10.1007/s11523-015-0369-6 [pii]
PST - ppublish
SO  - Target Oncol. 2015 Dec;10(4):583-96. doi: 10.1007/s11523-015-0369-6.

PMID- 25989914
OWN - NLM
STAT- MEDLINE
DA  - 20150622
DCOM- 20150827
LR  - 20161125
IS  - 1365-2168 (Electronic)
IS  - 0007-1323 (Linking)
VI  - 102
IP  - 8
DP  - 2015 Jul
TI  - Family history and outcome of young patients with breast cancer in the UK (POSH
      study).
PG  - 924-35
LID - 10.1002/bjs.9816 [doi]
AB  - BACKGROUND: Young patients presenting to surgical clinics with breast cancer are 
      usually aware of their family history and frequently believe that a positive
      family history may adversely affect their prognosis. Tumour pathology and
      outcomes were compared in young British patients with breast cancer with and
      without a family history of breast cancer. METHODS: Prospective Outcomes in
      Sporadic versus Hereditary breast cancer (POSH) is a large prospective cohort
      study of women aged less than 41 years with breast cancer diagnosed and treated
      in the UK using modern oncological management. Personal characteristics, tumour
      pathology, treatment and family history of breast/ovarian cancer were recorded.
      Follow-up data were collected annually. RESULTS: Family history data were
      available for 2850 patients. No family history was reported by 65.9 per cent, and
      34.1 per cent reported breast/ovarian cancer in at least one first- or
      second-degree relative. Patients with a family history were more likely to have
      grade 3 tumours (63.3 versus 58.9 per cent) and less likely to have human
      epidermal growth factor receptor 2-positive tumours (24.7 versus 28.8 per cent)
      than those with no family history. In multivariable analyses, there were no
      significant differences in distant disease-free intervals for patients with
      versus those without a family history, either for the whole cohort (hazard ratio 
      (HR) 0.89, 95 per cent c.i. 0.76 to 1.03; P = 0.120) or when stratified by
      oestrogen receptor (ER) status (ER-negative: HR 0.80, 0.62 to 1.04, P = 0.101;
      ER-positive: HR 0.95, 0.78 to 1.15, P = 0.589). CONCLUSION: Young British
      patients presenting to breast surgical clinics with a positive family history can
      be reassured that this is not a significant independent risk factor for breast
      cancer outcome.
CI  - (c) 2015 BJS Society Ltd Published by John Wiley & Sons Ltd.
FAU - Eccles, B K
AU  - Eccles BK
AD  - Cancer Sciences Academic Unit and University of Southampton Clinical Trials Unit,
      Faculty of Medicine, University of Southampton and University Hospital
      Southampton Foundation Trust, Southampton.
FAU - Copson, E R
AU  - Copson ER
AD  - Cancer Sciences Academic Unit and University of Southampton Clinical Trials Unit,
      Faculty of Medicine, University of Southampton and University Hospital
      Southampton Foundation Trust, Southampton.
FAU - Cutress, R I
AU  - Cutress RI
AD  - Cancer Sciences Academic Unit and University of Southampton Clinical Trials Unit,
      Faculty of Medicine, University of Southampton and University Hospital
      Southampton Foundation Trust, Southampton.
FAU - Maishman, T
AU  - Maishman T
AD  - Cancer Sciences Academic Unit and University of Southampton Clinical Trials Unit,
      Faculty of Medicine, University of Southampton and University Hospital
      Southampton Foundation Trust, Southampton.
FAU - Altman, D G
AU  - Altman DG
AD  - Centre for Statistics in Medicine, University of Oxford, Oxford, UK.
FAU - Simmonds, P
AU  - Simmonds P
AD  - Cancer Sciences Academic Unit and University of Southampton Clinical Trials Unit,
      Faculty of Medicine, University of Southampton and University Hospital
      Southampton Foundation Trust, Southampton.
FAU - Gerty, S M
AU  - Gerty SM
AD  - Cancer Sciences Academic Unit and University of Southampton Clinical Trials Unit,
      Faculty of Medicine, University of Southampton and University Hospital
      Southampton Foundation Trust, Southampton.
FAU - Durcan, L
AU  - Durcan L
AD  - Cancer Sciences Academic Unit and University of Southampton Clinical Trials Unit,
      Faculty of Medicine, University of Southampton and University Hospital
      Southampton Foundation Trust, Southampton.
FAU - Stanton, L
AU  - Stanton L
AD  - Cancer Sciences Academic Unit and University of Southampton Clinical Trials Unit,
      Faculty of Medicine, University of Southampton and University Hospital
      Southampton Foundation Trust, Southampton.
FAU - Eccles, D M
AU  - Eccles DM
AD  - Cancer Sciences Academic Unit and University of Southampton Clinical Trials Unit,
      Faculty of Medicine, University of Southampton and University Hospital
      Southampton Foundation Trust, Southampton.
CN  - POSH Study Steering Group
LA  - eng
GR  - A11699/Cancer Research UK/United Kingdom
GR  - A7572/Cancer Research UK/United Kingdom
GR  - C22524/Cancer Research UK/United Kingdom
PT  - Journal Article
PT  - Multicenter Study
PT  - Research Support, Non-U.S. Gov't
DEP - 20150520
PL  - England
TA  - Br J Surg
JT  - The British journal of surgery
JID - 0372553
RN  - 0 (Receptors, Estrogen)
RN  - EC 2.7.10.1 (ERBB2 protein, human)
RN  - EC 2.7.10.1 (Receptor, ErbB-2)
RN  - Breast Cancer, Familial
SB  - AIM
SB  - IM
MH  - Adolescent
MH  - Adult
MH  - Breast Neoplasms/genetics/mortality/pathology/therapy
MH  - Disease-Free Survival
MH  - Female
MH  - Follow-Up Studies
MH  - Humans
MH  - Neoplasm Grading
MH  - Prognosis
MH  - Prospective Studies
MH  - Receptor, ErbB-2/analysis
MH  - Receptors, Estrogen/analysis
MH  - United Kingdom/epidemiology
MH  - Young Adult
IR  - Eccles D
FIR - Eccles, D
IR  - Simmonds P
FIR - Simmonds, P
IR  - Altman DG
FIR - Altman, D G
IR  - Pharoah P
FIR - Pharoah, P
IR  - Warren R
FIR - Warren, R
IR  - Gilbert F
FIR - Gilbert, F
IR  - Jones L
FIR - Jones, L
IR  - Eeles R
FIR - Eeles, R
IR  - Evans DG
FIR - Evans, D G R
IR  - Hanby A
FIR - Hanby, A
IR  - Thompson A
FIR - Thompson, A
IR  - Hodgson S
FIR - Hodgson, S
IR  - Hammad H
FIR - Hammad, H
IR  - Lakhani S
FIR - Lakhani, S
EDAT- 2015/05/21 06:00
MHDA- 2015/08/28 06:00
CRDT- 2015/05/21 06:00
PHST- 2014/09/12 [received]
PHST- 2014/11/03 [revised]
PHST- 2015/03/03 [accepted]
AID - 10.1002/bjs.9816 [doi]
PST - ppublish
SO  - Br J Surg. 2015 Jul;102(8):924-35. doi: 10.1002/bjs.9816. Epub 2015 May 20.

PMID- 25928379
OWN - NLM
STAT- MEDLINE
DA  - 20150508
DCOM- 20160125
LR  - 20170220
IS  - 1471-2407 (Electronic)
IS  - 1471-2407 (Linking)
VI  - 15
DP  - 2015 Apr 28
TI  - Identification of sample-specific regulations using integrative network level
      analysis.
PG  - 319
LID - 10.1186/s12885-015-1265-2 [doi]
AB  - BACKGROUND: Histologically similar tumors even from the same anatomical position 
      may still show high variability at molecular level hindering analysis of
      genome-wide data. Leveling the analysis to a gene regulatory network instead of
      focusing on single genes has been suggested to overcome the heterogeneity issue
      although the majority of the network methods require large datasets. Network
      methods that are able to function at a single sample level are needed to overcome
      the heterogeneity and sample size issues. METHODS: We present a novel network
      method, Differentially Expressed Regulation Analysis (DERA) that integrates
      expression data to biological network information at a single sample level. The
      sample-specific networks are subsequently used to discover samples with similar
      molecular functions by identification of regulations that are shared between
      samples or are specific for a subgroup. RESULTS: We applied DERA to identify key 
      regulations in triple negative breast cancer (TNBC), which is characterized by
      lack of estrogen receptor, progesterone receptor and HER2 expression and has
      poorer prognosis than the other breast cancer subtypes. DERA identified 110 core 
      regulations consisting of 28 disconnected subnetworks for TNBC. These subnetworks
      are related to oncogenic activity, proliferation, cancer survival, invasiveness
      and metastasis. Our analysis further revealed 31 regulations specific for TNBC as
      compared to the other breast cancer subtypes and thus form a basis for
      understanding TNBC. We also applied DERA to high-grade serous ovarian cancer
      (HGS-OvCa) data and identified several common regulations between HGS-OvCa and
      TNBC. The performance of DERA was compared to two pathway analysis methods GSEA
      and SPIA and our results shows better reproducibility and higher sensitivity in a
      small sample set. CONCLUSIONS: We present a novel method called DERA to identify 
      subnetworks that are similarly active for a group of samples. DERA was applied to
      breast cancer and ovarian cancer data showing our method is able to identify
      reliable and potentially important regulations with high reproducibility. R
      package is available at http://csbi.ltdk.helsinki.fi/pub/czliu/DERA/.
FAU - Liu, Chengyu
AU  - Liu C
AD  - Research Programs Unit, Genome-Scale Biology Research Program and Institute of
      Biomedicine, University of Helsinki, Haartmaninkatu 8, Helsinki, FI-00014,
      Finland. Chengyu.Liu@helsinki.fi.
FAU - Louhimo, Riku
AU  - Louhimo R
AD  - Research Programs Unit, Genome-Scale Biology Research Program and Institute of
      Biomedicine, University of Helsinki, Haartmaninkatu 8, Helsinki, FI-00014,
      Finland. Riku.Louhimo@helsinki.fi.
FAU - Laakso, Marko
AU  - Laakso M
AD  - Research Programs Unit, Genome-Scale Biology Research Program and Institute of
      Biomedicine, University of Helsinki, Haartmaninkatu 8, Helsinki, FI-00014,
      Finland. marko@significo.fi.
FAU - Lehtonen, Rainer
AU  - Lehtonen R
AD  - Research Programs Unit, Genome-Scale Biology Research Program and Institute of
      Biomedicine, University of Helsinki, Haartmaninkatu 8, Helsinki, FI-00014,
      Finland. Rainer.Lehtonen@helsinki.fi.
FAU - Hautaniemi, Sampsa
AU  - Hautaniemi S
AD  - Research Programs Unit, Genome-Scale Biology Research Program and Institute of
      Biomedicine, University of Helsinki, Haartmaninkatu 8, Helsinki, FI-00014,
      Finland. Sampsa.Hautaniemi@helsinki.fi.
LA  - eng
PT  - Journal Article
PT  - Research Support, Non-U.S. Gov't
DEP - 20150428
PL  - England
TA  - BMC Cancer
JT  - BMC cancer
JID - 100967800
SB  - IM
MH  - Female
MH  - Gene Expression Profiling
MH  - Gene Expression Regulation, Neoplastic
MH  - Gene Regulatory Networks/*genetics
MH  - Humans
MH  - *Pathology, Molecular
MH  - Signal Transduction
MH  - Triple Negative Breast Neoplasms/diagnosis/*genetics/pathology
PMC - PMC4424448
OID - NLM: PMC4424448
EDAT- 2015/05/01 06:00
MHDA- 2016/01/26 06:00
CRDT- 2015/05/01 06:00
PHST- 2014/11/09 [received]
PHST- 2015/03/25 [accepted]
AID - 10.1186/s12885-015-1265-2 [doi]
AID - 10.1186/s12885-015-1265-2 [pii]
PST - epublish
SO  - BMC Cancer. 2015 Apr 28;15:319. doi: 10.1186/s12885-015-1265-2.

PMID- 25615934
OWN - NLM
STAT- MEDLINE
DA  - 20150310
DCOM- 20150609
LR  - 20151119
IS  - 1095-6859 (Electronic)
IS  - 0090-8258 (Linking)
VI  - 136
IP  - 3
DP  - 2015 Mar
TI  - Serous ovarian, fallopian tube and primary peritoneal cancers: a common disease
      or separate entities - a systematic review.
PG  - 571-81
LID - 10.1016/j.ygyno.2015.01.534 [doi]
LID - S0090-8258(15)00538-7 [pii]
AB  - OBJECTIVE: The aim of this systematic review is to analyze data on risk factors, 
      epidemiology, clinicopathology and molecular biology from studies comparing
      primary peritoneal cancer, fallopian tube cancer and ovarian cancer of serous
      histology, in order to achieve a greater understanding of whether or not these
      disorders should be considered as separate entities. METHODS: A systematic
      literature search was conducted in PubMed and MEDLINE. Case-control studies
      comparing primary serous peritoneal or fallopian tube carcinomas with primary
      serous ovarian carcinomas or a control group were included. RESULTS: Twenty-eight
      studies were found eligible. Primary peritoneal cancer patients were older, had
      higher parity, were more often obese and had poorer survival compared to ovarian 
      cancer patients. Differences in protein expression patterns of Her2/neu, estrogen
      and progestin receptors and frequency of loss of heterozygosity differed between 
      primary peritoneal cancer and primary ovarian cancer patients. No major
      differences were found between primary fallopian tube cancer and primary ovarian 
      cancer. The proportion of serous tubal intraepithelial carcinomas (STIC) was
      lower in primary peritoneal cancer and primary ovarian cancer compared to primary
      fallopian tube cancer. CONCLUSION: Except from differences in the proportion of
      STIC only few differences between primary fallopian tube cancer and primary
      ovarian cancer have been found. In contrast, observed differences in risk factor 
      profile, clinicopathologic and prognostic factors, as well as in the molecular
      patterns, indicate that peritoneal cancer and ovarian cancer may be linked to
      different carcinogenic pathways.
CI  - Copyright (c) 2015 Elsevier Inc. All rights reserved.
FAU - Sorensen, Rie D
AU  - Sorensen RD
AD  - Gynaecological Clinic, The Juliane Marie Center, Rigshospitalet University
      Hospital of Copenhagen, Blegdamsvej 9, 2100 Kobenhavn O, Denmark. Electronic
      address: riedahlsorensen@dadlnet.dk.
FAU - Schnack, Tine H
AU  - Schnack TH
AD  - Gynaecologic and Obstetric Clinic, Roskilde Sygehus, Kogevej 7-13, 4000 Roskilde,
      Denmark. Electronic address: tihsc@regionsjaelland.dk.
FAU - Karlsen, Mona A
AU  - Karlsen MA
AD  - Molecular Unit, Department of Pathology, Herlev University Hospital, Herlev
      Ringvej 75, 2730 Herlev, Denmark. Electronic address:
      mona.aarenstrup.karlsen@regionh.dk.
FAU - Hogdall, Claus K
AU  - Hogdall CK
AD  - Gynaecological Clinic, The Juliane Marie Center, Rigshospitalet University
      Hospital of Copenhagen, Blegdamsvej 9, 2100 Kobenhavn O, Denmark. Electronic
      address: Claus.Hogdall@regionh.dk.
LA  - eng
PT  - Journal Article
PT  - Review
DEP - 20150120
PL  - United States
TA  - Gynecol Oncol
JT  - Gynecologic oncology
JID - 0365304
RN  - 0 (Biomarkers, Tumor)
SB  - IM
MH  - Biomarkers, Tumor/metabolism
MH  - *Fallopian Tube Neoplasms/epidemiology/etiology/metabolism/pathology
MH  - Female
MH  - Global Health
MH  - Humans
MH  - *Ovarian Neoplasms/epidemiology/etiology/metabolism/pathology
MH  - *Peritoneal Neoplasms/epidemiology/etiology/metabolism/pathology
MH  - Prognosis
MH  - Risk Factors
MH  - Survival Rate
OTO - NOTNLM
OT  - Epithelial ovarian cancer
OT  - Fallopian tube cancer
OT  - Molecular biology
OT  - Primary peritoneal cancer
OT  - Risk factors
OT  - Survival
EDAT- 2015/01/24 06:00
MHDA- 2015/06/10 06:00
CRDT- 2015/01/24 06:00
PHST- 2014/10/01 [received]
PHST- 2015/01/06 [revised]
PHST- 2015/01/13 [accepted]
AID - S0090-8258(15)00538-7 [pii]
AID - 10.1016/j.ygyno.2015.01.534 [doi]
PST - ppublish
SO  - Gynecol Oncol. 2015 Mar;136(3):571-81. doi: 10.1016/j.ygyno.2015.01.534. Epub
      2015 Jan 20.

PMID- 25602630
OWN - NLM
STAT- MEDLINE
DA  - 20150402
DCOM- 20151228
LR  - 20161122
IS  - 1551-4005 (Electronic)
IS  - 1551-4005 (Linking)
VI  - 14
IP  - 7
DP  - 2015
TI  - PRP4K is a HER2-regulated modifier of taxane sensitivity.
PG  - 1059-69
LID - 10.1080/15384101.2015.1007775 [doi]
AB  - The taxanes are used alone or in combination with anthracyclines or platinum
      drugs to treat breast and ovarian cancer, respectively. Taxanes target
      microtubules in cancer cells and modifiers of taxane sensitivity have been
      identified in vitro, including drug efflux and mitotic checkpoint proteins. Human
      epidermal growth factor receptor 2 (HER2/ERBB2) gene amplification is associated 
      with benefit from taxane therapy in breast cancer yet high HER2 expression also
      correlates with poor survival in both breast and ovarian cancer. The pre-mRNA
      splicing factor 4 kinase PRP4K (PRPF4B), which we identified as a component of
      the U5 snRNP also plays a role in regulating the spindle assembly checkpoint
      (SAC) in response to microtubule-targeting drugs. In this study, we found a
      positive correlation between PRP4K expression and HER2 status in breast and
      ovarian cancer patient tumors, which we determined was a direct result of PRP4K
      regulation by HER2 signaling. Knock-down of PRP4K expression reduced the
      sensitivity of breast and ovarian cancer cell lines to taxanes, and low PRP4K
      levels correlated with in vitro-derived and patient acquired taxane resistance in
      breast and ovarian cancer. Patients with high-grade serous ovarian cancer and
      high HER2 levels had poor overall survival; however, better survival in the low
      HER2 patient subgroup treated with platinum/taxane-based therapy correlated
      positively with PRP4K expression (HR = 0.37 [95% CI 0.15-0.88]; p = 0.03). Thus, 
      PRP4K functions as a HER2-regulated modifier of taxane sensitivity that may have 
      prognostic value as a marker of better overall survival in taxane-treated ovarian
      cancer patients.
FAU - Corkery, Dale P
AU  - Corkery DP
AD  - a Department of Biochemistry & Molecular Biology ; Dalhousie University ; Halifax
      , NS Canada.
FAU - Le Page, Cecile
AU  - Le Page C
FAU - Meunier, Liliane
AU  - Meunier L
FAU - Provencher, Diane
AU  - Provencher D
FAU - Mes-Masson, Anne-Marie
AU  - Mes-Masson AM
FAU - Dellaire, Graham
AU  - Dellaire G
LA  - eng
GR  - 63289-2/Canadian Institutes of Health Research/Canada
GR  - Canadian Institutes of Health Research/Canada
PT  - Journal Article
PT  - Research Support, Non-U.S. Gov't
PL  - United States
TA  - Cell Cycle
JT  - Cell cycle (Georgetown, Tex.)
JID - 101137841
RN  - 0 (Antineoplastic Agents, Phytogenic)
RN  - 0 (Ribonucleoprotein, U4-U6 Small Nuclear)
RN  - EC 2.7.10.1 (ERBB2 protein, human)
RN  - EC 2.7.10.1 (Receptor, ErbB-2)
RN  - EC 2.7.11.1 (PRPF4B protein, human)
RN  - EC 2.7.11.1 (Protein-Serine-Threonine Kinases)
RN  - P88XT4IS4D (Paclitaxel)
SB  - IM
MH  - Antineoplastic Agents, Phytogenic/*pharmacology
MH  - Breast Neoplasms/*enzymology/mortality
MH  - Disease-Free Survival
MH  - Drug Resistance, Neoplasm
MH  - Female
MH  - Gene Amplification
MH  - Humans
MH  - Kaplan-Meier Estimate
MH  - MCF-7 Cells
MH  - Ovarian Neoplasms/*enzymology/mortality
MH  - Paclitaxel/*pharmacology
MH  - Protein-Serine-Threonine Kinases/*physiology
MH  - Receptor, ErbB-2/genetics/*metabolism
MH  - Ribonucleoprotein, U4-U6 Small Nuclear/*physiology
MH  - Signal Transduction
PMC - PMC4612451
MID - CAMS5238
OID - NLM: CAMS5238
OID - NLM: PMC4612451
OTO - NOTNLM
OT  - HER2
OT  - HER2, human epidermal growth factor receptor 2
OT  - PRP4K
OT  - PRP4K, pre-mRNA splicing factor-4 kinase
OT  - SAC, spindle assembly checkpoint
OT  - TMA, tissue microarray
OT  - breast cancer
OT  - ovarian cancer
OT  - taxane sensitivity
EDAT- 2015/01/21 06:00
MHDA- 2015/12/29 06:00
CRDT- 2015/01/21 06:00
AID - 10.1080/15384101.2015.1007775 [doi]
PST - ppublish
SO  - Cell Cycle. 2015;14(7):1059-69. doi: 10.1080/15384101.2015.1007775.

PMID- 25592291
OWN - NLM
STAT- MEDLINE
DA  - 20150422
DCOM- 20160115
LR  - 20170220
IS  - 1465-542X (Electronic)
IS  - 1465-5411 (Linking)
VI  - 17
DP  - 2015 Jan 16
TI  - Loss of periostin/OSF-2 in ErbB2/Neu-driven tumors results in androgen
      receptor-positive molecular apocrine-like tumors with reduced Notch1 activity.
PG  - 7
LID - 10.1186/s13058-014-0513-8 [doi]
AB  - INTRODUCTION: Periostin (Postn) is a secreted cell adhesion protein that
      activates signaling pathways to promote cancer cell survival, angiogenesis,
      invasion, and metastasis. Interestingly, Postn is frequently overexpressed in
      numerous human cancers, including breast, lung, colon, pancreatic, and ovarian
      cancer. METHODS: Using transgenic mice expressing the Neu oncogene in the mammary
      epithelium crossed into Postn-deficient animals, we have assessed the effect of
      Postn gene deletion on Neu-driven mammary tumorigenesis. RESULTS: Although Postn 
      is exclusively expressed in the stromal fibroblasts of the mammary gland, Postn
      deletion does not affect mammary gland outgrowth during development or pregnancy.
      Furthermore, we find that loss of Postn in the mammary epithelium does not alter 
      breast tumor initiation or growth in mouse mammary tumor virus (MMTV)-Neu
      expressing mice but results in an apocrine-like tumor phenotype. Surprisingly, we
      find that tumors derived from Postn-null animals express low levels of Notch
      protein and Hey1 mRNA but increased expression of androgen receptor (AR) and AR
      target genes. We show that tumor cells derived from wild-type animals do not
      proliferate when transplanted in a Postn-null environment but that this growth
      defect is rescued by the overexpression of active Notch or the AR target gene
      prolactin-induced protein (PIP/GCDFP-15). CONCLUSIONS: Together our data suggest 
      that loss of Postn in an ErbB2/Neu/HER2 overexpression model results in
      apocrine-like tumors that activate an AR-dependent pathway. This may have
      important implications for the treatment of breast cancers involving the
      therapeutic targeting of periostin or Notch signaling.
FAU - Sriram, Roshan
AU  - Sriram R
AD  - Department of Cellular and Molecular Medicine, Faculty of Medicine, University of
      Ottawa, 451 Smyth Road, Ottawa, ON, K1H 8M5, Canada. roshankumar2733@yahoo.com.
FAU - Lo, Vivian
AU  - Lo V
AD  - Department of Cellular and Molecular Medicine, Faculty of Medicine, University of
      Ottawa, 451 Smyth Road, Ottawa, ON, K1H 8M5, Canada. vlo101@uottawa.ca.
FAU - Pryce, Benjamin
AU  - Pryce B
AD  - Department of Cellular and Molecular Medicine, Faculty of Medicine, University of
      Ottawa, 451 Smyth Road, Ottawa, ON, K1H 8M5, Canada. bpryce89@gmail.com.
FAU - Antonova, Lilia
AU  - Antonova L
AD  - Department of Cellular and Molecular Medicine, Faculty of Medicine, University of
      Ottawa, 451 Smyth Road, Ottawa, ON, K1H 8M5, Canada. l_antonova@hotmail.com.
FAU - Mears, Alan J
AU  - Mears AJ
AD  - Children's Hospital of Eastern Ontario, Research Institute, 501 Smyth Road,
      Ottawa, ON, K1H8L6, Canada. amears@cheo.on.ca.
FAU - Daneshmand, Manijeh
AU  - Daneshmand M
AD  - Ottawa Hospital Research Institute, Cancer Therapeutics, 501 Smyth Road, Ottawa, 
      ON, K1H 8L6, Canada. mdaneshmand@ohri.ca.
FAU - McKay, Bruce
AU  - McKay B
AD  - Department of Biology and Institute of Biochemistry, Carleton University, 1125
      Colonel By Drive, Ottawa, ON, K1S 5B6, Canada. Bruce_McKay@carleton.ca.
FAU - Conway, Simon J
AU  - Conway SJ
AD  - Developmental Biology and Neonatal Medicine Program, HB Wells Center for
      Pediatric Research, Indiana University School of Medicine, 705 Riley Hospital
      Drive, Indianapolis, IN, 46202, USA. siconway@iu.edu.
FAU - Muller, William J
AU  - Muller WJ
AD  - Department of Biochemistry and Goodman Cancer Research Center, McGill University,
      1200 Pine Avenue West, Montreal, QC, H3G 1A1, Canada. william.muller@mcgill.ca.
FAU - Sabourin, Luc A
AU  - Sabourin LA
AD  - Department of Cellular and Molecular Medicine, Faculty of Medicine, University of
      Ottawa, 451 Smyth Road, Ottawa, ON, K1H 8M5, Canada. lsabourin@ohri.ca.
AD  - Ottawa Hospital Research Institute, Cancer Therapeutics, 501 Smyth Road, Ottawa, 
      ON, K1H 8L6, Canada. lsabourin@ohri.ca.
LA  - eng
GR  - Canadian Institutes of Health Research/Canada
PT  - Journal Article
PT  - Research Support, Non-U.S. Gov't
DEP - 20150116
PL  - England
TA  - Breast Cancer Res
JT  - Breast cancer research : BCR
JID - 100927353
RN  - 0 (Cell Adhesion Molecules)
RN  - 0 (POSTN protein, human)
RN  - 0 (Receptor, Notch1)
RN  - 0 (Receptors, Androgen)
RN  - EC 2.7.10.1 (Receptor, ErbB-2)
SB  - IM
MH  - Animals
MH  - Apocrine Glands/metabolism/pathology
MH  - Breast Neoplasms/genetics/metabolism/pathology
MH  - Cell Adhesion Molecules/*deficiency/genetics/metabolism
MH  - Cell Transformation, Neoplastic/genetics/metabolism
MH  - Disease Models, Animal
MH  - Female
MH  - Gene Expression
MH  - Genotype
MH  - Humans
MH  - Immunohistochemistry
MH  - Mammary Glands, Animal/metabolism
MH  - Mice
MH  - Mice, Knockout
MH  - Mice, Transgenic
MH  - Phenotype
MH  - Receptor, ErbB-2/*genetics/*metabolism
MH  - Receptor, Notch1/*metabolism
MH  - Receptors, Androgen/*metabolism
MH  - Sweat Gland Neoplasms/*genetics/*metabolism/mortality/pathology
MH  - Tumor Burden
PMC - PMC4355979
OID - NLM: PMC4355979
EDAT- 2015/01/17 06:00
MHDA- 2016/01/16 06:00
CRDT- 2015/01/17 06:00
PHST- 2014/09/25 [received]
PHST- 2014/12/22 [accepted]
AID - 10.1186/s13058-014-0513-8 [doi]
AID - s13058-014-0513-8 [pii]
PST - epublish
SO  - Breast Cancer Res. 2015 Jan 16;17:7. doi: 10.1186/s13058-014-0513-8.

PMID- 25520097
OWN - NLM
STAT- MEDLINE
DA  - 20141218
DCOM- 20150813
LR  - 20170308
IS  - 2476-762X (Electronic)
IS  - 1513-7368 (Linking)
VI  - 15
IP  - 22
DP  - 2014
TI  - Hormone receptor, HER2/NEU and EGFR expression in ovarian carcinoma--is here a
      prognostic phenotype?
PG  - 9739-45
AB  - PURPOSE: We aimed to evaluate the effects of hormone receptor, HER2, and
      epidermal growth factor receptor (EGFR) expression on epithelial ovarian cancer
      (EOC) prognosis and investigate whether or not phenotypic subtypes might exist.
      MATERIALS AND METHODS: The medical records of 82 patients who were diagnosed with
      EOC between 2003 and 2012 and treated by platinum-based chemotherapy were
      retrospectively evaluated. Expression of EGFR, oestrogen (ER), progesterone (PR),
      and cerbB2 (HER2) receptors were assessed immunohistochemically on
      paraffin-embedded tissues of these patients. Three phenotypic subtypes were
      defined according to ER, PR, and HER2 expression and associations of these with
      EGFR expression, clinicopathologic features, platinum sensitivity, and survival
      were investigated. RESULTS: When we classified EOC patients into three subtypes, 
      63.4% had hormone receptor positive (HR(+)) (considering breast cancer subtypes, 
      luminal A), 18.3% had triple negative, and 18.3% had HER2(+) disease. EGFR
      positivity was observed in 37 patients (45.1%) and was significantly more
      frequent with advanced disease (p=0.013). However, no significant association
      with other clinicopathologic features and platinum sensitivity was observed.
      HER2(+) patients had significantly poorer outcomes than HER2(-) counterparts
      (triple negative and HR positive patients) (p=0.019). Multivariate analysis
      demonstrated that the strongest risk factor for death was residual disease after 
      primary surgery. CONCLUSIONS: Triple negative EOC may not be an aggressive
      phenotype as in breast cancer. The HER2 positive EOC has more aggressive
      behaviour compared to triple negative and HR(+) phenotypes. EGFR expression is
      more frequent in advanced tumours, but is not related with poorer outcome.
      Additional ovarian cancer molecular subtyping using gene expression analysis may 
      provide more reliable data.
FAU - Demir, Lutfiye
AU  - Demir L
AD  - Department of Medical Oncology, Ataturk State Hospital, Aydin, Turkey E-mail :
      demir.lutfiye77@gmail.com.
FAU - Yigit, Seyran
AU  - Yigit S
FAU - Sadullahoglu, Canan
AU  - Sadullahoglu C
FAU - Akyol, Murat
AU  - Akyol M
FAU - Cokmert, Suna
AU  - Cokmert S
FAU - Kucukzeybek, Yuksel
AU  - Kucukzeybek Y
FAU - Alacacioglu, Ahmet
AU  - Alacacioglu A
FAU - Cakalagaoglu, Fulya
AU  - Cakalagaoglu F
FAU - Tarhan, Mustafa Oktay
AU  - Tarhan MO
LA  - eng
PT  - Journal Article
PT  - Research Support, Non-U.S. Gov't
PL  - Thailand
TA  - Asian Pac J Cancer Prev
JT  - Asian Pacific journal of cancer prevention : APJCP
JID - 101130625
RN  - 0 (Biomarkers, Tumor)
RN  - 0 (Receptors, Estrogen)
RN  - 0 (Receptors, Progesterone)
RN  - EC 2.7.10.1 (EGFR protein, human)
RN  - EC 2.7.10.1 (Receptor, Epidermal Growth Factor)
RN  - EC 2.7.10.1 (Receptor, ErbB-2)
SB  - IM
MH  - Adult
MH  - Aged
MH  - Aged, 80 and over
MH  - Biomarkers, Tumor/*metabolism
MH  - Cystadenocarcinoma, Serous/*metabolism/mortality/pathology
MH  - Female
MH  - Follow-Up Studies
MH  - Humans
MH  - Immunoenzyme Techniques
MH  - Male
MH  - Middle Aged
MH  - Neoplasm Staging
MH  - Ovarian Neoplasms/*metabolism/mortality/pathology
MH  - Prognosis
MH  - Receptor, Epidermal Growth Factor/*metabolism
MH  - Receptor, ErbB-2/*metabolism
MH  - Receptors, Estrogen/metabolism
MH  - Receptors, Progesterone/metabolism
MH  - Retrospective Studies
MH  - Survival Rate
MH  - Young Adult
EDAT- 2014/12/19 06:00
MHDA- 2015/08/14 06:00
CRDT- 2014/12/19 06:00
PST - ppublish
SO  - Asian Pac J Cancer Prev. 2014;15(22):9739-45.

PMID- 25433947
OWN - NLM
STAT- MEDLINE
DA  - 20141201
DCOM- 20160126
LR  - 20141203
IS  - 1559-131X (Electronic)
IS  - 1357-0560 (Linking)
VI  - 32
IP  - 1
DP  - 2015 Jan
TI  - Expressions of fatty acid synthase and HER2 are correlated with poor prognosis of
      ovarian cancer.
PG  - 391
LID - 10.1007/s12032-014-0391-z [doi]
AB  - The present study was designed to explore the cross talk between fatty acid
      synthase (FASN) and HER2 (ErbB2) in ovarian cancer. A total of 60 ovarian cancer 
      patients and 15 normal ovarian tissues were enrolled. Tissue array was conducted 
      by using a tissue microarray instrument. Immunohistochemistry was performed to
      quantify the expressions of HER2 and FASN. The FASN was detected to be
      distributed in the cell cytoplasm and was significantly correlated with cancer
      grade (p = 0.000) and FIGO staging (p = 0.000). Patients with FASN overexpression
      in ovarian cancer tend to have a worse overall survival rate (p = 0.000). HER2
      was also stained to be distributed in the cell cytoplasm associated with higher
      expression in high-grade cancer. It was also disclosed that FASN expression level
      is not correlated with HER2 status in ovarian cancer. These results for the first
      time indicated that a cross talk in FASN and HER2 expressions might be associated
      with prognosis in malignant ovarian cancer.
FAU - Cai, Yunlang
AU  - Cai Y
AD  - Department of Obestetrics and Gynecology, Zhongda Hospital, Southeast University,
      Dingjia Qiao Road 87, Nanjing, 210009, Jiangsu Province, China.
FAU - Wang, Jingmei
AU  - Wang J
FAU - Zhang, Lin
AU  - Zhang L
FAU - Wu, Di
AU  - Wu D
FAU - Yu, Dandan
AU  - Yu D
FAU - Tian, Xiaoqiang
AU  - Tian X
FAU - Liu, Jun
AU  - Liu J
FAU - Jiang, Xinru
AU  - Jiang X
FAU - Shen, Yang
AU  - Shen Y
FAU - Zhang, Lihua
AU  - Zhang L
FAU - Ren, Mulan
AU  - Ren M
FAU - Huang, Peilin
AU  - Huang P
LA  - eng
PT  - Journal Article
PT  - Research Support, Non-U.S. Gov't
DEP - 20141130
PL  - United States
TA  - Med Oncol
JT  - Medical oncology (Northwood, London, England)
JID - 9435512
RN  - 0 (Biomarkers, Tumor)
RN  - EC 2.3.1.85 (FASN protein, human)
RN  - EC 2.3.1.85 (Fatty Acid Synthase, Type I)
RN  - EC 2.7.10.1 (ERBB2 protein, human)
RN  - EC 2.7.10.1 (Receptor, ErbB-2)
SB  - IM
MH  - Adult
MH  - Aged
MH  - Biomarkers, Tumor/*analysis
MH  - Fatty Acid Synthase, Type I/*biosynthesis
MH  - Female
MH  - Humans
MH  - Immunohistochemistry
MH  - Kaplan-Meier Estimate
MH  - Middle Aged
MH  - Ovarian Neoplasms/metabolism/mortality/*pathology
MH  - Prognosis
MH  - Receptor Cross-Talk
MH  - Receptor, ErbB-2/*biosynthesis
MH  - Tissue Array Analysis
PMC - PMC4247847
OID - NLM: PMC4247847
EDAT- 2014/12/01 06:00
MHDA- 2016/01/27 06:00
CRDT- 2014/12/01 06:00
PHST- 2014/11/15 [received]
PHST- 2014/11/19 [accepted]
AID - 10.1007/s12032-014-0391-z [doi]
PST - ppublish
SO  - Med Oncol. 2015 Jan;32(1):391. doi: 10.1007/s12032-014-0391-z. Epub 2014 Nov 30.

PMID- 25424625
OWN - NLM
STAT- MEDLINE
DA  - 20150428
DCOM- 20151013
LR  - 20170220
IS  - 1757-2215 (Linking)
VI  - 7
DP  - 2014 Nov 26
TI  - Anti-IGF-1R monoclonal antibody inhibits the carcinogenicity activity of acquired
      trastuzumab-resistant SKOV3.
PG  - 103
LID - 10.1186/s13048-014-0103-5 [doi]
AB  - BACKGROUND: Antibody resistance, not only de novo but also acquired cases,
      usually exists and is related with lower survival rate and high risk of
      recurrence. Reversing the resistance often results in better clinical therapeutic
      effect. Previously, we established a trastuzumab-resistant ovarian cancer cell
      line, named as SKOV3-T, with lower HER2 and induced higher IGF-1R expression
      level to keep cell survival. METHODS: IGF-1R was identified important for SKOV3-T
      growth. Then, a novel anti-IGF-1R monoclonal antibody, named as LMAb1, was used
      to inhibit SKOV3-T in cell growth/proliferation, migration, clone formation and
      in vivo carcinogenicity. RESULTS: In both in vitro and in vivo assays, LMAb1
      showed effective anti-tumor function, especially when being used in combination
      with trastuzumab, which was beneficial to longer survival time of mice as well as
      smaller tumor. It was also confirmed preliminarily that the mechanism of antibody
      might be to inhibit the activation of IGF-1R and downstream MAPK, AKT pathway
      transduction. CONCLUSION: We achieved satisfactory anti-tumor activity using
      trastuzumab plus LMAb1 in trastuzumab-resistant ovarian cancer model. In similar 
      cases, not only acquired but also de novo, good curative effect might be achieved
      using combined antibody therapy strategies.
FAU - Wang, Wei
AU  - Wang W
AD  - Laboratory of Cellular and Molecular Immunology, Institute of Immunology, Henan
      University, Kaifeng, 475001, China. 1790735517@qq.com.
AD  - Laboratory of Immunology, Institute of Basic Medical Sciences, PO Box 130(3),
      Taiping Road #27, Beijing, 100850, China. 1790735517@qq.com.
FAU - Zhang, Yan
AU  - Zhang Y
AD  - Department of Gynecology and Obstetrics, PLA General Hospital, Fuxing Road No.
      28, Beijing, 100853, China. zhangyan_301@126.com.
FAU - Lv, Ming
AU  - Lv M
AD  - Laboratory of Immunology, Institute of Basic Medical Sciences, PO Box 130(3),
      Taiping Road #27, Beijing, 100850, China. lm62033@aliyun.com.
FAU - Feng, Jiannan
AU  - Feng J
AD  - Laboratory of Cellular and Molecular Immunology, Institute of Immunology, Henan
      University, Kaifeng, 475001, China. Fengjiannan1970@qq.com.
AD  - Laboratory of Immunology, Institute of Basic Medical Sciences, PO Box 130(3),
      Taiping Road #27, Beijing, 100850, China. Fengjiannan1970@qq.com.
FAU - Peng, Hui
AU  - Peng H
AD  - Department of Environment and Pharmacy, Tianjin Institute of Health and
      Environmental Medicine, Beijing, 100850, China. p_h2002@hotmail.com.
FAU - Geng, Jing
AU  - Geng J
AD  - Laboratory of Immunology, Institute of Basic Medical Sciences, PO Box 130(3),
      Taiping Road #27, Beijing, 100850, China. youhighness@gmail.com.
FAU - Lin, Zhou
AU  - Lin Z
AD  - Laboratory of Immunology, Institute of Basic Medical Sciences, PO Box 130(3),
      Taiping Road #27, Beijing, 100850, China. linzbiodoc77@163.com.
FAU - Zhou, Tingting
AU  - Zhou T
AD  - Laboratory of Immunology, Institute of Basic Medical Sciences, PO Box 130(3),
      Taiping Road #27, Beijing, 100850, China. grace.tingting.zhou@gmail.com.
FAU - Li, Xinying
AU  - Li X
AD  - Laboratory of Immunology, Institute of Basic Medical Sciences, PO Box 130(3),
      Taiping Road #27, Beijing, 100850, China. lychee526@126.com.
FAU - Shen, Beifen
AU  - Shen B
AD  - Laboratory of Immunology, Institute of Basic Medical Sciences, PO Box 130(3),
      Taiping Road #27, Beijing, 100850, China. shenbf@mx.cei.gov.cn.
FAU - Ma, Yuanfang
AU  - Ma Y
AD  - Laboratory of Cellular and Molecular Immunology, Institute of Immunology, Henan
      University, Kaifeng, 475001, China. mayf@henu.edu.cn.
FAU - Qiao, Chunxia
AU  - Qiao C
AD  - Laboratory of Immunology, Institute of Basic Medical Sciences, PO Box 130(3),
      Taiping Road #27, Beijing, 100850, China. bioqcx1982@hotmail.com.
LA  - eng
PT  - Journal Article
PT  - Research Support, Non-U.S. Gov't
DEP - 20141126
PL  - England
TA  - J Ovarian Res
JT  - Journal of ovarian research
JID - 101474849
RN  - 0 (Antibodies, Monoclonal)
RN  - 0 (Antibodies, Monoclonal, Humanized)
RN  - 0 (Antineoplastic Agents)
RN  - EC 2.7.10.1 (Receptor, IGF Type 1)
RN  - P188ANX8CK (Trastuzumab)
SB  - IM
MH  - Animals
MH  - Antibodies, Monoclonal/*pharmacology/therapeutic use
MH  - Antibodies, Monoclonal, Humanized/*pharmacology
MH  - Antineoplastic Agents/*pharmacology/therapeutic use
MH  - Cell Line, Tumor
MH  - Cell Proliferation
MH  - Drug Resistance, Neoplasm
MH  - Female
MH  - Gene Knockdown Techniques
MH  - Humans
MH  - Mice, Inbred BALB C
MH  - Mice, Nude
MH  - Receptor, IGF Type 1/*antagonists & inhibitors/genetics/metabolism
MH  - Trastuzumab
MH  - Tumor Burden/drug effects
MH  - Xenograft Model Antitumor Assays
PMC - PMC4260252
OID - NLM: PMC4260252
EDAT- 2014/11/27 06:00
MHDA- 2015/10/16 06:00
CRDT- 2014/11/27 06:00
PHST- 2014/07/29 [received]
PHST- 2014/10/23 [accepted]
AID - 10.1186/s13048-014-0103-5 [doi]
AID - s13048-014-0103-5 [pii]
PST - epublish
SO  - J Ovarian Res. 2014 Nov 26;7:103. doi: 10.1186/s13048-014-0103-5.

PMID- 25311472
OWN - NLM
STAT- MEDLINE
DA  - 20150115
DCOM- 20150914
LR  - 20161125
IS  - 1615-9861 (Electronic)
IS  - 1615-9853 (Linking)
VI  - 15
IP  - 2-3
DP  - 2015 Jan
TI  - Functional characterization of epithelial ovarian cancer histotypes by drug
      target based protein signaling activation mapping: implications for personalized 
      cancer therapy.
PG  - 365-73
LID - 10.1002/pmic.201400214 [doi]
AB  - Epithelial ovarian carcinoma (EOC) is a deadly disease, with a 5-year survival of
      30%. The aim of the study was to perform broad-scale protein signaling activation
      mapping to evaluate if EOC can be redefined based on activated protein signaling 
      network architecture rather than histology. Tumor cells were isolated using laser
      capture microdissection (LCM) from 72 EOCs. Tumors were classified as serous (n =
      38), endometrioid (n = 13), mixed (n = 8), clear cell (CCC; n = 7), and others (n
      = 6). LCM tumor cells were lysed and subjected to reverse-phase protein
      microarray to measure the expression/activation level of 117 protein drug
      targets. Unsupervised hierarchical clustering analysis was utilized to explore
      the overall signaling network. ANOVA was used to detect significant differences
      among the groups (p < 0.05). Regardless of histology, unsupervised analysis
      revealed five pathway-driven clusters. When the EOC histotypes were compared by
      ANOVA, only CCC showed a distinct signaling network, with activation of EGFR,
      Syk, HER2/ErbB2, and SHP2 (p = 0.0007, p = 0.0021, p < 0.0001, and p = 0.0410,
      respectively). The histological classification of EOC fails to adequately
      describe the underpinning protein signaling network. Nevertheless, CCC presents
      unique signaling characteristics compared to the other histotypes. EOC may need
      to be characterized by functional signaling activation mapping rather than pure
      histology.
CI  - (c) 2014 WILEY-VCH Verlag GmbH & Co. KGaA, Weinheim.
FAU - Sereni, Maria Isabella
AU  - Sereni MI
AD  - Center for Applied Proteomics and Molecular Medicine, George Mason University,
      Manassas, VA, USA; Department of Molecular and Translational Medicine, University
      of Brescia, Brescia, Italy.
FAU - Baldelli, Elisa
AU  - Baldelli E
FAU - Gambara, Guido
AU  - Gambara G
FAU - Deng, Jianghong
AU  - Deng J
FAU - Zanotti, Laura
AU  - Zanotti L
FAU - Bandiera, Elisabetta
AU  - Bandiera E
FAU - Bignotti, Eliana
AU  - Bignotti E
FAU - Ragnoli, Monica
AU  - Ragnoli M
FAU - Tognon, Germana
AU  - Tognon G
FAU - Ravaggi, Antonella
AU  - Ravaggi A
FAU - Meani, Francesco
AU  - Meani F
FAU - Memo, Maurizio
AU  - Memo M
FAU - Angioli, Roberto
AU  - Angioli R
FAU - Liotta, Lance A
AU  - Liotta LA
FAU - Pecorelli, Sergio L
AU  - Pecorelli SL
FAU - Petricoin, Emanuel 3rd
AU  - Petricoin E 3rd
FAU - Pierobon, Mariaelena
AU  - Pierobon M
LA  - eng
PT  - Journal Article
PT  - Research Support, Non-U.S. Gov't
PL  - Germany
TA  - Proteomics
JT  - Proteomics
JID - 101092707
RN  - 0 (Intracellular Signaling Peptides and Proteins)
RN  - EC 2.7.10.1 (EGFR protein, human)
RN  - EC 2.7.10.1 (Protein-Tyrosine Kinases)
RN  - EC 2.7.10.1 (Receptor, Epidermal Growth Factor)
RN  - EC 2.7.10.1 (Receptor, ErbB-2)
RN  - EC 2.7.10.2 (SYK protein, human)
RN  - EC 2.7.10.2 (Syk Kinase)
RN  - EC 3.1.3.48 (Protein Tyrosine Phosphatase, Non-Receptor Type 11)
RN  - Ovarian epithelial cancer
SB  - IM
MH  - Adult
MH  - Aged
MH  - Aged, 80 and over
MH  - Female
MH  - Humans
MH  - Intracellular Signaling Peptides and Proteins/analysis/metabolism
MH  - Middle Aged
MH  - Molecular Targeted Therapy
MH  - Neoplasms, Glandular and Epithelial/metabolism/*pathology
MH  - Ovarian Neoplasms/metabolism/*pathology
MH  - Ovary/metabolism/*pathology
MH  - Precision Medicine
MH  - Protein Array Analysis
MH  - *Protein Interaction Maps
MH  - Protein Tyrosine Phosphatase, Non-Receptor Type 11/analysis/metabolism
MH  - Protein-Tyrosine Kinases/analysis/metabolism
MH  - Receptor, Epidermal Growth Factor/analysis/metabolism
MH  - Receptor, ErbB-2/analysis/metabolism
MH  - *Signal Transduction
MH  - Syk Kinase
MH  - Young Adult
OTO - NOTNLM
OT  - Clear cell carcinoma
OT  - HER2/ErbB2
OT  - Ovarian cancer
OT  - Phosphorylation
OT  - Protein arrays
EDAT- 2014/10/15 06:00
MHDA- 2015/09/15 06:00
CRDT- 2014/10/15 06:00
PHST- 2014/05/15 [received]
PHST- 2014/09/02 [revised]
PHST- 2014/10/07 [accepted]
AID - 10.1002/pmic.201400214 [doi]
PST - ppublish
SO  - Proteomics. 2015 Jan;15(2-3):365-73. doi: 10.1002/pmic.201400214.

PMID- 25285014
OWN - NLM
STAT- PubMed-not-MEDLINE
DA  - 20141006
DCOM- 20141006
LR  - 20170220
IS  - 1178-6930 (Linking)
VI  - 7
DP  - 2014
TI  - The target therapy of ovarian clear cell carcinoma.
PG  - 1647-52
LID - 10.2147/OTT.S49993 [doi]
AB  - Clear cell adenocarcinoma (CCC) of the ovary accounts for 10% of epithelial
      ovarian cancer and is a distinct entity from other epithelial ovarian carcinomas.
      It arises from the endometriosis. CCC has specific biological and clinical
      behavior. Compared with other histological types, CCC shows a chemoresistant
      phenotype, which leads to poorer prognosis. Thus, development of new target-based
      therapies remains an unmet need for these patients. Mutations in the gene ARID1A 
      have been found to occur in high frequency in CCC. The majority of these
      mutations lead to a loss of expression of the ARID1A protein, which is a subunit 
      of the SWItch/Sucrose NonFermentable (SWI/SNF) chromatin remodeling complex and
      considered as a bona fide tumor suppressor. Upregulation of the PIK3/AKT/mTOR
      pathway, particularly through mutations of PIK3CA and inactivation of PTEN, is
      involved in tumorigenesis of CCC. Targeting angiogenesis, the Met protooncogene
      pathway, and HER2 are also discussed in this review.
FAU - Jin, Ying
AU  - Jin Y
AD  - Department of Obstetrics and Gynecology, Peking Union Medical College Hospital,
      Chinese Academy of Medical Sciences and Peking Union Medical College, Beijing,
      People's Republic of China.
FAU - Li, Yan
AU  - Li Y
AD  - Department of Obstetrics and Gynecology, Peking Union Medical College Hospital,
      Chinese Academy of Medical Sciences and Peking Union Medical College, Beijing,
      People's Republic of China.
FAU - Pan, Lingya
AU  - Pan L
AD  - Department of Obstetrics and Gynecology, Peking Union Medical College Hospital,
      Chinese Academy of Medical Sciences and Peking Union Medical College, Beijing,
      People's Republic of China.
LA  - eng
PT  - Journal Article
PT  - Review
DEP - 20140923
PL  - New Zealand
TA  - Onco Targets Ther
JT  - OncoTargets and therapy
JID - 101514322
PMC - PMC4181630
OID - NLM: PMC4181630
OTO - NOTNLM
OT  - ARID1A
OT  - HER2
OT  - Met protooncogene pathway
OT  - PIK3/AKT/mTOR pathway
OT  - angiogenesis
EDAT- 2014/10/07 06:00
MHDA- 2014/10/07 06:01
CRDT- 2014/10/07 06:00
AID - 10.2147/OTT.S49993 [doi]
AID - ott-7-1647 [pii]
PST - epublish
SO  - Onco Targets Ther. 2014 Sep 23;7:1647-52. doi: 10.2147/OTT.S49993. eCollection
      2014.

PMID- 25045437
OWN - NLM
STAT- MEDLINE
DA  - 20140721
DCOM- 20150527
LR  - 20170220
IS  - 2005-0399 (Electronic)
IS  - 2005-0380 (Linking)
VI  - 25
IP  - 3
DP  - 2014 Jul
TI  - Major clinical research advances in gynecologic cancer in 2013.
PG  - 236-48
LID - 10.3802/jgo.2014.25.3.236 [doi]
AB  - In 2013, 10 topics were selected for major clinical research advances in
      gynecologic oncology; these included three topics regarding cervical cancer,
      three regarding ovarian cancer, two regarding endometrial cancer, and one each
      regarding breast cancer and radiation oncology. For cervical cancer, bevacizumab 
      was first demonstrated to exhibit outstanding clinical efficacy in a recurrent,
      metastatic setting. Regarding cervical cancer screening, visual inspections with 
      acetic acid in low-resource settings, p16/Ki-67 double staining, and the
      follow-up results of four randomized controlled trials of human
      papillomavirus-based screening methods were reviewed. Laparoscopic para-aortic
      lymphadenectomy before chemoradiation for locally advanced cervical cancer was
      the final topic for cervical cancer. Regarding front-line ovarian cancer
      therapies, dose-dense paclitaxel and carboplatin, intraperitoneal chemotherapy,
      and other targeted agents administered according to combination or maintenance
      schedules were discussed. Regarding recurrent ovarian cancer treatment,
      cediranib, olaparib, and farletuzumab were discussed for platinum-sensitive
      disease. The final overall survival data associated with a combination of
      bevacizumab and chemotherapy for platinum-resistant disease were briefly
      summarized. For endometrial cancer, the potential clinical efficacy of metformin,
      an antidiabetic drug, in obese patients was followed by integrated genomic
      analyses from the Cancer Genome Atlas Research Network. For breast cancer, three 
      remarkable advances were reviewed: the long-term effects of continued adjuvant
      tamoxifen for 10 years, the effects of 2-year versus 1-year adjuvant trastuzumab 
      for human epidermal growth factor receptor 2-positive disease, and the approval
      of pertuzumab in a neoadjuvant setting with a pathologic complete response as the
      surrogate endpoint. Finally, the recent large studies of intensity-modulated
      radiotherapy for gynecologic cancer were briefly summarized.
FAU - Suh, Dong Hoon
AU  - Suh DH
AD  - Department of Obstetrics and Gynecology, Seoul National University Bundang
      Hospital, Seongnam, Korea.
FAU - Kim, Jae-Weon
AU  - Kim JW
AD  - Department of Obstetrics and Gynecology, Seoul National University College of
      Medicine, Seoul, Korea.
FAU - Kang, Sokbom
AU  - Kang S
AD  - Branch of Gynecologic Cancer Research, National Cancer Center, Goyang, Korea.
FAU - Kim, Hak Jae
AU  - Kim HJ
AD  - Department of Radiation Oncology, Seoul National University College of Medicine, 
      Seoul, Korea.
FAU - Lee, Kyung-Hun
AU  - Lee KH
AD  - Department of Internal Medicine, Seoul National University Hospital, Seoul,
      Korea.
LA  - eng
PT  - Journal Article
PT  - Review
DEP - 20140703
PL  - Korea (South)
TA  - J Gynecol Oncol
JT  - Journal of gynecologic oncology
JID - 101483150
SB  - IM
MH  - Antineoplastic Combined Chemotherapy Protocols/therapeutic use
MH  - Biomedical Research/*methods
MH  - Early Detection of Cancer/methods
MH  - Endometrial Neoplasms/therapy
MH  - Female
MH  - Genital Neoplasms, Female/*therapy
MH  - Humans
MH  - Lymph Node Excision/methods
MH  - Ovarian Neoplasms/drug therapy
MH  - Papillomavirus Infections/complications/diagnosis
MH  - Uterine Cervical Neoplasms/diagnosis/virology
PMC - PMC4102743
OID - NLM: PMC4102743
OTO - NOTNLM
OT  - Bevacizumab
OT  - Cediranib
OT  - Dose-dense chemotherapy
OT  - Intensity-modulated radiotherapy
OT  - Tamoxifen
EDAT- 2014/07/22 06:00
MHDA- 2015/05/28 06:00
CRDT- 2014/07/22 06:00
PHST- 2014/05/24 [received]
PHST- 2014/05/25 [accepted]
AID - 10.3802/jgo.2014.25.3.236 [doi]
PST - ppublish
SO  - J Gynecol Oncol. 2014 Jul;25(3):236-48. doi: 10.3802/jgo.2014.25.3.236. Epub 2014
      Jul 3.

PMID- 24961210
OWN - NLM
STAT- MEDLINE
DA  - 20140820
DCOM- 20150512
LR  - 20140820
IS  - 1096-9101 (Electronic)
IS  - 0196-8092 (Linking)
VI  - 46
IP  - 7
DP  - 2014 Sep
TI  - Functionalized polymeric nanoparticles loaded with indocyanine green as
      theranostic materials for targeted molecular near infrared fluorescence imaging
      and photothermal destruction of ovarian cancer cells.
PG  - 582-92
LID - 10.1002/lsm.22269 [doi]
AB  - BACKGROUND AND OBJECTIVES: Ovarian cancer remains the deadliest malignancy of the
      female reproductive system. The ability to identify and destroy all ovarian tumor
      nodules may have a termendous impact on preventing tumor recurrence, and patient 
      survival. The objective of this study is to investigate the effectiveness of a
      nano-structured system for combined near infrared (NIR) fluorescence imaging of
      human epidermal growth factor receptor-2 (HER2) over-expression, as a biomarker
      of ovarian cancer cells, and photothermal destruction of these cells in vitro.
      MATERIALS AND METHODS: The nano-structured system consists of the near infrared
      dye, indocyanine green (ICG), encapsulated within poly(allylamine) hydrochloride 
      chains cross-linked ionically with sodium phosphate. The surface of the construct
      is functionalized by covalently attached polyethylene glycol, and monoclonal
      antibodies against HER2 using reducitve amination methods. We use dynamic light
      scattering, and absorption and fluorescence spectroscopy for phyiscal
      characterization of the constructs. Flow cytometry and fluorescence microscopy
      are used to investigate molecular targeting and imaging capabilities of the
      constructs against SKOV3 and OVCAR3 ovarian cancer cell lines, which have
      relatively high and low expression levels of the HER2 receptor, respectively.
      Continuous NIR laser irradiation at 808 nm is used to investigating the utility
      of the constructs in mediating photothermal destruction of SKOV3 cells. RESULTS: 
      Flow cytometry results indicate that the functionalized nano-constructs are more 
      effective in targeting the HER2 receptor than non-encapsulated ICG and
      non-functionlaized constructs (P < 0.005). Fluorescence microscopic images show
      the capaiblity of the functionalized constructs in NIR imaging of HER2
      overexpression. The functionalized nano-constructs are also capable of inducing a
      significantly greater increase in photothermal destruction of SKOV3 cells than
      free ICG and non-functionalized constructs (P < 0.005). CONCLUSION: We have
      demonstrated the efficacy of polymeric nano-structured constructs loaded with
      ICG, and functionalized with the monoclonal antibodies, as thernaostic materials 
      for targted molecular NIR imaging of the HER2 receptor overexpression on ovarian 
      cancer cells, and photothermal destruction of these cells. These nanoparticles
      may prove useful towards intraoperative detection, imaging, and phototherapy of
      small ovarian cancer nodules.
CI  - (c) 2014 Wiley Periodicals, Inc.
FAU - Bahmani, Baharak
AU  - Bahmani B
AD  - Department of Bioengineering, University of California, Riverside, California,
      92521.
FAU - Guerrero, Yadir
AU  - Guerrero Y
FAU - Bacon, Danielle
AU  - Bacon D
FAU - Kundra, Vikas
AU  - Kundra V
FAU - Vullev, Valentine I
AU  - Vullev VI
FAU - Anvari, Bahman
AU  - Anvari B
LA  - eng
PT  - Journal Article
PT  - Research Support, Non-U.S. Gov't
DEP - 20140624
PL  - United States
TA  - Lasers Surg Med
JT  - Lasers in surgery and medicine
JID - 8007168
RN  - 0 (Polymers)
RN  - IX6J1063HV (Indocyanine Green)
SB  - IM
MH  - Diagnostic Imaging/methods
MH  - Female
MH  - Humans
MH  - *Indocyanine Green
MH  - Molecular Imaging/*methods
MH  - *Nanoparticles
MH  - Optical Imaging/*methods
MH  - Ovarian Neoplasms/*pathology/therapy
MH  - Phototherapy
MH  - *Polymers
MH  - Tumor Cells, Cultured
OTO - NOTNLM
OT  - cytoreduction
OT  - her2
OT  - laser therapy
OT  - nanomedicine
OT  - optical imaging
OT  - tumor
EDAT- 2014/06/26 06:00
MHDA- 2015/05/13 06:00
CRDT- 2014/06/26 06:00
PHST- 2014/05/26 [accepted]
AID - 10.1002/lsm.22269 [doi]
PST - ppublish
SO  - Lasers Surg Med. 2014 Sep;46(7):582-92. doi: 10.1002/lsm.22269. Epub 2014 Jun 24.

PMID- 24916698
OWN - NLM
STAT- MEDLINE
DA  - 20140716
DCOM- 20150904
LR  - 20161019
IS  - 1078-0432 (Print)
IS  - 1078-0432 (Linking)
VI  - 20
IP  - 14
DP  - 2014 Jul 15
TI  - Prognostic B-cell signatures using mRNA-seq in patients with subtype-specific
      breast and ovarian cancer.
PG  - 3818-29
LID - 10.1158/1078-0432.CCR-13-3368 [doi]
AB  - PURPOSE: Lymphocytic infiltration of tumors predicts improved survival in
      patients with breast cancer. Previous studies have suggested that this survival
      benefit is confined predominantly to the basal-like subtype. Immune infiltration 
      in ovarian tumors is also associated with improved prognosis. Currently, it is
      unclear what aspects of the immune response mediate this improved outcome.
      EXPERIMENTAL DESIGN: Using The Cancer Genome Atlas mRNA-seq data and a large
      microarray dataset, we evaluated adaptive immune gene expression by genomic
      subtype in breast and ovarian cancer. To investigate B-cells observed to be
      prognostic within specific subtypes, we developed methods to analyze B-cell
      population diversity and degree of somatic hypermutation (SHM) from B-cell
      receptor (BCR) sequences in mRNA-seq data. RESULTS: Improved
      metastasis-free/progression-free survival was correlated with B-cell gene
      expression signatures, which were restricted mainly to the basal-like and
      HER2-enriched breast cancer subtypes and the immunoreactive ovarian cancer
      subtype. Consistent with a restricted epitope-driven response, a subset of
      basal-like and HER2-enriched breast tumors and immunoreactive ovarian tumors
      showed high expression of a low-diversity population of BCR gene segments. More
      BCR segments showed improved prognosis with increased expression in basal-like
      breast tumors and immunoreactive ovarian tumors compared with other subtypes.
      Basal-like and HER2-enriched tumors exhibited more BCR sequence variants in
      regions consistent with SHM. CONCLUSION: Taken together, these data suggest the
      presence of a productive and potentially restricted antitumor B-cell response in 
      basal-like breast and immunoreactive ovarian cancers. Immunomodulatory therapies 
      that support B-cell responses may be a promising therapeutic approach to
      targeting these B-cell infiltrated tumors.
CI  - (c)2014 American Association for Cancer Research.
FAU - Iglesia, Michael D
AU  - Iglesia MD
AD  - Authors' Affiliations: Lineberger Comprehensive Cancer Center; Curriculum in
      Genetics and Molecular Biology; Departments of.
FAU - Vincent, Benjamin G
AU  - Vincent BG
AD  - Authors' Affiliations: Lineberger Comprehensive Cancer Center; Medicine;
FAU - Parker, Joel S
AU  - Parker JS
AD  - Authors' Affiliations: Lineberger Comprehensive Cancer Center; Genetics;
FAU - Hoadley, Katherine A
AU  - Hoadley KA
AD  - Authors' Affiliations: Lineberger Comprehensive Cancer Center; Genetics;
FAU - Carey, Lisa A
AU  - Carey LA
AD  - Authors' Affiliations: Lineberger Comprehensive Cancer Center; Medicine;
FAU - Perou, Charles M
AU  - Perou CM
AD  - Authors' Affiliations: Lineberger Comprehensive Cancer Center; Genetics;
      Pathology and Laboratory Medicine; and cperou@med.unc.edu
      jonathan_serody@med.unc.edu.
FAU - Serody, Jonathan S
AU  - Serody JS
AD  - Authors' Affiliations: Lineberger Comprehensive Cancer Center; Medicine;
      Microbiology and Immunology, University of North Carolina, Chapel Hill, North
      Carolina cperou@med.unc.edu jonathan_serody@med.unc.edu.
LA  - eng
GR  - K12 CA120780/CA/NCI NIH HHS/United States
GR  - P50-CA58223-09A1/CA/NCI NIH HHS/United States
GR  - R01 CA138255/CA/NCI NIH HHS/United States
GR  - F31-CA177188-01/CA/NCI NIH HHS/United States
GR  - U24-CA143848-05/CA/NCI NIH HHS/United States
GR  - P50 CA058223/CA/NCI NIH HHS/United States
GR  - U24 CA143848/CA/NCI NIH HHS/United States
GR  - R01-CA-138255/CA/NCI NIH HHS/United States
GR  - F31 CA177188/CA/NCI NIH HHS/United States
PT  - Journal Article
PT  - Research Support, N.I.H., Extramural
PT  - Research Support, Non-U.S. Gov't
DEP - 20140610
PL  - United States
TA  - Clin Cancer Res
JT  - Clinical cancer research : an official journal of the American Association for
      Cancer Research
JID - 9502500
RN  - 0 (RNA, Messenger)
RN  - 0 (Receptors, Antigen, B-Cell)
SB  - IM
MH  - B-Lymphocytes/*metabolism
MH  - Breast Neoplasms/genetics/immunology/*metabolism/mortality
MH  - Disease-Free Survival
MH  - Female
MH  - Humans
MH  - Mutation
MH  - Neoplasms, Basal Cell/genetics/immunology/*metabolism/secondary
MH  - Ovarian Neoplasms/genetics/immunology/*metabolism/mortality
MH  - Prognosis
MH  - Proportional Hazards Models
MH  - RNA, Messenger/genetics
MH  - Receptors, Antigen, B-Cell/genetics/metabolism
MH  - Sequence Analysis, RNA
MH  - Transcriptome
PMC - PMC4102637
MID - NIHMS598232
OID - NLM: NIHMS598232
OID - NLM: PMC4102637
EDAT- 2014/06/12 06:00
MHDA- 2015/09/05 06:00
CRDT- 2014/06/12 06:00
AID - 1078-0432.CCR-13-3368 [pii]
AID - 10.1158/1078-0432.CCR-13-3368 [doi]
PST - ppublish
SO  - Clin Cancer Res. 2014 Jul 15;20(14):3818-29. doi: 10.1158/1078-0432.CCR-13-3368. 
      Epub 2014 Jun 10.

PMID- 24880630
OWN - NLM
STAT- MEDLINE
DA  - 20141014
DCOM- 20150623
LR  - 20161019
IS  - 1878-0261 (Electronic)
IS  - 1574-7891 (Linking)
VI  - 8
IP  - 7
DP  - 2014 Oct
TI  - Genomic and protein expression analysis reveals flap endonuclease 1 (FEN1) as a
      key biomarker in breast and ovarian cancer.
PG  - 1326-38
LID - 10.1016/j.molonc.2014.04.009 [doi]
LID - S1574-7891(14)00092-1 [pii]
AB  - FEN1 has key roles in Okazaki fragment maturation during replication, long patch 
      base excision repair, rescue of stalled replication forks, maintenance of
      telomere stability and apoptosis. FEN1 may be dysregulated in breast and ovarian 
      cancers and have clinicopathological significance in patients. We comprehensively
      investigated FEN1 mRNA expression in multiple cohorts of breast cancer [training 
      set (128), test set (249), external validation (1952)]. FEN1 protein expression
      was evaluated in 568 oestrogen receptor (ER) negative breast cancers, 894 ER
      positive breast cancers and 156 ovarian epithelial cancers. FEN1 mRNA
      overexpression was highly significantly associated with high grade (p = 4.89 x
      10(-57)), high mitotic index (p = 5.25 x 10(-28)), pleomorphism (p = 6.31 x
      10(-19)), ER negative (p = 9.02 x 10(-35)), PR negative (p = 9.24 x 10(-24)),
      triple negative phenotype (p = 6.67 x 10(-21)), PAM50.Her2 (p = 5.19 x 10(-13)), 
      PAM50. Basal (p = 2.7 x 10(-41)), PAM50.LumB (p = 1.56 x 10(-26)), integrative
      molecular cluster 1 (intClust.1) (p = 7.47 x 10(-12)), intClust.5 (p = 4.05 x
      10(-12)) and intClust. 10 (p = 7.59 x 10(-38)) breast cancers. FEN1 mRNA
      overexpression is associated with poor breast cancer specific survival in
      univariate (p = 4.4 x 10(-16)) and multivariate analysis (p = 9.19 x 10(-7)). At 
      the protein level, in ER positive tumours, FEN1 overexpression remains
      significantly linked to high grade, high mitotic index and pleomorphism (ps <
      0.01). In ER negative tumours, high FEN1 is significantly associated with
      pleomorphism, tumour type, lymphovascular invasion, triple negative phenotype,
      EGFR and HER2 expression (ps < 0.05). In ER positive as well as in ER negative
      tumours, FEN1 protein overexpression is associated with poor survival in
      univariate and multivariate analysis (ps < 0.01). In ovarian epithelial cancers, 
      similarly, FEN1 overexpression is associated with high grade, high stage and poor
      survival (ps < 0.05). We conclude that FEN1 is a promising biomarker in breast
      and ovarian epithelial cancer.
CI  - Copyright (c) 2014 Federation of European Biochemical Societies. Published by
      Elsevier B.V. All rights reserved.
FAU - Abdel-Fatah, Tarek M A
AU  - Abdel-Fatah TM
AD  - Department of Oncology, Nottingham University Hospitals, Nottingham NG51PB, UK.
FAU - Russell, Roslin
AU  - Russell R
AD  - Department of Oncology, University of Cambridge, Hills Road, Cambridge CB2 2XZ,
      UK; Cancer Research UK, Cambridge Research Institute, Li Ka Shing Centre,
      Robinson Way, Cambridge CB2 0RE, UK.
FAU - Albarakati, Nada
AU  - Albarakati N
AD  - Academic Unit of Oncology, Division of Cancer and Stem Cells, School of Medicine,
      University of Nottingham, Nottingham NG51PB, UK.
FAU - Maloney, David J
AU  - Maloney DJ
AD  - NIH Chemical Genomics Center, National Center for Advancing Translational
      Sciences, National Institutes of Health, 9800 Medical Center Drive, Rockville, MD
      20850, USA.
FAU - Dorjsuren, Dorjbal
AU  - Dorjsuren D
AD  - NIH Chemical Genomics Center, National Center for Advancing Translational
      Sciences, National Institutes of Health, 9800 Medical Center Drive, Rockville, MD
      20850, USA.
FAU - Rueda, Oscar M
AU  - Rueda OM
AD  - Department of Oncology, University of Cambridge, Hills Road, Cambridge CB2 2XZ,
      UK; Cancer Research UK, Cambridge Research Institute, Li Ka Shing Centre,
      Robinson Way, Cambridge CB2 0RE, UK.
FAU - Moseley, Paul
AU  - Moseley P
AD  - Department of Oncology, Nottingham University Hospitals, Nottingham NG51PB, UK.
FAU - Mohan, Vivek
AU  - Mohan V
AD  - Academic Unit of Oncology, Division of Cancer and Stem Cells, School of Medicine,
      University of Nottingham, Nottingham NG51PB, UK.
FAU - Sun, Hongmao
AU  - Sun H
AD  - NIH Chemical Genomics Center, National Center for Advancing Translational
      Sciences, National Institutes of Health, 9800 Medical Center Drive, Rockville, MD
      20850, USA.
FAU - Abbotts, Rachel
AU  - Abbotts R
AD  - Academic Unit of Oncology, Division of Cancer and Stem Cells, School of Medicine,
      University of Nottingham, Nottingham NG51PB, UK.
FAU - Mukherjee, Abhik
AU  - Mukherjee A
AD  - Department of Pathology, Division of Cancer and Stem Cells, School of Medicine,
      University of Nottingham, Nottingham University Hospitals, Nottingham NG51PB, UK.
FAU - Agarwal, Devika
AU  - Agarwal D
AD  - School of Science and Technology, Nottingham Trent University, Clifton Campus,
      Nottingham NG11 8NS, UK.
FAU - Illuzzi, Jennifer L
AU  - Illuzzi JL
AD  - Laboratory of Molecular Gerontology, Biomedical Research Center, National
      Institute on Aging, National Institutes of Health, Baltimore, MD 21224-6825, USA.
FAU - Jadhav, Ajit
AU  - Jadhav A
AD  - NIH Chemical Genomics Center, National Center for Advancing Translational
      Sciences, National Institutes of Health, 9800 Medical Center Drive, Rockville, MD
      20850, USA.
FAU - Simeonov, Anton
AU  - Simeonov A
AD  - NIH Chemical Genomics Center, National Center for Advancing Translational
      Sciences, National Institutes of Health, 9800 Medical Center Drive, Rockville, MD
      20850, USA.
FAU - Ball, Graham
AU  - Ball G
AD  - School of Science and Technology, Nottingham Trent University, Clifton Campus,
      Nottingham NG11 8NS, UK.
FAU - Chan, Stephen
AU  - Chan S
AD  - Department of Oncology, Nottingham University Hospitals, Nottingham NG51PB, UK.
FAU - Caldas, Carlos
AU  - Caldas C
AD  - Department of Oncology, University of Cambridge, Hills Road, Cambridge CB2 2XZ,
      UK; Cancer Research UK, Cambridge Research Institute, Li Ka Shing Centre,
      Robinson Way, Cambridge CB2 0RE, UK.
FAU - Ellis, Ian O
AU  - Ellis IO
AD  - School of Science and Technology, Nottingham Trent University, Clifton Campus,
      Nottingham NG11 8NS, UK.
FAU - Wilson, David M 3rd
AU  - Wilson DM 3rd
AD  - Laboratory of Molecular Gerontology, Biomedical Research Center, National
      Institute on Aging, National Institutes of Health, Baltimore, MD 21224-6825, USA.
FAU - Madhusudan, Srinivasan
AU  - Madhusudan S
AD  - Department of Oncology, Nottingham University Hospitals, Nottingham NG51PB, UK;
      Academic Unit of Oncology, Division of Cancer and Stem Cells, School of Medicine,
      University of Nottingham, Nottingham NG51PB, UK. Electronic address:
      srinivasan.madhusudan@nottingham.ac.uk.
LA  - eng
GR  - ZIA HG200319-06/Intramural NIH HHS/United States
GR  - 1 R03 MH092154-01/MH/NIMH NIH HHS/United States
PT  - Journal Article
PT  - Research Support, N.I.H., Extramural
PT  - Research Support, N.I.H., Intramural
PT  - Research Support, Non-U.S. Gov't
DEP - 20140513
PL  - United States
TA  - Mol Oncol
JT  - Molecular oncology
JID - 101308230
RN  - 0 (Biomarkers, Tumor)
RN  - EC 3.1.- (Flap Endonucleases)
RN  - EC 3.1.11.- (FEN1 protein, human)
RN  - Ovarian epithelial cancer
SB  - IM
MH  - Aged
MH  - Biomarkers, Tumor/analysis/genetics
MH  - Breast/metabolism/*pathology
MH  - Breast Neoplasms/diagnosis/*genetics/pathology
MH  - Female
MH  - Flap Endonucleases/analysis/*genetics
MH  - Gene Expression Regulation, Neoplastic
MH  - Humans
MH  - Neoplasms, Glandular and Epithelial/diagnosis/*genetics/pathology
MH  - Ovarian Neoplasms/diagnosis/*genetics/pathology
MH  - Ovary/metabolism/*pathology
MH  - Prognosis
PMC - PMC4690463
MID - NIHMS674589
OID - NLM: NIHMS674589
OID - NLM: PMC4690463
OTO - NOTNLM
OT  - Breast cancer
OT  - Drug target
OT  - FEN1
OT  - Predictive factor
OT  - Prognostic factor
EDAT- 2014/06/02 06:00
MHDA- 2015/06/24 06:00
CRDT- 2014/06/02 06:00
PHST- 2014/02/25 [received]
PHST- 2014/04/14 [revised]
PHST- 2014/04/23 [accepted]
AID - S1574-7891(14)00092-1 [pii]
AID - 10.1016/j.molonc.2014.04.009 [doi]
PST - ppublish
SO  - Mol Oncol. 2014 Oct;8(7):1326-38. doi: 10.1016/j.molonc.2014.04.009. Epub 2014
      May 13.

PMID- 24692675
OWN - NLM
STAT- MEDLINE
DA  - 20140402
DCOM- 20140615
LR  - 20161125
IS  - 1791-7530 (Electronic)
IS  - 0250-7005 (Linking)
VI  - 34
IP  - 4
DP  - 2014 Apr
TI  - Pertuzumab: development beyond breast cancer.
PG  - 1483-91
AB  - Pertuzumab (Perjeta(R)) represents the first monoclonal antibody in a new class
      of agents known as dimerization inhibitors. Pertuzumab was recently approved for 
      the treatment of Human Epidermal Receptor 2 (HER2)-positive breast cancer in the 
      metastatic and neo-adjuvant setting. This approval for first-line therapy for
      metastatic breast cancer was based on the results of a large randomized
      multicenter phase III trial showing a significant improvement in overall survival
      when pertuzumab was combined with trastuzumab and docetaxel in HER2-positive
      metastatic breast cancer. In the neoadjuvant setting, dual HER2 blockade by
      trastuzumab and pertuzumab improved the complete pathological response rate.
      However, pertuzumab development was not confined to breast cancer and in the
      present article, we focus on pertuzumab data for solid tumors other than breast
      cancer, and review the biological rationale for its use, the published
      pre-clinical and clinical evidence, as well ongoing trials.
FAU - Barthelemy, Philippe
AU  - Barthelemy P
AD  - Department of Oncology and Hematology, Hopitaux Universitaires de Strasbourg, 1
      Place de l'hopital, 67091 Strasbourg, France.
      j-emmanuel.kurtz@chru-strasbourg.fr.
FAU - Leblanc, Julie
AU  - Leblanc J
FAU - Goldbarg, Veronica
AU  - Goldbarg V
FAU - Wendling, Frederique
AU  - Wendling F
FAU - Kurtz, Jean-Emmanuel
AU  - Kurtz JE
LA  - eng
PT  - Journal Article
PT  - Review
PL  - Greece
TA  - Anticancer Res
JT  - Anticancer research
JID - 8102988
RN  - 0 (Antibodies, Monoclonal, Humanized)
RN  - 0 (Antineoplastic Agents)
RN  - EC 2.7.10.1 (Receptor, ErbB-2)
RN  - K16AIQ8CTM (pertuzumab)
SB  - IM
MH  - Animals
MH  - Antibodies, Monoclonal, Humanized/*therapeutic use
MH  - Antineoplastic Agents/*therapeutic use
MH  - Breast Neoplasms/*drug therapy/genetics/metabolism
MH  - Clinical Trials, Phase I as Topic
MH  - Clinical Trials, Phase II as Topic
MH  - Clinical Trials, Phase III as Topic
MH  - Drug Evaluation, Preclinical
MH  - Female
MH  - Humans
MH  - Multigene Family
MH  - Receptor, ErbB-2/antagonists & inhibitors/genetics/metabolism
OTO - NOTNLM
OT  - NSCLC
OT  - Pertuzumab
OT  - colorectal cancer
OT  - gastric cancer
OT  - ovarian cancer
OT  - prostate cancer
OT  - review
OT  - solid tumors
EDAT- 2014/04/03 06:00
MHDA- 2014/06/16 06:00
CRDT- 2014/04/03 06:00
AID - 34/4/1483 [pii]
PST - ppublish
SO  - Anticancer Res. 2014 Apr;34(4):1483-91.

PMID- 24674832
OWN - NLM
STAT- MEDLINE
DA  - 20140602
DCOM- 20140716
LR  - 20161025
IS  - 1095-6859 (Electronic)
IS  - 0090-8258 (Linking)
VI  - 133
IP  - 3
DP  - 2014 Jun
TI  - Estrogen receptor expression and increased risk of lymphovascular space invasion 
      in high-grade serous ovarian carcinoma.
PG  - 473-9
LID - 10.1016/j.ygyno.2014.03.563 [doi]
LID - S0090-8258(14)00805-1 [pii]
AB  - OBJECTIVE: Recent studies have demonstrated that lymphovascular space invasion
      (LVSI) is associated with increased risk of hematogenous and lymphatic metastasis
      and poor clinical outcome of women with epithelial ovarian cancer. Given the
      suspected role of estrogen in promoting ovarian cancer metastasis, we examined
      potential links between estrogen receptor and LVSI in high-grade serous ovarian
      carcinoma. METHODS: Tumoral expression of ER, PR, p53, MDR1, EGFR, HER2, DNA
      ploidy, and S-phase fraction was examined for 121 cases of stage I-IV high-grade 
      serous ovarian carcinoma samples obtained at primary cytoreductive surgery.
      Biomarker expression was correlated to LVSI and survival outcomes. RESULTS: LVSI 
      was observed in 101 (83.5%) of all cases. Immunohistochemistry of tested
      biomarkers showed ER (86.7%) to be the most commonly expressed followed by p53
      (71.4%), HER2 (68.3%), EGFR (52.1%), MDR-1 (14.3%), and PR (8.9%). ER expression 
      was positively correlated to PR expression (r=0.31, p=0.001). LVSI was only
      correlated with ER (odds ratio 6.27, 95%CI 1.93-20.4, p=0.002) but not with other
      biomarkers. In multivariate analysis, ER remained significantly associated with
      LVSI (p=0.039). LVSI remained a significant prognostic factor for decreased
      progression-free survival (HR 3.01, 95%CI 1.54-5.88, p=0.001) and overall
      survival (HR 2.69, 95%CI 1.18-6.23, p=0.021) while ER-expression did not remain
      as a significant variable in multivariate analysis. CONCLUSION: Our data
      demonstrated that estrogen receptor was positively correlated with LVSI that was 
      an independent prognostic indicator of poor survival outcomes of high-grade
      serous ovarian carcinoma. This study emphasizes the importance of estrogen
      pathway in promoting lymphatic or vascular spread of high-grade serous ovarian
      carcinoma.
CI  - Copyright (c) 2014 Elsevier Inc. All rights reserved.
FAU - Matsuo, Koji
AU  - Matsuo K
AD  - Division of Gynecologic Oncology, Department of Obstetrics and Gynecology,
      University of Southern California, Los Angeles, CA, USA; Norris Comprehensive
      Cancer Center, Los Angeles, CA, USA. Electronic address: koji.matsuo@gmail.com.
FAU - Sheridan, Todd B
AU  - Sheridan TB
AD  - Department of Pathology, Mercy Medical Center, Baltimore, MD, USA.
FAU - Mabuchi, Seiji
AU  - Mabuchi S
AD  - Department of Obstetrics and Gynecology, Osaka University Faculty of Medicine,
      Suita, Osaka, Japan.
FAU - Yoshino, Kiyoshi
AU  - Yoshino K
AD  - Department of Obstetrics and Gynecology, Osaka University Faculty of Medicine,
      Suita, Osaka, Japan.
FAU - Hasegawa, Kosei
AU  - Hasegawa K
AD  - Department of Gynecologic Oncology, Saitama Medical University International
      Medical Center, Hidaka, Saitama, Japan.
FAU - Studeman, Kimberley D
AU  - Studeman KD
AD  - Department of Pathology, Mercy Medical Center, Baltimore, MD, USA.
FAU - Im, Dwight D
AU  - Im DD
AD  - Gynecologic Oncology Center, Mercy Medical Center, Baltimore, MD, USA.
FAU - Rosenshein, Neil B
AU  - Rosenshein NB
AD  - Gynecologic Oncology Center, Mercy Medical Center, Baltimore, MD, USA.
FAU - Roman, Lynda D
AU  - Roman LD
AD  - Division of Gynecologic Oncology, Department of Obstetrics and Gynecology,
      University of Southern California, Los Angeles, CA, USA; Norris Comprehensive
      Cancer Center, Los Angeles, CA, USA.
FAU - Sood, Anil K
AU  - Sood AK
AD  - Department of Gynecologic Oncology, UT MD Anderson Cancer Center, Houston, TX,
      USA; Department of Cancer Biology, UT MD Anderson Cancer Center, Houston, TX,
      USA; Center for RNA Interference and non-Coding RNA, University of Texas,
      Houston, TX, USA.
LA  - eng
GR  - P30 CA016672/CA/NCI NIH HHS/United States
GR  - P50 CA083639/CA/NCI NIH HHS/United States
PT  - Journal Article
DEP - 20140325
PL  - United States
TA  - Gynecol Oncol
JT  - Gynecologic oncology
JID - 0365304
RN  - 0 (ABCB1 protein, human)
RN  - 0 (Biomarkers, Tumor)
RN  - 0 (Estrogen Receptor alpha)
RN  - 0 (P-Glycoprotein)
RN  - 0 (P-Glycoproteins)
RN  - 0 (Receptors, Progesterone)
RN  - 0 (Tumor Suppressor Protein p53)
RN  - 0 (estrogen receptor alpha, human)
RN  - EC 2.7.10.1 (EGFR protein, human)
RN  - EC 2.7.10.1 (ERBB2 protein, human)
RN  - EC 2.7.10.1 (Receptor, Epidermal Growth Factor)
RN  - EC 2.7.10.1 (Receptor, ErbB-2)
SB  - IM
MH  - Aged
MH  - Biomarkers, Tumor/*metabolism
MH  - Blood Vessels/*pathology
MH  - Cystadenocarcinoma, Serous/*metabolism/pathology
MH  - Disease-Free Survival
MH  - Estrogen Receptor alpha/*metabolism
MH  - Female
MH  - Humans
MH  - Lymph Nodes/*pathology
MH  - Lymphatic Metastasis
MH  - Lymphatic Vessels/*pathology
MH  - Middle Aged
MH  - Multivariate Analysis
MH  - Neoplasm Grading
MH  - Neoplasm Invasiveness
MH  - Odds Ratio
MH  - Ovarian Neoplasms/*metabolism/pathology
MH  - P-Glycoprotein/metabolism
MH  - P-Glycoproteins
MH  - Pelvis
MH  - Prognosis
MH  - Proportional Hazards Models
MH  - Receptor, Epidermal Growth Factor/metabolism
MH  - Receptor, ErbB-2/metabolism
MH  - Receptors, Progesterone/metabolism
MH  - Tumor Suppressor Protein p53/metabolism
PMC - PMC4170217
MID - NIHMS629125
OID - NLM: NIHMS629125
OID - NLM: PMC4170217
OTO - NOTNLM
OT  - Estrogen receptor
OT  - High-grade serous ovarian carcinoma
OT  - Lymphovascular space invasion
OT  - Ovarian cancer
EDAT- 2014/03/29 06:00
MHDA- 2014/07/17 06:00
CRDT- 2014/03/29 06:00
PHST- 2013/12/26 [received]
PHST- 2014/03/17 [revised]
PHST- 2014/03/19 [accepted]
AID - S0090-8258(14)00805-1 [pii]
AID - 10.1016/j.ygyno.2014.03.563 [doi]
PST - ppublish
SO  - Gynecol Oncol. 2014 Jun;133(3):473-9. doi: 10.1016/j.ygyno.2014.03.563. Epub 2014
      Mar 25.

PMID- 24316488
OWN - NLM
STAT- MEDLINE
DA  - 20131231
DCOM- 20140311
LR  - 20131231
IS  - 1879-0038 (Electronic)
IS  - 0378-1119 (Linking)
VI  - 535
IP  - 2
DP  - 2014 Feb 10
TI  - A genetic variant in p63 (rs17506395) is associated with breast cancer
      susceptibility and prognosis.
PG  - 170-6
LID - 10.1016/j.gene.2013.11.038 [doi]
LID - S0378-1119(13)01564-3 [pii]
AB  - BACKGROUND: p63, homologous to p53, has been investigated to be involved in
      various aspects of tumorigenesis and cancer progression. Recently, we have
      identified a functional single nucleotide polymorphism (SNP) rs17506395 (T>G) in 
      p63 which was associated with female reproduction and ovarian cancer development.
      The present study aimed to evaluate the association of rs17506395 genotypes with 
      breast cancer susceptibility, clinicopathological characteristics and prognosis. 
      PATIENTS AND METHODS: TaqMan assay was used to genotype the rs17506395
      polymorphism. The expression of p63 mRNA was determined by quantitative
      reverse-transcription PCR (qRT-PCR). Unconditional logistic regression and
      univariate Cox hazard regression analyses were performed to evaluate the
      association of rs17506395 with breast cancer susceptibility and prognosis
      respectively. RESULTS: First, we found that breast tumors with TT genotype
      exhibited higher level of p63 mRNA compared with other genotypes in breast cancer
      tissues, indicating that rs17506395 may be a functional single nucleotide
      polymorphism in breast cancer. Further investigation revealed that the presence
      of TT genotype was statistically correlated with increased risk for breast
      cancer, compared with genotypes containing the G allele (GG and GT). Moreover, a 
      significant association between rs17506395 polymorphism and age at diagnosis and 
      status of hormone receptor was observed. Consistently, prognostic analysis showed
      that patients carrying TT genotype represent unfavorable survival, suggesting
      that TT genotype may be a biomarker for poor prognosis in breast cancer.
      CONCLUSION: Our data suggest that rs17506395 polymorphism can function as a risk 
      factor and prognostic indicator for breast cancer, whereas precise mechanism
      underlying the function of this polymorphism needs further investigation.
CI  - Copyright (c) 2013 Elsevier B.V. All rights reserved.
FAU - Zhang, Ning
AU  - Zhang N
AD  - Department of Breast Surgery, Qilu Hospital, Shandong University, Shandong,
      China.
FAU - Huo, Qiang
AU  - Huo Q
AD  - Department of Breast Surgery, Qilu Hospital, Shandong University, Shandong,
      China.
FAU - Wang, Xiaolong
AU  - Wang X
AD  - Department of Breast Surgery, Qilu Hospital, Shandong University, Shandong,
      China.
FAU - Chen, Xi
AU  - Chen X
AD  - Department of Breast Surgery, Qilu Hospital, Shandong University, Shandong,
      China.
FAU - Long, Li
AU  - Long L
AD  - Department of Breast Surgery, Qilu Hospital, Shandong University, Shandong,
      China.
FAU - Guan, Xiao
AU  - Guan X
AD  - Department of Obstetrics and Gynecology, Qilu Hospital, Shandong University,
      Shandong, China.
FAU - Jiang, Liyu
AU  - Jiang L
AD  - Department of Breast Surgery, Qilu Hospital, Shandong University, Shandong,
      China.
FAU - Ma, Tingting
AU  - Ma T
AD  - Department of Breast Surgery, Qilu Hospital, Shandong University, Shandong,
      China.
FAU - Hu, Wenwei
AU  - Hu W
AD  - Department of Radiation Oncology, Cancer Institute of New Jersey, University of
      Medicine and Dentistry of New Jersey, New Brunswick, NJ, USA; Department of
      Pediatrics, Cancer Institute of New Jersey, University of Medicine and Dentistry 
      of New Jersey, New Brunswick, NJ, USA.
FAU - Yang, Qifeng
AU  - Yang Q
AD  - Department of Breast Surgery, Qilu Hospital, Shandong University, Shandong,
      China; Key Laboratory of Experimental Teratology, Ministry of Education and
      Institute of Molecular Medicine and Genetics, Shandong University School of
      Medicine, Jinan, China. Electronic address: qifengy@gmail.com.
LA  - eng
PT  - Journal Article
PT  - Research Support, Non-U.S. Gov't
DEP - 20131204
PL  - Netherlands
TA  - Gene
JT  - Gene
JID - 7706761
RN  - 0 (TP63 protein, human)
RN  - 0 (Transcription Factors)
RN  - 0 (Tumor Suppressor Proteins)
SB  - IM
MH  - Adult
MH  - Aged
MH  - Alleles
MH  - Breast Neoplasms/*genetics/mortality/pathology
MH  - Case-Control Studies
MH  - Female
MH  - Gene Expression
MH  - *Genetic Predisposition to Disease
MH  - *Genetic Variation
MH  - Genotype
MH  - Humans
MH  - Middle Aged
MH  - Neoplasm Grading
MH  - Neoplasm Staging
MH  - Odds Ratio
MH  - Polymorphism, Single Nucleotide
MH  - Prognosis
MH  - Transcription Factors/*genetics/metabolism
MH  - Tumor Suppressor Proteins/*genetics/metabolism
OTO - NOTNLM
OT  - Breast cancer
OT  - ER
OT  - HER2
OT  - HWE
OT  - Hardy-Weinberg equilibrium
OT  - IHC
OT  - PCR
OT  - PR
OT  - Prognosis
OT  - SNP
OT  - SNPs
OT  - Single nucleotide polymorphism
OT  - Susceptibility
OT  - estrogen receptor
OT  - human epidermal growth factor receptor 2
OT  - immunohistochemistry
OT  - p63
OT  - polymerase chain reaction
OT  - progesterone receptor
OT  - single nucleotide polymorphisms
EDAT- 2013/12/10 06:00
MHDA- 2014/03/13 06:00
CRDT- 2013/12/10 06:00
PHST- 2013/09/20 [received]
PHST- 2013/11/10 [revised]
PHST- 2013/11/16 [accepted]
AID - S0378-1119(13)01564-3 [pii]
AID - 10.1016/j.gene.2013.11.038 [doi]
PST - ppublish
SO  - Gene. 2014 Feb 10;535(2):170-6. doi: 10.1016/j.gene.2013.11.038. Epub 2013 Dec 4.

PMID- 24282978
OWN - NLM
STAT- MEDLINE
DA  - 20131128
DCOM- 20131218
LR  - 20131128
IS  - 0890-9091 (Print)
IS  - 0890-9091 (Linking)
VI  - 27
IP  - 9
DP  - 2013 Sep
TI  - New targets for triple-negative breast cancer.
PG  - 846-54
AB  - Triple-negative breast cancer (TNBC) lacks the three most commonly targeted
      receptors in human breast cancer--the estrogen receptor (ER), progesterone
      receptor (PR), and human epidermal growth factor receptor 2 (HER2)/neu--and it is
      associated with an aggressive natural history. More recently, TNBC has been
      further dissected into smaller, distinct subsets with unique molecular
      alterations and response to therapy. Large-scale genomic projects have yielded
      new knowledge about the molecular characteristics of TNBC, including similarities
      with high-grade serous ovarian cancers, suggesting a possible coordinated
      treatment algorithm for these malignancies. Moreover, translation of preclinical 
      findings has led to clinical trials testing a plethora of targets and pathways in
      TNBC, which will be reviewed here; these include epidermal growth factor receptor
      (EGFR), angiogenesis, DNA repair capacity, epigenetic regulation, androgen
      receptor (AR) and folate receptor (FR) signaling, cell-cycle control, and cell
      survival. Given the complexity of TNBC biology and the lack of "traditional"
      therapeutic targets, the advancement of care for women with TNBC will require a
      true partnership between clinicians, translational investigators, and basic
      scientists.
FAU - Herold, Christina I
AU  - Herold CI
AD  - Beth Israel Deaconess Medical Center, Boston, Massachusetts, USA.
FAU - Anders, Carey K
AU  - Anders CK
LA  - eng
GR  - K23CA157728/CA/NCI NIH HHS/United States
PT  - Journal Article
PT  - Research Support, N.I.H., Extramural
PT  - Research Support, Non-U.S. Gov't
PT  - Review
PL  - United States
TA  - Oncology (Williston Park)
JT  - Oncology (Williston Park, N.Y.)
JID - 8712059
RN  - 0 (Antineoplastic Agents)
SB  - IM
CIN - Oncology (Williston Park). 2013 Sep;27(9):856, 858-9. PMID: 24282979
CIN - Oncology (Williston Park). 2013 Sep;27(9):859-60, 864. PMID: 24282980
MH  - Animals
MH  - Antineoplastic Agents/chemistry/*therapeutic use
MH  - Drug Design
MH  - Female
MH  - Genetic Predisposition to Disease
MH  - Genomics
MH  - Humans
MH  - *Molecular Targeted Therapy
MH  - Phenotype
MH  - Prognosis
MH  - Signal Transduction/*drug effects/genetics
MH  - Translational Medical Research
MH  - Triple Negative Breast Neoplasms/*drug therapy/genetics/metabolism/pathology
EDAT- 2013/11/29 06:00
MHDA- 2013/12/19 06:00
CRDT- 2013/11/29 06:00
AID - 178266 [pii]
PST - ppublish
SO  - Oncology (Williston Park). 2013 Sep;27(9):846-54.

PMID- 24238473
OWN - NLM
STAT- MEDLINE
DA  - 20140505
DCOM- 20141215
LR  - 20140505
IS  - 1618-0372 (Electronic)
IS  - 0065-1281 (Linking)
VI  - 116
IP  - 3
DP  - 2014 Apr
TI  - Analysis of the contribution of immunologically-detectable HER2, steroid
      receptors and of the "triple-negative" tumor status to disease-free and overall
      survival of women with epithelial ovarian cancer.
PG  - 440-7
LID - 10.1016/j.acthis.2013.09.010 [doi]
LID - S0065-1281(13)00190-6 [pii]
AB  - We assessed associations between steroid receptors including: estrogen-alpha,
      estrogen-beta, androgen receptor, progesterone receptor, the HER2 status and
      triple-negative epithelial ovarian cancer (ERalpha-/PR-/HER2-; TNEOC) status and 
      survival in women with epithelial ovarian cancer. The study included 152 women
      with primary epithelial ovarian cancer. The status of steroid receptor and HER2
      was determined by immunohistochemistry. Disease-free and overall survival were
      calculated and compared with steroid receptor and HER2 status as well as
      clinicopathological features using the Cox Proportional Hazards model. A mean
      follow-up period of 43.6 months (interquartile range=41.4 months) was achieved
      where 44% of patients had serous tumor, followed by mucinous (23%), endometrioid 
      (9%), mixed (9%), undifferentiated (8.5%) and clear cell tumors (5.3%). ER-alpha 
      staining was associated with grade II-III tumors. Progesterone receptor staining 
      was positively associated with a Body Mass Index>/=25. Androgen receptor
      positivity was higher in serous tumors. In stand-alone analysis of receptor
      contribution to survival, estrogen-alpha positivity was associated with greater
      disease-free survival. However, there was no significant association between
      steroid receptor expression, HER2 status, or TNEOC status, and overall survival. 
      Although estrogen-alpha, androgen receptor, progesterone receptor and the HER2
      status were associated with key clinical features of the women and pathological
      characteristics of the tumors, these associations were not implicated in
      survival. Interestingly, women with TNEOC seem to fare the same way as their
      counterparts with non-TNEOC.
CI  - Copyright (c) 2013 Elsevier GmbH. All rights reserved.
FAU - de Toledo, Maria Carolina Szymanski
AU  - de Toledo MC
AD  - Department of Obstetrics and Gynecology, Faculty of Medical Sciences, State
      University of Campinas - Unicamp, Campinas, Sao Paulo, Brazil.
FAU - Sarian, Luis Otavio
AU  - Sarian LO
AD  - Department of Obstetrics and Gynecology, Faculty of Medical Sciences, State
      University of Campinas - Unicamp, Campinas, Sao Paulo, Brazil. Electronic
      address: sarian@unicamp.br.
FAU - Sallum, Luis Felipe
AU  - Sallum LF
AD  - Department of Obstetrics and Gynecology, Faculty of Medical Sciences, State
      University of Campinas - Unicamp, Campinas, Sao Paulo, Brazil.
FAU - Andrade, Liliana Lucci Angelo
AU  - Andrade LL
AD  - Department of Pathology, Faculty of Medical Sciences, State University of
      Campinas - Unicamp, Campinas, Sao Paulo, Brazil.
FAU - Vassallo, Jose
AU  - Vassallo J
AD  - Laboratory of Experimental Pathology, CAISM - Unicamp, Campinas, Sao Paulo,
      Brazil.
FAU - de Paiva Silva, Geisilene Russano
AU  - de Paiva Silva GR
AD  - Department of Pathology, Faculty of Medical Sciences, State University of
      Campinas - Unicamp, Campinas, Sao Paulo, Brazil; Laboratory of Experimental
      Pathology, CAISM - Unicamp, Campinas, Sao Paulo, Brazil.
FAU - Pinto, Glauce Aparecida
AU  - Pinto GA
AD  - Laboratory of Experimental Pathology, CAISM - Unicamp, Campinas, Sao Paulo,
      Brazil.
FAU - Soares, Fernando Augusto
AU  - Soares FA
AD  - Department of Pathology, Hospital do Cancer A C Camargo, Fundacao Antonio
      Prudente de Sao Paulo, Brazil.
FAU - Fonseca, Camila Dal Piccolo Pracchia
AU  - Fonseca CD
AD  - Department of Obstetrics and Gynecology, Faculty of Medical Sciences, State
      University of Campinas - Unicamp, Campinas, Sao Paulo, Brazil.
FAU - Derchain, Sophie F M
AU  - Derchain SF
AD  - Department of Obstetrics and Gynecology, Faculty of Medical Sciences, State
      University of Campinas - Unicamp, Campinas, Sao Paulo, Brazil.
LA  - eng
PT  - Journal Article
PT  - Research Support, Non-U.S. Gov't
DEP - 20131112
PL  - Germany
TA  - Acta Histochem
JT  - Acta histochemica
JID - 0370320
RN  - 0 (Estrogen Receptor alpha)
RN  - 0 (Estrogen Receptor beta)
RN  - 0 (Receptors, Androgen)
RN  - 0 (Receptors, Progesterone)
RN  - 0 (estrogen receptor alpha, human)
RN  - EC 2.7.10.1 (ERBB2 protein, human)
RN  - EC 2.7.10.1 (Receptor, ErbB-2)
RN  - Ovarian epithelial cancer
SB  - IM
MH  - Adult
MH  - Aged
MH  - Disease-Free Survival
MH  - Estrogen Receptor alpha/metabolism
MH  - Estrogen Receptor beta/metabolism
MH  - Female
MH  - Humans
MH  - Middle Aged
MH  - Neoplasms, Glandular and Epithelial/*metabolism/mortality/pathology
MH  - Ovarian Neoplasms/*metabolism/mortality/pathology
MH  - Receptor, ErbB-2/*metabolism
MH  - Receptors, Androgen/metabolism
MH  - Receptors, Progesterone/metabolism
OTO - NOTNLM
OT  - Androgen receptor
OT  - Estrogen receptor
OT  - HER2
OT  - Ovarian cancer
OT  - Progesterone receptor
OT  - Tissue microarray
OT  - Triple negative
EDAT- 2013/11/19 06:00
MHDA- 2014/12/17 06:00
CRDT- 2013/11/19 06:00
PHST- 2013/03/14 [received]
PHST- 2013/09/16 [revised]
PHST- 2013/09/30 [accepted]
AID - S0065-1281(13)00190-6 [pii]
AID - 10.1016/j.acthis.2013.09.010 [doi]
PST - ppublish
SO  - Acta Histochem. 2014 Apr;116(3):440-7. doi: 10.1016/j.acthis.2013.09.010. Epub
      2013 Nov 12.

PMID- 24071502
OWN - NLM
STAT- MEDLINE
DA  - 20140121
DCOM- 20140917
LR  - 20140121
IS  - 1879-0461 (Electronic)
IS  - 1040-8428 (Linking)
VI  - 89
IP  - 2
DP  - 2014 Feb
TI  - Sensitivity and resistance to treatment in the primary management of epithelial
      ovarian cancer.
PG  - 207-16
LID - 10.1016/j.critrevonc.2013.08.017 [doi]
LID - S1040-8428(13)00194-7 [pii]
AB  - Ovarian carcinoma is the most lethal gynaecologic malignancy. Despite wide
      initial sensibility to chemotherapy especially to platinum-based regimens, the
      vast majority of patients with advanced stages of the disease develop recurrences
      and subsequent resistance to treatments. Ovarian cancer is actually considered as
      a heterogeneous disease at the clinical, histological and molecular level. In
      this review, the mechanisms of intrinsic sensitivity or resistance to treatment, 
      especially to platinum-based chemotherapy are considered with particular
      reference to the significance of tumour heterogeneity. The molecular features
      involved in acquired resistance are reviewed and the current hypotheses are
      discussed. In particular, potential disruptions of the DNA reparation pathways
      are highlighted.
CI  - Copyright (c) 2013 Elsevier Ireland Ltd. All rights reserved.
FAU - Colombo, Pierre-Emmanuel
AU  - Colombo PE
AD  - Department of Surgical Oncology, Montpellier Cancer Institute (ICM), 34298
      Montpellier, France. Electronic address:
      Pierre-Emmanuel.Colombo@icm.unicancer.fr.
FAU - Fabbro, Michel
AU  - Fabbro M
AD  - Departement of Medical Oncology, Montpellier Cancer Institute (ICM), 34298
      Montpellier, France.
FAU - Theillet, Charles
AU  - Theillet C
AD  - Identity and Tumoral Plasticity, (INSERM U896), Research Cancer Institute IRCM
      Montpellier Cancer Institute, 34298 Montpellier, France.
FAU - Bibeau, Frederic
AU  - Bibeau F
AD  - Department of pathology, Montpellier Cancer Institute (ICM), 34298 Montpellier,
      France.
FAU - Rouanet, Philippe
AU  - Rouanet P
AD  - Department of Surgical Oncology, Montpellier Cancer Institute (ICM), 34298
      Montpellier, France.
FAU - Ray-Coquard, Isabelle
AU  - Ray-Coquard I
AD  - Departement of Medical Oncology, Centre Leon Berard, 69008 Lyon, France.
LA  - eng
PT  - Journal Article
PT  - Review
DEP - 20130908
PL  - Netherlands
TA  - Crit Rev Oncol Hematol
JT  - Critical reviews in oncology/hematology
JID - 8916049
RN  - 0 (Antineoplastic Agents)
RN  - 0 (Organoplatinum Compounds)
RN  - Ovarian epithelial cancer
SB  - IM
MH  - Animals
MH  - Antineoplastic Agents/*therapeutic use
MH  - DNA Repair/drug effects
MH  - Drug Resistance, Neoplasm
MH  - Female
MH  - Humans
MH  - Neoplasms, Glandular and Epithelial/*drug therapy/genetics/*pathology
MH  - Organoplatinum Compounds/*therapeutic use
MH  - Ovarian Neoplasms/*drug therapy/genetics/*pathology
MH  - Ovary/*drug effects/metabolism/*pathology
OTO - NOTNLM
OT  - ARID1A
OT  - ASCO
OT  - AT-rich interactive domain 1A gene
OT  - ATM
OT  - ATR
OT  - American Society of Clinical Oncology
OT  - B-RAF
OT  - BER
OT  - BRCA1/2
OT  - CCNE1
OT  - CTR1
OT  - DNA repair pathways
OT  - EGFR
OT  - ERCC1
OT  - FANCD2
OT  - FIGO
OT  - Fanconi anaemia, complementation group D2
OT  - GIST
OT  - GST
OT  - HER2
OT  - HR
OT  - Heterogeneity
OT  - International Federation of Gynecology and Obstetrics
OT  - K-RAS
OT  - MAPK
OT  - MRP2
OT  - Molecular subtypes
OT  - NER
OT  - OS
OT  - Ovarian cancer
OT  - PARP
OT  - PTEN
OT  - RFS
OT  - Resistance
OT  - STIC
OT  - VEGF
OT  - ataxia telangiectasia and Rad3 related
OT  - ataxia telangiectasia mutated
OT  - base excision repair
OT  - breast cancer gene 1 or 2
OT  - copper transporter 1
OT  - cyclin E1
OT  - epidermal growth factor receptor
OT  - excision repair cross-complementation group 1
OT  - gastro-intestinal stromal tumour
OT  - gluthatione S-transferase
OT  - homologous recombination
OT  - human epidermal growth factor receptor-2
OT  - mitogen-activated protein kinases
OT  - multidrug resistance protein 2
OT  - nucleotide excision repair
OT  - overall survival
OT  - phosphatase and tensin homolog
OT  - poly ADP ribose polymerase
OT  - relapse-free survival
OT  - serous tubal intraepithelial carcinoma
OT  - v-Ki-ras2 Kirsten rat sarcoma viral oncogene homolog
OT  - v-raf murine sarcoma viral oncogene homolog B1
OT  - vascular endothelial growth factor
EDAT- 2013/09/28 06:00
MHDA- 2014/09/18 06:00
CRDT- 2013/09/28 06:00
PHST- 2013/02/03 [received]
PHST- 2013/08/11 [revised]
PHST- 2013/08/30 [accepted]
AID - S1040-8428(13)00194-7 [pii]
AID - 10.1016/j.critrevonc.2013.08.017 [doi]
PST - ppublish
SO  - Crit Rev Oncol Hematol. 2014 Feb;89(2):207-16. doi:
      10.1016/j.critrevonc.2013.08.017. Epub 2013 Sep 8.

PMID- 23873100
OWN - NLM
STAT- MEDLINE
DA  - 20140131
DCOM- 20140326
LR  - 20170124
IS  - 1423-0380 (Electronic)
IS  - 1010-4283 (Linking)
VI  - 35
IP  - 1
DP  - 2014 Jan
TI  - Prognostic value of HER-2/neu expression in epithelial ovarian cancer: a
      meta-analysis.
PG  - 33-8
LID - 10.1007/s13277-013-1003-9 [doi]
AB  - Various studies examined the relationship between human epidermal growth factor
      receptor 2 (HER-2/neu) overexpression and the clinical outcome in patients with
      ovarian cancer, but yielded conflicting results. Electronic databases updated in 
      May 2013 were searched to find relevant studies. A meta-analysis was conducted
      with eligible studies which quantitatively evaluated the relationship between
      HER-2/neu overexpression and survival of patients with ovarian cancer. Survival
      data were aggregated and quantitatively analyzed. We conducted a final analysis
      of 3,055 patients from 20 eligible studies and evaluated the correlation between 
      HER-2/neu overexpression and survival in patients with ovarian cancer. Combined
      hazard ratios suggested that HER-2/neu overexpression was not associated with a
      significant impact on survival, with the hazard ratio (HR) and 95% confidence
      interval (CI) being 1.05 and 0.92-1.19, respectively, overall. When grouped
      according to the study design type, a statistically significant combined HR was
      found in retrospective studies (HR = 1.44, 95% CI 1.14-1.75) and no statistically
      significant combined HR was found (HR = 0.96, 95% CI 0.81-1.11) for prospective
      studies. HER-2/neu overexpression seems to have no significant impact on survival
      of ovarian cancer patients. However, a statistically significant combined HR was 
      found in retrospective studies, but not in prospective studies.
FAU - Wang, Yan
AU  - Wang Y
AD  - Department of Obstetrics and Gynecology, Zhongda Hospital, Southeast University, 
      Nanjing, 210009, China.
FAU - Wang, Dong
AU  - Wang D
FAU - Ren, Mulan
AU  - Ren M
LA  - eng
PT  - Journal Article
PT  - Meta-Analysis
DEP - 20130720
PL  - United States
TA  - Tumour Biol
JT  - Tumour biology : the journal of the International Society for Oncodevelopmental
      Biology and Medicine
JID - 8409922
RN  - EC 2.7.10.1 (Receptor, ErbB-2)
RN  - Ovarian epithelial cancer
SB  - IM
MH  - Female
MH  - *Gene Expression Regulation, Neoplastic
MH  - Humans
MH  - Neoplasms, Glandular and Epithelial/*genetics/*mortality
MH  - Odds Ratio
MH  - Ovarian Neoplasms/*genetics/*mortality
MH  - Patient Outcome Assessment
MH  - Prognosis
MH  - Prospective Studies
MH  - Publication Bias
MH  - Receptor, ErbB-2/*genetics
MH  - Retrospective Studies
EDAT- 2013/07/23 06:00
MHDA- 2014/03/29 06:00
CRDT- 2013/07/23 06:00
PHST- 2013/06/05 [received]
PHST- 2013/07/04 [accepted]
AID - 10.1007/s13277-013-1003-9 [doi]
PST - ppublish
SO  - Tumour Biol. 2014 Jan;35(1):33-8. doi: 10.1007/s13277-013-1003-9. Epub 2013 Jul
      20.

PMID- 23792093
OWN - NLM
STAT- MEDLINE
DA  - 20130715
DCOM- 20131021
LR  - 20151119
IS  - 1090-2104 (Electronic)
IS  - 0006-291X (Linking)
VI  - 436
IP  - 4
DP  - 2013 Jul 12
TI  - IGF-1R and ErbB3/HER3 contribute to enhanced proliferation and carcinogenesis in 
      trastuzumab-resistant ovarian cancer model.
PG  - 740-5
LID - 10.1016/j.bbrc.2013.06.030 [doi]
LID - S0006-291X(13)01004-8 [pii]
AB  - Trastuzumab (Herceptin(R)) has demonstrated clinical potential in several types
      of HER2-overexpressing human cancers. However, primary and acquired resistance
      occurs in many HER2-positive patients with regimens. To investigate the possible 
      mechanism of acquired therapeutic resistance to trastuzumab, we have developed a 
      preclinical model of human ovarian cancer cells, SKOV3/T, with the distinctive
      feature of stronger carcinogenesis. The differences in gene expression between
      parental and the resistant cells were explored by microarray analysis, of which
      IGF-1R and HER3 were detected to be key molecules in action. Their correctness
      was validated by follow-up experiments of RT-PCR, shRNA-mediated knockdown,
      downstream signal activation, cell cycle distribution and survival. These results
      suggest that IGF-1R and HER3 differentially regulate trastuzumab resistance and
      could be promising targets for trastuzumab therapy in ovarian cancer.
CI  - Copyright (c) 2013 Elsevier Inc. All rights reserved.
FAU - Jia, Yanhan
AU  - Jia Y
AD  - Department of Immunology, School of Basic Medical Sciences, Wuhan University,
      Wuhan, Hubei 430071, China.
FAU - Zhang, Yan
AU  - Zhang Y
FAU - Qiao, Chunxia
AU  - Qiao C
FAU - Liu, Guijun
AU  - Liu G
FAU - Zhao, Qing
AU  - Zhao Q
FAU - Zhou, Tingting
AU  - Zhou T
FAU - Chen, Guojiang
AU  - Chen G
FAU - Li, Yali
AU  - Li Y
FAU - Feng, Jiannan
AU  - Feng J
FAU - Li, Yan
AU  - Li Y
FAU - Zhang, Qiuping
AU  - Zhang Q
FAU - Peng, Hui
AU  - Peng H
LA  - eng
PT  - Journal Article
PT  - Research Support, Non-U.S. Gov't
DEP - 20130618
PL  - United States
TA  - Biochem Biophys Res Commun
JT  - Biochemical and biophysical research communications
JID - 0372516
RN  - 0 (Antibodies, Monoclonal, Humanized)
RN  - 0 (Antineoplastic Agents)
RN  - EC 2.7.10.1 (Receptor, ErbB-2)
RN  - EC 2.7.10.1 (Receptor, IGF Type 1)
RN  - P188ANX8CK (Trastuzumab)
SB  - IM
MH  - Antibodies, Monoclonal, Humanized/*therapeutic use
MH  - Antineoplastic Agents/*therapeutic use
MH  - Cell Line, Tumor
MH  - *Cell Proliferation
MH  - *Cell Transformation, Neoplastic
MH  - Drug Resistance, Neoplasm
MH  - Female
MH  - Humans
MH  - Ovarian Neoplasms/drug therapy/*metabolism/pathology
MH  - Receptor, ErbB-2/*metabolism
MH  - Receptor, IGF Type 1/*metabolism
MH  - Trastuzumab
MH  - Up-Regulation
OTO - NOTNLM
OT  - Drug resistance
OT  - ErbB3/HER3
OT  - IGF-1R
OT  - Ovarian cancer
OT  - Trastuzumab
EDAT- 2013/06/25 06:00
MHDA- 2013/10/22 06:00
CRDT- 2013/06/25 06:00
PHST- 2013/06/08 [received]
PHST- 2013/06/10 [accepted]
AID - S0006-291X(13)01004-8 [pii]
AID - 10.1016/j.bbrc.2013.06.030 [doi]
PST - ppublish
SO  - Biochem Biophys Res Commun. 2013 Jul 12;436(4):740-5. doi:
      10.1016/j.bbrc.2013.06.030. Epub 2013 Jun 18.

PMID- 23722284
OWN - NLM
STAT- MEDLINE
DA  - 20131108
DCOM- 20141103
LR  - 20141120
IS  - 1432-0711 (Electronic)
IS  - 0932-0067 (Linking)
VI  - 288
IP  - 6
DP  - 2013 Dec
TI  - Polymorphism and overexpression of HER2/neu among ovarian carcinoma women from
      Tiruchirapalli, Tamil Nadu, India.
PG  - 1385-90
LID - 10.1007/s00404-013-2892-y [doi]
AB  - PURPOSE: Alteration and overexpression of HER2 proto-oncogene have been
      implicated in the carcinogenesis and prognosis of ovarian cancer. We evaluated
      this hypothesis among women with ovarian carcinoma patients from Tiruchirapalli, 
      Tamil Nadu, India. METHODS: Genomic DNA was extracted from 72 case patients and
      288 control subjects and was examined for I655V polymorphism by PCR-RFLP based
      assay. Immunohistochemistry analysis was carried out in order to study the
      overexpression of HER2 protein. The observed number of each genotype was compared
      with that expected for a population in the Hardy-Weinberg equilibrium. In
      analysing the relation between genotype and overexpression of HER2 protein,
      Cochran-Mantel-Haenszel statistics was used. RESULTS: We found that 20.8% of the 
      case patients and 16.3% of the control subjects were heterozygous for the Val
      allele and 10 case patients (13.8%) and 3 control subjects (1.1%) were homozygous
      for this allele (P < 0.001). Compared with women with Ile/Ile genotype, women
      with Val/Val genotype had an elevated risk of ovarian cancer. The genotype
      distributions were consistent with the Hardy-Weinberg equilibrium. The risk
      increased with the number of Val allele and women homozygous for the Val allele
      had 15-fold (OR = 15.3; 95%CI = 4.09-57.31) increased risk of cancer. The
      patients homozygous for the Valine allele showed strong HER2 protein expression. 
      CONCLUSION: The results showed that the valine allele may be an indicator of
      genetic susceptibility to ovarian carcinoma in the study population.
FAU - Shanmughapriya, Santhanam
AU  - Shanmughapriya S
AD  - Department of Microbiology, Medical Microbiology Laboratory, School of Life
      Sciences, Bharathidasan University, Tiruchirappalli, 620 024, Tamil Nadu, India.
FAU - Senthilkumar, G
AU  - Senthilkumar G
FAU - Arun, Seshachalam
AU  - Arun S
FAU - Vinodhini, Krishnakumar
AU  - Vinodhini K
FAU - Sudhakar, Sivasubramanian
AU  - Sudhakar S
FAU - Natarajaseenivasan, Kalimuthusamy
AU  - Natarajaseenivasan K
LA  - eng
PT  - Journal Article
PT  - Research Support, Non-U.S. Gov't
DEP - 20130531
PL  - Germany
TA  - Arch Gynecol Obstet
JT  - Archives of gynecology and obstetrics
JID - 8710213
RN  - EC 2.7.10.1 (Receptor, ErbB-2)
SB  - IM
MH  - Adult
MH  - Alleles
MH  - Carcinoma/ethnology/*genetics/pathology
MH  - Case-Control Studies
MH  - Female
MH  - Genes, erbB-2/*genetics
MH  - Genetic Predisposition to Disease/ethnology
MH  - Genotype
MH  - Humans
MH  - Immunohistochemistry
MH  - India/epidemiology
MH  - Middle Aged
MH  - Ovarian Neoplasms/ethnology/*genetics/pathology
MH  - *Polymorphism, Restriction Fragment Length
MH  - Receptor, ErbB-2/*genetics/*metabolism
MH  - Risk
EDAT- 2013/06/01 06:00
MHDA- 2014/11/05 06:00
CRDT- 2013/06/01 06:00
PHST- 2012/12/24 [received]
PHST- 2013/05/11 [accepted]
AID - 10.1007/s00404-013-2892-y [doi]
PST - ppublish
SO  - Arch Gynecol Obstet. 2013 Dec;288(6):1385-90. doi: 10.1007/s00404-013-2892-y.
      Epub 2013 May 31.

PMID- 23652306
OWN - NLM
STAT- MEDLINE
DA  - 20130529
DCOM- 20130726
LR  - 20161122
IS  - 1532-1827 (Electronic)
IS  - 0007-0920 (Linking)
VI  - 108
IP  - 10
DP  - 2013 May 28
TI  - Expression of steroid receptor coactivator 3 in ovarian epithelial cancer is a
      poor prognostic factor and a marker for platinum resistance.
PG  - 2039-44
LID - 10.1038/bjc.2013.199 [doi]
AB  - BACKGROUND: Steroid receptor coactivator 3 (SRC3) is an important coactivator of 
      a number of transcription factors and is associated with a poor outcome in
      numerous tumours. Steroid receptor coactivator 3 is amplified in 25% of
      epithelial ovarian cancers (EOCs) and its expression is higher in EOCs compared
      with non-malignant tissue. No data is currently available with regard to the
      expression of SRC-3 in EOC and its influence on outcome or the efficacy of
      treatment. METHODS: Immunohistochemistry was performed for SRC3, oestrogen
      receptor-alpha, HER2, PAX2 and PAR6, and protein expression was quantified using 
      automated quantitative immunofluorescence (AQUA) in 471 EOCs treated between 1991
      and 2006 with cytoreductive surgery followed by first-line treatment
      platinum-based therapy, with or without a taxane. RESULTS: Steroid receptor
      coactivator 3 expression was significantly associated with advanced stage and was
      an independent prognostic marker. High expression of SRC3 identified patients who
      have a significantly poorer survival with single-agent carboplatin chemotherapy, 
      while with carboplatin/paclitaxel treatment such a difference was not seen.
      CONCLUSION: Steroid receptor coactivator 3 is a poor prognostic factor in EOCs
      and appears to identify a population of patients who would benefit from the
      addition of taxanes to their chemotherapy regimen, due to intrinsic resistance to
      platinum therapy.
FAU - Palmieri, C
AU  - Palmieri C
AD  - Department of Molecular and Clinical Cancer Medicine, Institute of translational 
      Medicine, University of Liverpool,Liverpool, UK. c.palmieri@liverpool.ac.uk
FAU - Gojis, O
AU  - Gojis O
FAU - Rudraraju, B
AU  - Rudraraju B
FAU - Stamp-Vincent, C
AU  - Stamp-Vincent C
FAU - Wilson, D
AU  - Wilson D
FAU - Langdon, S
AU  - Langdon S
FAU - Gourley, C
AU  - Gourley C
FAU - Faratian, D
AU  - Faratian D
LA  - eng
GR  - SCD/11/Chief Scientist Office/United Kingdom
GR  - Cancer Research UK/United Kingdom
PT  - Journal Article
PT  - Research Support, Non-U.S. Gov't
DEP - 20130507
PL  - England
TA  - Br J Cancer
JT  - British journal of cancer
JID - 0370635
RN  - 0 (Biomarkers, Pharmacological)
RN  - 0 (Biomarkers, Tumor)
RN  - 0 (Platinum Compounds)
RN  - 0 (Taxoids)
RN  - EC 2.3.1.48 (Nuclear Receptor Coactivator 3)
RN  - Ovarian epithelial cancer
SB  - IM
MH  - Adult
MH  - Aged
MH  - Aged, 80 and over
MH  - Antineoplastic Combined Chemotherapy Protocols/*therapeutic use
MH  - *Biomarkers, Pharmacological/metabolism
MH  - Biomarkers, Tumor/metabolism/physiology
MH  - Cohort Studies
MH  - *Drug Resistance, Neoplasm/physiology
MH  - Female
MH  - Humans
MH  - Middle Aged
MH  - Neoplasms, Glandular and Epithelial/*diagnosis/*drug therapy/metabolism/mortality
MH  - Nuclear Receptor Coactivator 3/metabolism/*physiology
MH  - Ovarian Neoplasms/*diagnosis/*drug therapy/metabolism/mortality
MH  - Platinum Compounds/administration & dosage/*therapeutic use
MH  - Prognosis
MH  - Retrospective Studies
MH  - Taxoids/administration & dosage
PMC - PMC3670494
OID - NLM: PMC3670494
EDAT- 2013/05/09 06:00
MHDA- 2013/07/28 06:00
CRDT- 2013/05/09 06:00
AID - bjc2013199 [pii]
AID - 10.1038/bjc.2013.199 [doi]
PST - ppublish
SO  - Br J Cancer. 2013 May 28;108(10):2039-44. doi: 10.1038/bjc.2013.199. Epub 2013
      May 7.

PMID- 23620766
OWN - NLM
STAT- MEDLINE
DA  - 20130426
DCOM- 20131111
LR  - 20170220
IS  - 1932-6203 (Electronic)
IS  - 1932-6203 (Linking)
VI  - 8
IP  - 4
DP  - 2013
TI  - HER2 amplification and clinicopathological characteristics in a large Asian
      cohort of rare mucinous ovarian cancer.
PG  - e61565
LID - 10.1371/journal.pone.0061565 [doi]
AB  - Mucinous epithelial ovarian cancer has a poor prognosis in the advanced stages
      and responds poorly to conventional chemotherapy. We aim to elucidate the
      clinicopathological factors and incidence of HER2 expression of this cancer in a 
      large Asian retrospective cohort from Singapore. Of a total of 133 cases, the
      median age at diagnosis was 48.3 years (range, 15.8-89.0 years), comparatively
      younger than western cohorts. Most were Chinese (71%), followed by Malays (16%), 
      others (9.0%), and Indians (5%). 24% were noted to have a significant family
      history of malignancy of which breast and gastrointestinal cancers the most
      prominent. Majority of the patients (80%) had stage I disease at diagnosis.
      Information on HER2 status was available in 113 cases (85%). Of these, 31 cases
      (27.4%) were HER2+, higher than 18.8% reported in western population. HER2
      positivity appeared to be lower among Chinese and higher among Malays patients (p
      = 0.052). With the current standard of care, there was no discernible impact of
      HER2 status on overall survival. (HR = 1.79; 95% CI, 0.66-4.85; p = 0.249). On
      the other hand, positive family history of cancer, presence of lymphovascular
      invasion, and ovarian surface involvements were significantly associated with
      inferior overall survival on univariate and continued to be statistically
      significant after adjustment for stage. While these clinical factors identify
      high risk patients, it is promising that the finding of a high incidence of HER2 
      in our Asian population may allow development of a HER2 targeted therapy to
      improve the management of mucinous ovarian cancers.
FAU - Chay, Wen-Yee
AU  - Chay WY
AD  - Department of Medical Oncology, National Cancer Centre, Singapore, Singapore.
      chay.w.y@nccs.com.sg
FAU - Chew, Sung-Hock
AU  - Chew SH
FAU - Ong, Whee-Sze
AU  - Ong WS
FAU - Busmanis, Inny
AU  - Busmanis I
FAU - Li, Xinyun
AU  - Li X
FAU - Thung, Sharyl
AU  - Thung S
FAU - Ngo, Lynette
AU  - Ngo L
FAU - Lim, Sheow-Lei
AU  - Lim SL
FAU - Lim, Yong-Kuei
AU  - Lim YK
FAU - Chia, Yin-Nin
AU  - Chia YN
FAU - Koh, Elisa
AU  - Koh E
FAU - Pang, Cindy
AU  - Pang C
FAU - Soh, Lay-Tin
AU  - Soh LT
FAU - Wang, Jin
AU  - Wang J
FAU - Ho, Tew-Hong
AU  - Ho TH
FAU - Tay, Sun-Kuie
AU  - Tay SK
FAU - Lim-Tan, Soo-Kim
AU  - Lim-Tan SK
FAU - Lim, Kiat-Hon
AU  - Lim KH
FAU - Chia, John Whay-Kuang
AU  - Chia JW
FAU - Goh, Liang-Kee
AU  - Goh LK
LA  - eng
PT  - Journal Article
PT  - Research Support, Non-U.S. Gov't
DEP - 20130419
PL  - United States
TA  - PLoS One
JT  - PloS one
JID - 101285081
RN  - EC 2.7.10.1 (ERBB2 protein, human)
RN  - EC 2.7.10.1 (Receptor, ErbB-2)
SB  - IM
MH  - Adenocarcinoma, Mucinous/*genetics/*pathology
MH  - Adolescent
MH  - Adult
MH  - Aged
MH  - Aged, 80 and over
MH  - Asian Continental Ancestry Group/*genetics
MH  - Cohort Studies
MH  - Disease-Free Survival
MH  - Family
MH  - Female
MH  - *Gene Amplification
MH  - Humans
MH  - Middle Aged
MH  - Ovarian Neoplasms/*genetics/*pathology
MH  - Receptor, ErbB-2/*genetics
MH  - Singapore
MH  - Young Adult
PMC - PMC3631219
OID - NLM: PMC3631219
EDAT- 2013/04/27 06:00
MHDA- 2013/11/12 06:00
CRDT- 2013/04/27 06:00
PHST- 2013/02/07 [received]
PHST- 2013/03/05 [accepted]
AID - 10.1371/journal.pone.0061565 [doi]
AID - PONE-D-13-05672 [pii]
PST - epublish
SO  - PLoS One. 2013 Apr 19;8(4):e61565. doi: 10.1371/journal.pone.0061565. Print 2013.

PMID- 23558933
OWN - NLM
STAT- MEDLINE
DA  - 20130424
DCOM- 20140108
LR  - 20130424
IS  - 1724-6008 (Electronic)
IS  - 0393-6155 (Linking)
VI  - 28
IP  - 1
DP  - 2013 Apr 23
TI  - The expression of Egfl7 in human normal tissues and epithelial tumors.
PG  - 71-83
LID - 10.5301/JBM.2013.10568 [doi]
AB  - BACKGROUND AND AIMS: To investigate the expression of Egfl7 in normal adult human
      tissues and human epithelial tumors. METHODS: RT-PCR and Western blot were
      employed to detect Egfl7 expression in normal adult human tissues and 10 human
      epithelial tumors including hepatocellular carcinoma (HCC), lung cancer, breast
      cancer, prostate cancer, colorectal cancer, gastric cancer, esophageal cancer,
      malignant glioma, ovarian cancer and renal cancer. Immunohistochemistry and
      cytoimmunofluorescence were subsequently used to determine the localization of
      Egfl7 in human epithelial tumor tissues and cell lines. ELISA was also carried
      out to examine the serum Egfl7 levels in cancer patients. In addition,
      correlations between Egfl7 expression and clinicopathological features as well as
      prognosis of HCC and breast cancer were also analyzed on the basis of
      immunohistochemistry results. RESULTS: Egfl7 was differentially expressed in 19
      adult human normal tissues and was overexpressed in all 10 human epithelial tumor
      tissues. The serum Egfl7 level was also significantly elevated in cancer
      patients. The increased Egfl7 expression in HCC correlated with vein invasion,
      absence of capsule formation, multiple tumor nodes and poor prognosis. Similarly,
      upregulation of Egfl7 in breast cancer correlated strongly with TNM stage,
      lymphatic metastasis, estrogen receptor positivity, Her2 positivity and poor
      prognosis. CONCLUSIONS: Egfl7 is significantly upregulated in human epithelial
      tumor tissues, suggesting Egfl7 to be a potential biomarker for human epithelial 
      tumors, especially HCC and breast cancer.
FAU - Fan, Chun
AU  - Fan C
AD  - Liver Cancer Laboratory, Xiangya Hospital, Central South University, Changsha
      410008, China.
FAU - Yang, Lian-Yue
AU  - Yang LY
FAU - Wu, Fan
AU  - Wu F
FAU - Tao, Yi-Ming
AU  - Tao YM
FAU - Liu, Lin-Sen
AU  - Liu LS
FAU - Zhang, Jin-Fan
AU  - Zhang JF
FAU - He, Ya-Ning
AU  - He YN
FAU - Tang, Li-Li
AU  - Tang LL
FAU - Chen, Guo-Dong
AU  - Chen GD
FAU - Guo, Lei
AU  - Guo L
LA  - eng
PT  - Journal Article
PT  - Research Support, Non-U.S. Gov't
DEP - 20130423
PL  - Italy
TA  - Int J Biol Markers
JT  - The International journal of biological markers
JID - 8712411
RN  - 0 (EGFL7 protein, human)
RN  - 0 (Endothelial Growth Factors)
SB  - IM
MH  - Breast Neoplasms/*blood/pathology
MH  - Carcinoma, Hepatocellular/*blood/secondary
MH  - Case-Control Studies
MH  - Cell Line, Tumor
MH  - Disease-Free Survival
MH  - Endothelial Growth Factors/*blood
MH  - Female
MH  - Humans
MH  - Kaplan-Meier Estimate
MH  - Liver Neoplasms/*blood/pathology
MH  - Lung Neoplasms/blood
MH  - Lymphatic Metastasis
MH  - Male
MH  - Middle Aged
MH  - Multivariate Analysis
MH  - Neoplasm Invasiveness
MH  - Neoplasms, Glandular and Epithelial/*blood/secondary
MH  - Organ Specificity
MH  - Prognosis
MH  - Proportional Hazards Models
EDAT- 2013/04/06 06:00
MHDA- 2014/01/09 06:00
CRDT- 2013/04/06 06:00
PHST- 2012/11/14 [accepted]
AID - 961D3FB8-49A7-4BB8-9E41-424740295AC5 [pii]
AID - 10.5301/JBM.2013.10568 [doi]
PST - epublish
SO  - Int J Biol Markers. 2013 Apr 23;28(1):71-83. doi: 10.5301/JBM.2013.10568.

PMID- 23551111
OWN - NLM
STAT- MEDLINE
DA  - 20130701
DCOM- 20140218
LR  - 20141120
IS  - 1874-4729 (Electronic)
IS  - 1874-4710 (Linking)
VI  - 6
IP  - 2
DP  - 2013 Jun 06
TI  - Targeted alpha therapy with 227Th-trastuzumab of intraperitoneal ovarian cancer
      in nude mice.
PG  - 106-16
AB  - UNLABELLED: The aim of the current study was to investigate the therapeutic
      effect of 227Th-radioimmunotherapy on intraperitoneally growing human
      bioluminescent HER2 positive ovarian cancer cells. METHODS: In vitro toxicity of 
      227Th-trastuzumab in bioluminescent SKOV3-luc-D3 ovarian cancer cells was
      assessed in a growth assay. The biodistribution of intraperitoneally
      administrated 227Th-trastuzumab in athymic nude mice without tumor cells was
      determined. For in vivo therapy, seventy female athymic nude mice were
      intraperitoneally inoculated with tumor cells 17 days prior to injection of
      single 227Th-trastuzumab doses of 1000 kBq/kg, 600 kBq/kg or 400 kBq/kg, or three
      injections with 400 kBq/kg 227Th-trastuzumab separated by 4 weeks. Two control
      groups were given either 20 microg unlabeled trastuzumab or 0.9% NaCl. In vivo
      bioluminescence imaging was performed weekly before and after onset of therapy.
      Tumor growth, survival and toxicity were compared. RESULTS: There was a
      statistically significant therapeutic effect of the 227Th-trastuzumab treatment
      both with respect to survival and tumor growth. The maximum tolerated dosage was 
      600 kBq/kg 227Th-trastuzumab. In the in vitro study, two hours incubation with 20
      kBq/ml of 227Th-trastuzumab, followed by washing, and subsequent culture of the
      cells resulted in an average absorbed radiation dose of 6 Gy after 11 days and
      complete growth inhibition. CONCLUSION: Targeted alpha therapy with
      227Th-trastuzumab of human SKOV3-luc-D3 cells growing intraperitoneally in nude
      mice was clearly superior to unlabeled trastuzumab therapy. The results warrant
      further studies of 227Th-radioimmunotherapy used as adjuvant treatment and for
      metastatic cancer.
FAU - Heyerdahl, Helen
AU  - Heyerdahl H
AD  - Department of Radiation Biology, Institute for Cancer Research, Oslo University
      Hospital-The Norwegian Radium Hospital, Oslo, Norway.
FAU - Abbas, Nasir
AU  - Abbas N
FAU - Sponheim, Kristine
AU  - Sponheim K
FAU - Mollatt, Camilla
AU  - Mollatt C
FAU - Bruland, Oyvind
AU  - Bruland O
FAU - Dahle, Jostein
AU  - Dahle J
LA  - eng
PT  - Journal Article
PT  - Research Support, Non-U.S. Gov't
PL  - United Arab Emirates
TA  - Curr Radiopharm
JT  - Current radiopharmaceuticals
JID - 101468718
RN  - 0 (Antibodies, Monoclonal, Humanized)
RN  - 0 (Organometallic Compounds)
RN  - 0 (Radiopharmaceuticals)
RN  - 0 (thorium-227DOTA-p-benzyl-trastuzumab)
RN  - EC 2.7.10.1 (ERBB2 protein, human)
RN  - EC 2.7.10.1 (Receptor, ErbB-2)
SB  - IM
MH  - Alpha Particles/*therapeutic use
MH  - Animals
MH  - Antibodies, Monoclonal, Humanized/pharmacokinetics/*therapeutic use
MH  - Female
MH  - Mice
MH  - Mice, Nude
MH  - Neoplasms, Experimental/metabolism/*radiotherapy
MH  - Organometallic Compounds/pharmacokinetics/*therapeutic use
MH  - Ovarian Neoplasms/metabolism/*radiotherapy
MH  - Radioimmunotherapy/*methods
MH  - Radiopharmaceuticals/pharmacokinetics/*therapeutic use
MH  - Receptor, ErbB-2
MH  - Tissue Distribution
MH  - Treatment Outcome
EDAT- 2013/04/05 06:00
MHDA- 2014/02/19 06:00
CRDT- 2013/04/05 06:00
PHST- 2012/12/10 [received]
PHST- 2012/03/19 [revised]
PHST- 2012/03/20 [accepted]
AID - CRP-EPUB-20130329-3 [pii]
PST - ppublish
SO  - Curr Radiopharm. 2013 Jun 6;6(2):106-16.

PMID- 23542467
OWN - NLM
STAT- MEDLINE
DA  - 20130429
DCOM- 20130703
LR  - 20161125
IS  - 1090-2104 (Electronic)
IS  - 0006-291X (Linking)
VI  - 434
IP  - 1
DP  - 2013 Apr 26
TI  - HER2 mediates epidermal growth factor-induced down-regulation of E-cadherin in
      human ovarian cancer cells.
PG  - 81-6
LID - 10.1016/j.bbrc.2013.03.062 [doi]
LID - S0006-291X(13)00516-0 [pii]
AB  - Overexpression of HER2 is correlated with a poor prognosis in many types of human
      cancers. Due to the interaction between HER2 and other ErbB receptors, HER2 is
      implicated in the EGF family of ligands-regulated tumor progression. In ovarian
      cancer, although the relationships between HER2 amplification and patient
      prognosis remain controversial, the underlying molecular mechanisms of
      HER2-mediated tumor progression are not fully understood. Our previous studies
      demonstrated that EGF induces ovarian cancer cell invasion by down-regulating
      E-cadherin expression through the up-regulation of its transcriptional
      repressors, Snail and Slug. It has been shown that overexpression of HER2
      down-regulates E-cadherin expression in human mammary epithelial cells. However, 
      whether HER2 mediates EGF-induced down-regulation of E-cadherin remains unknown. 
      In this study, we examined the potential role of HER2 in EGF-induced
      down-regulation of E-cadherin and increased cell invasion. We show that EGF
      treatment induces the interaction of EGFR with HER2 and increases the activation 
      of HER2 in human ovarian cancer cells; we also show that these effects are
      diminished by knockdown of EGFR. Importantly, treatment with HER2-specific
      tyrosine kinase inhibitor, AG825, and HER2 siRNA diminished the up-regulation of 
      Snail and Slug as well as the down-regulation of E-cadherin by EGF. Finally, we
      also show that EGF-induced cell invasion was attenuated by treatment with HER2
      siRNA. This study demonstrates an important role for HER2 in mediating the
      effects of EGF on Snail, Slug and E-cadherin expression as well as invasiveness
      in human ovarian cancer cells.
CI  - Copyright (c) 2013 Elsevier Inc. All rights reserved.
FAU - Cheng, Jung-Chien
AU  - Cheng JC
AD  - Department of Obstetrics and Gynaecology, Child & Family Research Institute,
      University of British Columbia, Vancouver, British Columbia, Canada V5Z 4H4.
FAU - Qiu, Xin
AU  - Qiu X
FAU - Chang, Hsun-Ming
AU  - Chang HM
FAU - Leung, Peter C K
AU  - Leung PC
LA  - eng
GR  - Canadian Institutes of Health Research/Canada
PT  - Journal Article
PT  - Research Support, Non-U.S. Gov't
DEP - 20130329
PL  - United States
TA  - Biochem Biophys Res Commun
JT  - Biochemical and biophysical research communications
JID - 0372516
RN  - 0 (Benzothiazoles)
RN  - 0 (Cadherins)
RN  - 0 (SNAI1 protein, human)
RN  - 0 (Snail Family Transcription Factors)
RN  - 0 (Transcription Factors)
RN  - 0 (Tyrphostins)
RN  - 0 (tyrphostin AG825)
RN  - 62229-50-9 (Epidermal Growth Factor)
RN  - EC 2.7.10.1 (ERBB2 protein, human)
RN  - EC 2.7.10.1 (Receptor, ErbB-2)
SB  - IM
MH  - Benzothiazoles/pharmacology
MH  - Cadherins/*antagonists & inhibitors/metabolism
MH  - Cell Line, Tumor
MH  - Down-Regulation/*physiology
MH  - Epidermal Growth Factor/*physiology
MH  - Female
MH  - Humans
MH  - Neoplasm Invasiveness/pathology
MH  - Ovarian Neoplasms/genetics/*metabolism/*pathology
MH  - Receptor, ErbB-2/antagonists & inhibitors/genetics/*physiology
MH  - Snail Family Transcription Factors
MH  - Transcription Factors/biosynthesis/physiology
MH  - Tyrphostins/pharmacology
MH  - Up-Regulation/physiology
EDAT- 2013/04/02 06:00
MHDA- 2013/07/05 06:00
CRDT- 2013/04/02 06:00
PHST- 2013/03/15 [received]
PHST- 2013/03/20 [accepted]
AID - S0006-291X(13)00516-0 [pii]
AID - 10.1016/j.bbrc.2013.03.062 [doi]
PST - ppublish
SO  - Biochem Biophys Res Commun. 2013 Apr 26;434(1):81-6. doi:
      10.1016/j.bbrc.2013.03.062. Epub 2013 Mar 29.

PMID- 23529353
OWN - NLM
STAT- MEDLINE
DA  - 20130417
DCOM- 20130930
LR  - 20170220
IS  - 1179-2000 (Electronic)
IS  - 1177-1062 (Linking)
VI  - 17
IP  - 2
DP  - 2013 Apr
TI  - HER2 expression beyond breast cancer: therapeutic implications for gynecologic
      malignancies.
PG  - 85-99
LID - 10.1007/s40291-013-0024-9 [doi]
AB  - HER2 or ErbB2 is a member of the epidermal growth factor family and is
      overexpressed in subsets of breast, ovarian, gastric, colorectal, pancreatic, and
      endometrial cancers. HER2 regulates signaling through several pathways
      (Ras/Raf/mitogen-activated protein kinase and phosphatidylinositol-3
      kinase/protein kinase B/mammalian target of rapamycin pathways) associated with
      cell survival and proliferation. HER2-overexpressed and/or gene-amplified tumors 
      are generally regarded as biologically aggressive neoplasms. In breast, cervical,
      endometrial, and ovarian cancer, there have been several studies linking the
      amplification of the c-erbB2 gene with chemoresistance and overall poor survival.
      Tyrosine kinase inhibitors and immunotherapy with monoclonal antibodies targeting
      HER2 hold promise for patients harboring these aggressive neoplasms. Trastuzumab 
      combined with cytotoxic chemotherapy agents or conjugated with radioactive
      isotopes is currently being investigated in clinical trials of several tumor
      types.
FAU - English, Diana P
AU  - English DP
AD  - Division of Gynecologic Oncology, Department of Obstetrics, Gynecology and
      Reproductive Sciences, Yale University School of Medicine, 333 Cedar Street, LSOG
      305, P.O. Box 208063, New Haven, CT 06520-8063, USA.
FAU - Roque, Dana M
AU  - Roque DM
FAU - Santin, Alessandro D
AU  - Santin AD
LA  - eng
GR  - R01 CA122728/CA/NCI NIH HHS/United States
GR  - R01 CA154460/CA/NCI NIH HHS/United States
PT  - Journal Article
PT  - Review
PL  - New Zealand
TA  - Mol Diagn Ther
JT  - Molecular diagnosis & therapy
JID - 101264260
RN  - 0 (Antibodies, Monoclonal, Humanized)
RN  - EC 2.7.10.1 (Receptor, ErbB-2)
RN  - P188ANX8CK (Trastuzumab)
SB  - IM
MH  - Animals
MH  - Antibodies, Monoclonal, Humanized/therapeutic use
MH  - Breast Neoplasms/drug therapy/genetics/*metabolism
MH  - Endometrial Neoplasms/drug therapy/genetics/metabolism
MH  - Female
MH  - Gene Expression Regulation, Neoplastic/drug effects/genetics
MH  - Humans
MH  - Ovarian Neoplasms/drug therapy/metabolism
MH  - Receptor, ErbB-2/antagonists & inhibitors/genetics/*metabolism
MH  - Signal Transduction/drug effects/genetics
MH  - Trastuzumab
MH  - Uterine Cervical Neoplasms/drug therapy/genetics/metabolism
PMC - PMC3660991
MID - NIHMS460303
OID - NLM: NIHMS460303
OID - NLM: PMC3660991
EDAT- 2013/03/27 06:00
MHDA- 2013/10/01 06:00
CRDT- 2013/03/27 06:00
AID - 10.1007/s40291-013-0024-9 [doi]
PST - ppublish
SO  - Mol Diagn Ther. 2013 Apr;17(2):85-99. doi: 10.1007/s40291-013-0024-9.

PMID- 23221996
OWN - NLM
STAT- MEDLINE
DA  - 20130220
DCOM- 20130405
LR  - 20151119
IS  - 1460-2105 (Electronic)
IS  - 0027-8874 (Linking)
VI  - 105
IP  - 4
DP  - 2013 Feb 20
TI  - HER3 overexpression and survival in solid tumors: a meta-analysis.
PG  - 266-73
LID - 10.1093/jnci/djs501 [doi]
AB  - BACKGROUND: The human epidermal growth factor receptor 3 (HER3) is an ErbB/HER
      family member that dimerizes with other ErbB receptors such as HER2. Numerous
      agents against HER3 are in clinical development despite variable data for the
      prognostic impact of HER3 expression. Here we report a meta-analysis of the
      association of HER3 expression and survival in solid tumors. METHODS: PubMed was 
      searched for studies evaluating expression of HER3 (as measured by
      immunohistochemistry) and overall survival (OS) in solid tumors. Published data
      were extracted and computed into odds ratios (ORs) for death at 3 and 5 years.
      Data were pooled using the Mantel-Haenszel random-effect model. All statistical
      tests were two-sided. RESULTS: Analysis included 12 studies: three that evaluated
      colorectal cancer, two that evaluated gastric cancer, two that evaluated breast
      cancer, and one each that evaluated melanoma, ovarian cancer, head and neck
      cancer, pancreatic cancer, and cervical cancer. The median percentage of cancers 
      with HER3 overexpression was 42.2%. HER3 was associated with worse OS at both 3
      years (OR = 2.24, 95% confidence interval [CI] = 1.77 to 2.83, P < .001) and 5
      years (OR = 2.20, 95% CI = 1.75 to 2.76, P < .001). Among studies with common
      HER2 overexpression (breast, gastric, and ovarian cancers), the magnitude of
      effect of HER3 on OS was statistically significantly greater for both 3-year OS
      (OR = 3.12, 95% CI = 2.24 to 4.37) and 5-year OS (OR = 2.84, 95% CI = 2.09 to
      3.88). CONCLUSIONS: Expression of HER3 is associated with worse survival in solid
      tumors. The influence of HER3 may be greater in those tumors where HER2 is
      commonly overexpressed.
FAU - Ocana, Alberto
AU  - Ocana A
AD  - Translational Research Unit and Medical Oncology Department, Albacete University 
      Hospital, Albacete, Spain. albertoo@sescam.jccm.es
FAU - Vera-Badillo, Francisco
AU  - Vera-Badillo F
FAU - Seruga, Bostjan
AU  - Seruga B
FAU - Templeton, Arnoud
AU  - Templeton A
FAU - Pandiella, Atanasio
AU  - Pandiella A
FAU - Amir, Eitan
AU  - Amir E
LA  - eng
PT  - Journal Article
PT  - Meta-Analysis
PT  - Research Support, Non-U.S. Gov't
DEP - 20121208
PL  - United States
TA  - J Natl Cancer Inst
JT  - Journal of the National Cancer Institute
JID - 7503089
RN  - 0 (Biomarkers, Tumor)
RN  - EC 2.7.10.1 (Receptor, ErbB-3)
SB  - IM
EIN - J Natl Cancer Inst. 2013 Jul 3;105(13):944
MH  - Biomarkers, Tumor/*metabolism
MH  - Breast Neoplasms/metabolism
MH  - Colorectal Neoplasms/metabolism
MH  - Female
MH  - Gene Expression Regulation, Neoplastic
MH  - Head and Neck Neoplasms/metabolism
MH  - Humans
MH  - Kaplan-Meier Estimate
MH  - Melanoma/metabolism
MH  - Neoplasms/*metabolism
MH  - Odds Ratio
MH  - Ovarian Neoplasms/metabolism
MH  - Predictive Value of Tests
MH  - Prognosis
MH  - Receptor, ErbB-3/*metabolism
MH  - Sensitivity and Specificity
MH  - Skin Neoplasms/metabolism
MH  - Stomach Neoplasms/metabolism
MH  - Up-Regulation
EDAT- 2012/12/12 06:00
MHDA- 2013/04/06 06:00
CRDT- 2012/12/11 06:00
AID - djs501 [pii]
AID - 10.1093/jnci/djs501 [doi]
PST - ppublish
SO  - J Natl Cancer Inst. 2013 Feb 20;105(4):266-73. doi: 10.1093/jnci/djs501. Epub
      2012 Dec 8.

PMID- 23221605
OWN - NLM
STAT- MEDLINE
DA  - 20121224
DCOM- 20130605
LR  - 20151119
IS  - 1525-1438 (Electronic)
IS  - 1048-891X (Linking)
VI  - 23
IP  - 1
DP  - 2013 Jan
TI  - Prognostic role of hormone receptors in ovarian cancer: a systematic review and
      meta-analysis.
PG  - 25-33
LID - 10.1097/IGC.0b013e3182788466 [doi]
AB  - OBJECTIVE: The aim of this study was to summarize the global predicting role of
      hormone receptors for survival in ovarian cancer. METHODS: Eligible studies were 
      identified and assessed for quality through multiple search strategies. Data were
      collected from studies comparing overall or
      progression-free/disease-free/relapse-free survival in patients with elevated
      levels of estrogen receptor (ER), progesterone receptor (PR), or human epidermal 
      growth factor receptor 2 (HER2) with those in patients with lower levels. Studies
      were pooled, and combined hazards ratios (HRs) of ER, PR, and HER2 for survival
      were calculated, respectively. RESULTS: A total of 35 studies were included for
      meta-analysis (23 for ER, 19 for PR, and 8 for HER2). For overall survival, the
      pooled HR of PR reached 0.88 [95% confidence interval (CI), 0.82-0.95], which
      means that elevated PR level could significantly indicate better survival. In
      contrast, elevated levels of HER2 could predict worse outcome with an HR of 1.41 
      (95% CI, 1.05-1.89). Increased level of ER was not significantly prognostic (HR, 
      0.94; 95% CI, 0.87-1.01). For progression-free survival/disease-free
      survival/recurrence-free survival, elevated PR level also had predictive value
      for better outcome with a pooled HR of PR of 0.80 (95% CI, 0.67-0.95).
      Oppositely, elevated HER2 level could predict poorer outcome with an HR of 1.55
      (95% CI, 1.11-2.16). Estrogen receptor failed to predict outcome with an HR of
      0.90 (95% CI, 0.78-1.03). CONCLUSIONS: In patients with ovarian cancer, elevated 
      level of PR predicted favorable survival, and elevated level of HER2 was
      associated with worse survival.
FAU - Zhao, Dong
AU  - Zhao D
AD  - Department of Minimally Invasive Gynecologic Surgery, Shanghai First Maternity
      and Infant Hospital, Tongji University School of Medicine, Shanghai, PR China.
FAU - Zhang, Fengmei
AU  - Zhang F
FAU - Zhang, Wei
AU  - Zhang W
FAU - He, Jing
AU  - He J
FAU - Zhao, Yulan
AU  - Zhao Y
FAU - Sun, Jing
AU  - Sun J
LA  - eng
PT  - Journal Article
PT  - Meta-Analysis
PT  - Research Support, Non-U.S. Gov't
PT  - Review
PL  - United States
TA  - Int J Gynecol Cancer
JT  - International journal of gynecological cancer : official journal of the
      International Gynecological Cancer Society
JID - 9111626
RN  - 0 (Biomarkers, Tumor)
RN  - 0 (Receptors, Cytoplasmic and Nuclear)
SB  - IM
MH  - Algorithms
MH  - Biomarkers, Tumor/genetics/metabolism/physiology
MH  - Carcinoma/*diagnosis/epidemiology/genetics/mortality
MH  - Female
MH  - Humans
MH  - Ovarian Neoplasms/*diagnosis/epidemiology/genetics/mortality
MH  - Predictive Value of Tests
MH  - Prognosis
MH  - Receptors, Cytoplasmic and Nuclear/genetics/metabolism/*physiology
MH  - Survival Analysis
EDAT- 2012/12/12 06:00
MHDA- 2013/06/06 06:00
CRDT- 2012/12/11 06:00
AID - 10.1097/IGC.0b013e3182788466 [doi]
PST - ppublish
SO  - Int J Gynecol Cancer. 2013 Jan;23(1):25-33. doi: 10.1097/IGC.0b013e3182788466.

PMID- 22987487
OWN - NLM
STAT- MEDLINE
DA  - 20120918
DCOM- 20121128
LR  - 20161019
IS  - 1538-7445 (Electronic)
IS  - 0008-5472 (Linking)
VI  - 72
IP  - 18
DP  - 2012 Sep 15
TI  - HER2 overexpression renders human breast cancers sensitive to PARP inhibition
      independently of any defect in homologous recombination DNA repair.
PG  - 4796-806
LID - 10.1158/0008-5472.CAN-12-1287 [doi]
AB  - HER2 overexpression in breast cancer confers increased tumor aggressiveness.
      Although anti-HER2 therapies have improved patient outcome, resistance ultimately
      occurs. PARP inhibitors target homologous recombination (HR)-deficient tumors,
      such as the BRCA-associated breast and ovarian cancers. In this study, we show
      that HER2+ breast cancers are susceptible to PARP inhibition independent of an HR
      deficiency. HER2 overexpression in HER2 negative breast cancer cells was
      sufficient to render cells susceptible to the PARP inhibitors ABT-888 and
      AZD-2281 both in vitro and in vivo, which was abrogated by HER2 reduction. In
      addition, ABT-888 significantly inhibited NF-kappaB (p65/RelA) transcriptional
      activity in HER2+ but not HER2 negative breast cancer cells. This corresponded
      with a reduction in phosphorylated p65 and total IKKalpha levels, with a
      concomitant increase in IkappaBalpha. Overexpression of p65 abrogated cellular
      sensitivity to ABT-888, whereas IkappaBalpha overexpression reduced cell
      viability to a similar extent as ABT-888. Therefore, susceptibility of HER2+
      breast cancer cells to PARP inhibition may be because of inhibition of NF-kappaB 
      signaling driven by HER2. Our findings indicate that PARP inhibitors may be a
      novel therapeutic strategy for sporadic HER2+ breast cancer patients.
FAU - Nowsheen, Somaira
AU  - Nowsheen S
AD  - Department of Radiation Oncology, Comprehensive Cancer Center, University of
      Alabama at Birmingham School of Medicine, Birmingham, Alabama, USA.
FAU - Cooper, Tiffiny
AU  - Cooper T
FAU - Bonner, James A
AU  - Bonner JA
FAU - LoBuglio, Albert F
AU  - LoBuglio AF
FAU - Yang, Eddy S
AU  - Yang ES
LA  - eng
GR  - P50 CA089019/CA/NCI NIH HHS/United States
GR  - 5P50CA089019-10/CA/NCI NIH HHS/United States
PT  - Journal Article
PT  - Research Support, N.I.H., Extramural
PT  - Research Support, Non-U.S. Gov't
PL  - United States
TA  - Cancer Res
JT  - Cancer research
JID - 2984705R
RN  - 0 (Antineoplastic Agents)
RN  - 0 (Enzyme Inhibitors)
RN  - 0 (Poly(ADP-ribose) Polymerase Inhibitors)
RN  - EC 2.7.10.1 (ERBB2 protein, human)
RN  - EC 2.7.10.1 (Receptor, ErbB-2)
SB  - IM
MH  - Antineoplastic Agents/*pharmacology
MH  - Breast Neoplasms/drug therapy/*genetics/metabolism
MH  - Cell Line, Tumor
MH  - Drug Resistance, Neoplasm/*physiology
MH  - Enzyme Inhibitors/*pharmacology
MH  - Female
MH  - Fluorescent Antibody Technique
MH  - Gene Knockdown Techniques
MH  - Humans
MH  - Immunoblotting
MH  - Poly(ADP-ribose) Polymerase Inhibitors
MH  - Receptor, ErbB-2/*biosynthesis/genetics
MH  - Recombinational DNA Repair
MH  - Signal Transduction/drug effects
MH  - Transfection
PMC - PMC3458582
MID - NIHMS396835
OID - NLM: NIHMS396835
OID - NLM: PMC3458582
EDAT- 2012/09/19 06:00
MHDA- 2012/12/10 06:00
CRDT- 2012/09/19 06:00
AID - 72/18/4796 [pii]
AID - 10.1158/0008-5472.CAN-12-1287 [doi]
PST - ppublish
SO  - Cancer Res. 2012 Sep 15;72(18):4796-806. doi: 10.1158/0008-5472.CAN-12-1287.

PMID- 22969977
OWN - NLM
STAT- Publisher
DA  - 20120912
LR  - 20170220
IS  - 1792-0981 (Print)
IS  - 1792-0981 (Linking)
VI  - 3
IP  - 5
DP  - 2012 May
TI  - Lack of prognostic relevance of Her-2/neu, topoisomerase IIalpha and EGFR in
      advanced ovarian carcinoma.
PG  - 828-834
AB  - Patients with advanced ovarian cancer (FIGO stage III) have a poor clinical
      prognosis. However, these patients show distinct differences in their survival
      time, possibly due to differing responses to chemotherapy and differing tumor
      biology. In contrast to histological subtype, grading and staging, which are
      known to affect a patient's prognosis, the impact of the human epidermal growth
      factor receptor 2 (Her-2/neu), topoisomerase IIalpha and epidermal growth factor 
      receptor (EGFR) on survival remain inconclusive. Therefore, the aim of this study
      was to assess their impact on survival in a group of advanced ovarian cancer
      patients. Tissue microarrays were constructed from specimens of 243 patients.
      Gene copy and chromosome numbers were evaluated by fluorescence in situ
      hybridization (FISH) and protein expression by immunohistochemistry (IHC).
      Scoring for the latter was calculated by considering the percentage of positive
      tumor cells and the relative staining intensity. FISH results were evaluated by
      previously published recommendations and correlated with overall survival. Using 
      IHC, 1.6% of the cases that were tested for Her-2/neu and topoisomerase IIalpha
      were strongly positive, and 12.3% were positive for EGFR. Using FISH, 4.4%
      amplifications and 2.1% polysomies for Her-2/neu were identified; topoisomerase
      IIalpha showed 2.2% amplifications, 0.4% deletions and 3.5% polysomies. We
      observed 10.8% high polysomies, but no amplification for EGFR. None of the
      results obtained by IHC or FISH correlated with overall survival. In general,
      Her-2/neu, topoisomerase IIalpha and EGFR may be prognostic factors in ovarian
      carcinomas. However, within this group of FIGO stage III patients, differences in
      gene aberration or protein expression were not able to predict differences in
      survival.
FAU - Engelstaedter, Verena
AU  - Engelstaedter V
AD  - Department of Obstetrics and Gynecology, Campus Innenstadt;
FAU - Boda, Judith
AU  - Boda J
FAU - Volklein, Christine
AU  - Volklein C
FAU - Engel, Jutta
AU  - Engel J
FAU - Jeschke, Udo
AU  - Jeschke U
FAU - Kirchner, Thomas
AU  - Kirchner T
FAU - Mayr, Doris
AU  - Mayr D
LA  - eng
PT  - Journal Article
DEP - 20120213
PL  - Greece
TA  - Exp Ther Med
JT  - Experimental and therapeutic medicine
JID - 101531947
PMC - PMC3438672
EDAT- 2012/09/13 06:00
MHDA- 2012/09/13 06:00
CRDT- 2012/09/13 06:00
PHST- 2011/10/25 [received]
PHST- 2012/01/11 [accepted]
AID - 10.3892/etm.2012.481 [doi]
AID - etm-03-05-0828 [pii]
PST - ppublish
SO  - Exp Ther Med. 2012 May;3(5):828-834. Epub 2012 Feb 13.

PMID- 22879947
OWN - NLM
STAT- MEDLINE
DA  - 20120810
DCOM- 20130110
LR  - 20170220
IS  - 1932-6203 (Electronic)
IS  - 1932-6203 (Linking)
VI  - 7
IP  - 8
DP  - 2012
TI  - Fractionated therapy of HER2-expressing breast and ovarian cancer xenografts in
      mice with targeted alpha emitting 227Th-DOTA-p-benzyl-trastuzumab.
PG  - e42345
LID - 10.1371/journal.pone.0042345 [doi]
AB  - BACKGROUND: The aim of this study was to investigate therapeutic efficacy and
      normal tissue toxicity of single dosage and fractionated targeted alpha therapy
      (TAT) in mice with HER2-expressing breast and ovarian cancer xenografts using the
      low dose rate radioimmunoconjugate (227)Th-DOTA-p-benzyl-trastuzumab.
      METHODOLOGY/PRINCIPAL FINDINGS: Nude mice carrying HER2-overexpressing
      subcutaneous SKOV-3 or SKBR-3 xenografts were treated with 1000 kBq/kg
      (227)Th-trastuzumab as single injection or four injections of 250 kBq/kg with
      intervals of 4-5 days, 2 weeks, or 4 weeks. Control animals were treated with
      normal saline or unlabeled trastuzumab. In SKOV-3 xenografts tumor growth to
      10-fold size was delayed (p<0.01) and survival with tumor diameter less than 16
      mm was prolonged (p<0.05) in all TAT groups compared to the control groups. No
      statistically significant differences were seen among the treated groups. In
      SKBR-3 xenografts tumor growth to 10-fold size was delayed in the single
      injection and 4-5 days interval groups (p<0.001) and all except the 4 weeks
      interval TAT group showed improved survival to the control groups (p<0.05).
      Toxicity was assessed by blood cell counts, clinical chemistry measurements and
      body weight. Transient reduction in white blood cells was seen for the single
      injection and 4-5 days interval groups (p<0.05). No significant changes were seen
      in red blood cells, platelets or clinical chemistry parameters. Survival without 
      life threatening loss of body weight was significantly prolonged in 4 weeks
      interval group compared to single injection group (p<0.05) for SKOV-3 animals and
      in 2 weeks interval group compared with the 4-5 days interval groups (p<0.05) for
      SKBR-3 animals. CONCLUSIONS/SIGNIFICANCE: The same concentration of radioactivity
      split into several fractions may improve toxicity of (227)Th-radioimmunotherapy
      while the therapeutic effect is maintained. Thus, it might be possible to
      increase the cumulative absorbed radiation dose to tumor with acceptable toxicity
      by fractionation of the dosage.
FAU - Heyerdahl, Helen
AU  - Heyerdahl H
AD  - Department of Radiation Biology, Institute for Cancer Research, Oslo University, 
      Hospital - The Norwegian Radium Hospital, Oslo, Norway.
      Helen.Heyerdahl@rr-research.no
FAU - Abbas, Nasir
AU  - Abbas N
FAU - Brevik, Ellen Mengshoel
AU  - Brevik EM
FAU - Mollatt, Camilla
AU  - Mollatt C
FAU - Dahle, Jostein
AU  - Dahle J
LA  - eng
PT  - Journal Article
PT  - Research Support, Non-U.S. Gov't
DEP - 20120803
PL  - United States
TA  - PLoS One
JT  - PloS one
JID - 101285081
RN  - 0 (Antibodies, Monoclonal, Humanized)
RN  - 0 (Heterocyclic Compounds, 1-Ring)
RN  - 0 (Organometallic Compounds)
RN  - 0 (thorium-227DOTA-p-benzyl-trastuzumab)
RN  - 1HTE449DGZ (1,4,7,10-tetraazacyclododecane- 1,4,7,10-tetraacetic acid)
RN  - EC 2.7.10.1 (Receptor, ErbB-2)
SB  - IM
MH  - Animals
MH  - Antibodies, Monoclonal, Humanized/administration & dosage/adverse
      effects/*therapeutic use
MH  - Autoradiography
MH  - Breast Neoplasms/*drug therapy/pathology
MH  - Cell Line, Tumor
MH  - Cell Proliferation
MH  - *Dose Fractionation
MH  - Dose-Response Relationship, Radiation
MH  - Female
MH  - Heterocyclic Compounds, 1-Ring/administration & dosage/adverse
      effects/*therapeutic use
MH  - Humans
MH  - Leukocyte Count
MH  - Mice
MH  - Mice, Nude
MH  - Organometallic Compounds/administration & dosage/adverse effects/*therapeutic use
MH  - Ovarian Neoplasms/*drug therapy/pathology
MH  - Receptor, ErbB-2/*metabolism
MH  - Survival Analysis
MH  - Time Factors
MH  - Tumor Burden
MH  - Weight Loss
MH  - *Xenograft Model Antitumor Assays
PMC - PMC3411767
OID - NLM: PMC3411767
EDAT- 2012/08/11 06:00
MHDA- 2013/01/11 06:00
CRDT- 2012/08/11 06:00
PHST- 2012/02/22 [received]
PHST- 2012/07/04 [accepted]
AID - 10.1371/journal.pone.0042345 [doi]
AID - PONE-D-12-05358 [pii]
PST - ppublish
SO  - PLoS One. 2012;7(8):e42345. doi: 10.1371/journal.pone.0042345. Epub 2012 Aug 3.

PMID- 22841590
OWN - NLM
STAT- MEDLINE
DA  - 20120911
DCOM- 20130128
LR  - 20161125
IS  - 1878-0261 (Electronic)
IS  - 1574-7891 (Linking)
VI  - 6
IP  - 5
DP  - 2012 Oct
TI  - Inhibition of doxorubicin-induced HER3-PI3K-AKT signalling enhances apoptosis of 
      ovarian cancer cells.
PG  - 516-29
LID - 10.1016/j.molonc.2012.07.001 [doi]
AB  - Resistance to chemotherapy is a serious problem for the successful treatment of
      ovarian cancer patients but signalling pathways that contribute to this
      chemoinsensitivity are largely unknown. We demonstrate that the chemotherapeutic 
      drug doxorubicin induces activation of the HER3-PI3K-AKT signalling cascade in
      ovarian cancer cells. We further show that the induction of this anti-apoptotic
      signalling pathway is based on upregulated expression of HER3 ligands, their
      shedding by the metalloprotease ADAM17, and is dependent on the HER2 receptor.
      The doxorubicin-mediated activation of this important survival cascade can be
      blocked by the kinase inhibitors lapatinib or erlotinib as well as by the
      therapeutic monoclonal antibody trastuzumab. Inhibition of the
      doxorubicin-induced activation of HER3-PI3K-AKT signalling significantly
      increased apoptosis of ovarian cancer cells. Besides doxorubicin, treatment of
      cells with cisplatin resulted in activation of the HER3 receptor whereas other
      chemotherapeutics did not show this effect. The increase in HER3 phosphorylation 
      was detected in well-established ovarian cancer cell lines which originate from
      patients previously treated with these chemotherapeutic drugs. Based on these
      results, we postulate that activation of the HER3-PI3K-AKT cascade represents a
      major mechanism of chemoresistance in ovarian cancer.
CI  - Copyright (c) 2012 Federation of European Biochemical Societies. Published by
      Elsevier B.V. All rights reserved.
FAU - Bezler, Martin
AU  - Bezler M
AD  - Max-Planck-Institute of Biochemistry, Department of Molecular Biology,
      Martinsried, Germany.
FAU - Hengstler, Jan G
AU  - Hengstler JG
FAU - Ullrich, Axel
AU  - Ullrich A
LA  - eng
PT  - Journal Article
DEP - 20120720
PL  - United States
TA  - Mol Oncol
JT  - Molecular oncology
JID - 101308230
RN  - 0 (Antibodies, Monoclonal)
RN  - 0 (Antibodies, Monoclonal, Humanized)
RN  - 0 (Antineoplastic Agents)
RN  - 0 (Protein Kinase Inhibitors)
RN  - 0 (Quinazolines)
RN  - 0VUA21238F (lapatinib)
RN  - 80168379AG (Doxorubicin)
RN  - DA87705X9K (Erlotinib Hydrochloride)
RN  - EC 2.7.1.- (Phosphatidylinositol 3-Kinases)
RN  - EC 2.7.10.1 (Receptor, ErbB-3)
RN  - EC 2.7.11.1 (Proto-Oncogene Proteins c-akt)
RN  - EC 3.4.24.- (ADAM Proteins)
RN  - EC 3.4.24.86 (ADAM17 Protein)
RN  - EC 3.4.24.86 (ADAM17 protein, human)
RN  - P188ANX8CK (Trastuzumab)
RN  - PQX0D8J21J (Cetuximab)
SB  - IM
MH  - ADAM Proteins/metabolism
MH  - ADAM17 Protein
MH  - Antibodies, Monoclonal/pharmacology
MH  - Antibodies, Monoclonal, Humanized/pharmacology
MH  - Antineoplastic Agents/*pharmacology
MH  - Apoptosis/drug effects
MH  - Cell Line, Tumor
MH  - Cetuximab
MH  - Doxorubicin/*pharmacology
MH  - Drug Resistance, Neoplasm/drug effects
MH  - Erlotinib Hydrochloride
MH  - Female
MH  - Humans
MH  - Ovarian Neoplasms/*drug therapy/metabolism
MH  - Ovary/cytology
MH  - Phosphatidylinositol 3-Kinases/*metabolism
MH  - Phosphorylation/drug effects
MH  - Protein Kinase Inhibitors/pharmacology
MH  - Proto-Oncogene Proteins c-akt/*metabolism
MH  - Quinazolines/pharmacology
MH  - Receptor, ErbB-3/*metabolism
MH  - Signal Transduction/drug effects
MH  - Trastuzumab
EDAT- 2012/07/31 06:00
MHDA- 2013/01/29 06:00
CRDT- 2012/07/31 06:00
PHST- 2012/03/21 [received]
PHST- 2012/07/10 [revised]
PHST- 2012/07/11 [accepted]
AID - S1574-7891(12)00071-3 [pii]
AID - 10.1016/j.molonc.2012.07.001 [doi]
PST - ppublish
SO  - Mol Oncol. 2012 Oct;6(5):516-29. doi: 10.1016/j.molonc.2012.07.001. Epub 2012 Jul
      20.

PMID- 22790889
OWN - NLM
STAT- MEDLINE
DA  - 20120713
DCOM- 20130724
LR  - 20141120
IS  - 2185-4610 (Electronic)
IS  - 0016-2590 (Linking)
VI  - 58
IP  - 1
DP  - 2012
TI  - Association between growth factor heregulin1alpha and receptors in growth of
      ovarian cancer cell line with high potentiality of peritoneal dissemination.
PG  - 22-32
AB  - Ovarian cancer, one of the poor-prognosis gynecological malignancies, is often
      associated with extensive peritoneal carcinomatosis when initially treated. The
      mechanism of the formation of peritoneal carcinomatosis from ovarian cancer is
      still unknown. It has been reported that overexpression of cancer-related growth 
      factors and/or receptors may worsen the prognosis of diseases. In the previous
      paper, we had established the human ovarian serous adenocarcinoma cell lines from
      those with no potentiality of peritoneal dissemination (FOC-3) to high
      potentiality (MFOC-3), however, the mechanism of its phenotypical change remains 
      unknown. In this paper, we compared these two cell lines for growth potential and
      the expression of growth factor heregulin (HRG)-1alpha and HER-2, HER-3, and
      HER-4 receptors. In addition, the effect of anti-receptor antibodies on cell
      growth was investigated. RT-PCR and Western blot analysis found the promotion of 
      the expression of HRG precursor and HRG-1alpha in MFOC-3. Examination of the
      number of growing cells over time revealed a statistically significant increase
      in the number of cells in MFOC-3 compared with FOC-3. In a study using the
      addition of exogenous HRG-1alpha, no changes were observed in FOC-3 while
      statistically significant cell growth was noted in MFOC-3. In a growth inhibition
      study, statistically significant cell growth inhibition was achieved with the
      addition of anti-HER2 receptor antibody. Taken together, the results of this
      study suggested that HRG may play an important role in the increased growth
      potential of peritoneal dissemination of ovarian cancer. In particular, HER-2
      receptors that can act as a starting point to trigger intracellular signaling
      pathways are strongly involved in the progression of cancer. Therefore, molecular
      target drug therapies blocking the HER-2 receptor are promising candidates for
      ovarian cancer treatment in the future.
FAU - Nishiyama, Hiroshi
AU  - Nishiyama H
AD  - Department of Obstetrics and Gynecology, School of Medicine, Fukushima Medical
      University, Fukushima City, Fukushima, Japan. nishi-ya@fmu.ac.jp
FAU - Soeda, Shu
AU  - Soeda S
FAU - Watanabe, Takafumi
AU  - Watanabe T
FAU - Fujimori, Keiya
AU  - Fujimori K
LA  - eng
PT  - Journal Article
PL  - Japan
TA  - Fukushima J Med Sci
JT  - Fukushima journal of medical science
JID - 0374626
RN  - 0 (Neuregulin-1)
RN  - 0 (heregulin alpha)
RN  - EC 2.7.10.1 (ERBB2 protein, human)
RN  - EC 2.7.10.1 (ERBB4 protein, human)
RN  - EC 2.7.10.1 (Receptor, Epidermal Growth Factor)
RN  - EC 2.7.10.1 (Receptor, ErbB-2)
RN  - EC 2.7.10.1 (Receptor, ErbB-3)
RN  - EC 2.7.10.1 (Receptor, ErbB-4)
SB  - IM
MH  - Binding Sites
MH  - Cell Division
MH  - Cell Proliferation
MH  - Cystadenocarcinoma, Serous/*metabolism/pathology/secondary
MH  - Female
MH  - Humans
MH  - Neuregulin-1/genetics/*metabolism
MH  - Ovarian Neoplasms/*metabolism/pathology
MH  - Peritoneal Neoplasms/*metabolism/pathology/secondary
MH  - Receptor, Epidermal Growth Factor/genetics/*metabolism
MH  - Receptor, ErbB-2/genetics/*metabolism
MH  - Receptor, ErbB-3/genetics/*metabolism
MH  - Receptor, ErbB-4
MH  - Signal Transduction
MH  - Tumor Cells, Cultured
EDAT- 2012/07/14 06:00
MHDA- 2013/07/25 06:00
CRDT- 2012/07/14 06:00
AID - DN/JST.JSTAGE/fms/58.22 [pii]
PST - ppublish
SO  - Fukushima J Med Sci. 2012;58(1):22-32.

PMID- 22679560
OWN - NLM
STAT- PubMed-not-MEDLINE
DA  - 20120608
DCOM- 20121002
LR  - 20140113
IS  - 2156-6976 (Electronic)
IS  - 2156-6976 (Linking)
VI  - 2
IP  - 3
DP  - 2012
TI  - KRas-LCS6 polymorphism does not impact on outcomes in ovarian cancer.
PG  - 298-308
AB  - Epithelial ovarian cancer is a malignancy with high rate of death due to an
      advanced disease at diagnosis and frequent relapse after chemotherapy. Nowadays, 
      there is a lack of knowledge for clear risk factors and predictive and/or
      prognostic genetic markers although genomic alterations such as mutations in p53,
      PTEN, BRCA1/BRCA2, HER2, KRAS and PI3K genes have been associated to this
      pathology. A genomic variant in the 3' untraslated region of cancer related gene 
      KRAS, is able to disrupt the let-7 miRNA binding site. The SNP, commonly named
      KRAS-LCS6, determines the substitution of the more abundant T-allele to a
      G-allele which was observed to increase the KRAS expression and in turn to
      activate the downstream pathway at higher levels if compared to the T-allele. In 
      this study we assessed the role of the KRAS-LCS6 polymorphism (rs61764370) in 97 
      early (stages I and II) and 232 advanced (stages III and IV) ovarian cancer
      patients in order to associate this SNP to any physiopathological characteristic 
      of the patients cohort, including progression free survival and overall survival,
      with a follow up data longer than ten years. Our data indicate that KRAS-LCS6
      polymorphism is not relevant in ovarian cancer, in fact, in our cohort of
      patients, is not associated to any outcome or physiopathological characteristic.
FAU - Caiola, Elisa
AU  - Caiola E
FAU - Rulli, Eliana
AU  - Rulli E
FAU - Fruscio, Robert
AU  - Fruscio R
FAU - Buda, Alessandro
AU  - Buda A
FAU - Broggini, Massimo
AU  - Broggini M
FAU - Marabese, Mirko
AU  - Marabese M
LA  - eng
PT  - Journal Article
DEP - 20120421
PL  - United States
TA  - Am J Cancer Res
JT  - American journal of cancer research
JID - 101549944
PMC - PMC3365808
OID - NLM: PMC3365808
OTO - NOTNLM
OT  - KRAS
OT  - LCS6
OT  - let-7
OT  - miRNA
OT  - ovarian cancer
OT  - rs61764370
EDAT- 2012/06/09 06:00
MHDA- 2012/06/09 06:01
CRDT- 2012/06/09 06:00
PHST- 2012/03/27 [received]
PHST- 2012/04/17 [accepted]
PST - ppublish
SO  - Am J Cancer Res. 2012;2(3):298-308. Epub 2012 Apr 21.

PMID- 22643311
OWN - NLM
STAT- MEDLINE
DA  - 20120629
DCOM- 20121026
LR  - 20151119
IS  - 1473-5628 (Electronic)
IS  - 0143-3636 (Linking)
VI  - 33
IP  - 8
DP  - 2012 Aug
TI  - Preclinical evaluation of 227Th-labeled and 177Lu-labeled trastuzumab in mice
      with HER-2-positive ovarian cancer xenografts.
PG  - 838-47
LID - 10.1097/MNM.0b013e328354df7c [doi]
AB  - OBJECTIVE: The aim of the present study was to compare the biodistribution,
      normal tissue toxicity, and therapeutic effect of two low-dose rate
      radioimmunoconjugates (RICs) in mice with HER2-expressing ovarian cancer
      xenografts: the alpha-particle-emitting (227)Th-trastuzumab and the
      beta-particle-emitting (177)Lu-trastuzumab. MATERIALS AND METHODS: Trastuzumab
      (Herceptin), conjugated to DOTA and radiolabeled with (227)Th or (177)Lu, was
      injected intravenously into mice bearing SKOV-3 xenografts. The biodistribution
      was determined at different time points after injection. The organs were
      collected and measured for radioactivity content using a gamma spectrometer.
      Inhibition of tumor growth was measured after a single injection of
      (227)Th-trastuzumab, (227)Th-rituximab, (177)Lu-trastuzumab, trastuzumab alone,
      and NaCl. The toxicity of (227)Th-trastuzumab and (177)Lu-trastuzumab was
      evaluated by measurement of body weight, determination of blood cell counts,
      analysis of clinical chemistry parameters, and histological examination of tissue
      specimens. RESULTS: The absorbed radiation dose to the tumor was 4 Gy after
      administration of 400 kBq/kg (227)Th-trastuzumab and 72 MBq/kg
      (177)Lu-trastuzumab. A significantly better antitumor effect of
      (227)Th-trastuzumab (8 and 30 days' growth delay for 400 and 600 kBq/kg,
      respectively) was observed as compared with untreated control, trastuzumab alone,
      600 kBq/kg (227)Th-rituximab (nonspecific targeting), and 72 MBq/kg
      (177)Lu-trastuzumab. Mean survival of mice after treatment with
      (227)Th-trastuzumab (107 +/- 9 and 129 +/- 12 days for 400 and 600 kBq/kg
      (227)Th-trastuzumab, respectively) was significantly improved compared with
      control (88 +/- 11 days) and other RICs (85 +/- 8 and 66 +/- 6 days for 72 MBq/kg
      (177)Lu-trastuzumab and 600 kBq/kg (227)Th-rituximab, respectively) (P<0.05,
      Kaplan-Meier). Treatment-related toxicity was not observed in any group except
      for a transient decrease in white blood cells between 3 and 9 weeks after
      treatment with 400 and 600 kBq/kg (227)Th-trastuzumab. CONCLUSION: The
      alpha-particle-emitting RIC (227)Th-trastuzumab effectively delayed tumor growth 
      and prolonged survival of mice compared with beta-emitting (177)Lu-trastuzumab
      administered at the same absorbed radiation dose to tumor. This new therapeutic
      approach warrants further studies aiming at clinical testing in patients with
      micrometastatic ovarian cancer.
FAU - Abbas, Nasir
AU  - Abbas N
AD  - Department of Radiation Biology, Norwegian Radium Hospital, Oslo, Norway.
      nasir.abbas@rr-research.no
FAU - Bruland, Oyvind Sverre
AU  - Bruland OS
FAU - Brevik, Ellen Mengshoel
AU  - Brevik EM
FAU - Dahle, Jostein
AU  - Dahle J
LA  - eng
PT  - Comparative Study
PT  - Journal Article
PT  - Research Support, Non-U.S. Gov't
PL  - England
TA  - Nucl Med Commun
JT  - Nuclear medicine communications
JID - 8201017
RN  - 0 (Antibodies, Monoclonal, Humanized)
RN  - 0 (Antibodies, Monoclonal, Murine-Derived)
RN  - 0 (Organometallic Compounds)
RN  - 0 (Radioisotopes)
RN  - 0 (thorium-227-DOTA-rituximab)
RN  - 5H0DOZ21UJ (Lutetium)
RN  - EC 2.7.10.1 (Receptor, ErbB-2)
RN  - P188ANX8CK (Trastuzumab)
SB  - IM
MH  - Animals
MH  - Antibodies, Monoclonal, Humanized/*pharmacokinetics/toxicity
MH  - Antibodies, Monoclonal, Murine-Derived/*pharmacokinetics/toxicity
MH  - Female
MH  - Lutetium/*pharmacokinetics/toxicity
MH  - Mice
MH  - Neoplasms, Experimental/drug therapy/*metabolism
MH  - Organometallic Compounds/*pharmacokinetics/toxicity
MH  - Ovarian Neoplasms/drug therapy/*metabolism
MH  - Platelet Count
MH  - Radioisotopes/*pharmacokinetics/toxicity
MH  - Receptor, ErbB-2/metabolism
MH  - Tissue Distribution
MH  - Trastuzumab
MH  - Treatment Outcome
EDAT- 2012/05/31 06:00
MHDA- 2012/10/27 06:00
CRDT- 2012/05/31 06:00
AID - 10.1097/MNM.0b013e328354df7c [doi]
PST - ppublish
SO  - Nucl Med Commun. 2012 Aug;33(8):838-47. doi: 10.1097/MNM.0b013e328354df7c.

PMID- 22584792
OWN - NLM
STAT- MEDLINE
DA  - 20121221
DCOM- 20130604
LR  - 20151119
IS  - 1423-0151 (Electronic)
IS  - 1011-7571 (Linking)
VI  - 22
IP  - 1
DP  - 2013
TI  - Tumor markers in clinical practice: a review focusing on common solid cancers.
PG  - 4-11
LID - 10.1159/000338393 [doi]
AB  - Tumor markers are playing an increasingly important role in cancer detection and 
      management. These laboratory-based tests are potentially useful in screening for 
      early malignancy, aiding cancer diagnosis, determining prognosis, surveillance
      following curative surgery for cancer, up front predicting drug response or
      resistance, and monitoring therapy in advanced disease. Clinically useful markers
      include fecal occult blood testing in screening for early colorectal cancer,
      carcinoembryonic antigen in the management of patients with colorectal cancer,
      both alpha-fetoprotein and human chorionic gonadotrophin in the management of
      patients with non-seminomatous germ cell tumors, CA 125 for monitoring therapy in
      patients with ovarian cancer, estrogen receptors for predicting response to
      hormone therapy in breast cancer, human epidermal growth factor receptor 2 for
      the identification of women with breast cancer likely to respond to trastuzumab
      (Herceptin) and KRAS mutational status for identifying patients with advanced
      colorectal cancer likely to benefit from treatment with the anti-epidermal growth
      factor receptor antibodies, cetuximab and panitumumab. Although widely used, the 
      value of prostate-specific antigen screening in reducing mortality from prostate 
      cancer is unclear.
CI  - Copyright (c) 2012 S. Karger AG, Basel.
FAU - Duffy, Michael J
AU  - Duffy MJ
AD  - Department of Pathology and Laboratory Medicine, St Vincent's University
      Hospital, Dublin, Ireland. Michael.J.Duffy@ucd.ie
LA  - eng
PT  - Journal Article
PT  - Research Support, Non-U.S. Gov't
PT  - Review
DEP - 20120515
PL  - Switzerland
TA  - Med Princ Pract
JT  - Medical principles and practice : international journal of the Kuwait University,
      Health Science Centre
JID - 8901334
RN  - 0 (Biomarkers, Tumor)
RN  - 0 (CA-125 Antigen)
RN  - 0 (Carcinoembryonic Antigen)
RN  - 0 (Chorionic Gonadotropin)
RN  - 0 (Mucin-1)
RN  - 0 (alpha-Fetoproteins)
RN  - EC 3.4.21.77 (Prostate-Specific Antigen)
SB  - IM
MH  - Biomarkers, Tumor/*blood
MH  - CA-125 Antigen/blood
MH  - Carcinoembryonic Antigen/blood
MH  - Chorionic Gonadotropin/blood
MH  - Early Detection of Cancer/*methods
MH  - Environmental Monitoring
MH  - Humans
MH  - Mucin-1/blood
MH  - Neoplasms/*diagnosis
MH  - Occult Blood
MH  - Prognosis
MH  - Prostate-Specific Antigen/blood
MH  - alpha-Fetoproteins/analysis
EDAT- 2012/05/16 06:00
MHDA- 2013/06/05 06:00
CRDT- 2012/05/16 06:00
PHST- 2011/09/18 [received]
PHST- 2012/03/19 [accepted]
AID - 000338393 [pii]
AID - 10.1159/000338393 [doi]
PST - ppublish
SO  - Med Princ Pract. 2013;22(1):4-11. doi: 10.1159/000338393. Epub 2012 May 15.

PMID- 22580986
OWN - NLM
STAT- MEDLINE
DA  - 20120613
DCOM- 20121019
LR  - 20151119
IS  - 1791-2423 (Electronic)
IS  - 1019-6439 (Linking)
VI  - 41
IP  - 2
DP  - 2012 Aug
TI  - Development and characterization of a preclinical ovarian carcinoma model to
      investigate the mechanism of acquired resistance to trastuzumab.
PG  - 639-51
LID - 10.3892/ijo.2012.1463 [doi]
AB  - Trastuzumab (Herceptin(R)) is a humanized monoclonal antibody designed to bind
      and inhibit the function of the human epidermal growth factor receptor 2
      (HER2)/erbB2 receptor. Trastuzumab has demonstrated clinical activity in several 
      types of HER2-overexpressing epithelial tumors, such as breast and metastatic
      gastric or gastroesophageal junction cancer. Relapse and therapeutic resistance, 
      however, still occur in a subset of patients treated with regimens including
      trastuzumab, despite significant improvements in response rates, survival and
      quality of life. To investigate the potential mechanisms of acquired therapeutic 
      resistance to trastuzumab, we developed a preclinical model of human ovarian
      cancer cells, SKOV-3 Herceptin-resistant (HR), and examined the corresponding
      changes in gene expression profiles. SKOV-3 HR cells were developed by in vivo
      serial passaging of parental trastuzumab-sensitive SKOV-3 cells. Following four
      rounds of serial transplantation of 'break-through' xenograft tumors under
      trastuzumab treatment, significant and reproducible differences in the effects of
      trastuzumab treatment between SKOV-3 HR and SKOV-3 cells in vivo and in vitro
      were revealed. SKOV-3 HR cells retained HER2 protein expression but were
      unaffected by the antiproliferative effects of trastuzumab. The trastuzumab
      binding affinity for SKOV-3 HR cells was diminished, despite these cells having
      more binding sites for trastuzumab. Microarray expression profiling (MEP) was
      performed to determine the genes involved in the resistance mechanism. Functional
      analysis revealed the differential expression of genes potentially involved in
      angiogenesis, metastasis, differentiation and proliferation, such as mucin1
      (MUC1). Immunohistochemical staining of SKOV-3 HR cells demonstrated a marked
      overexpression of MUC1. Based on these data, we hypothesize that the
      overexpression of MUC1 may hinder trastuzumab binding to HER2 receptors,
      abrogating the antitumor effects of trastuzumab and thus could contribute to
      resistance to therapy. Moreover, the resultant MEP preclinical gene signature in 
      this preclinical model system may provide the basis for further investigation of 
      potential clinical mechanisms of resistance to trastuzumab.
FAU - Luistro, Leopoldo L
AU  - Luistro LL
AD  - Department of Discovery Oncology, Hoffmann-La Roche Inc., Nutley, NJ 07110, USA. 
      leopoldo_l.luistro@roche.com
FAU - Rosinski, James A
AU  - Rosinski JA
FAU - Bian, Hongjin
AU  - Bian H
FAU - Bishayee, Subal
AU  - Bishayee S
FAU - Rameshwar, Pranela
AU  - Rameshwar P
FAU - Ponzio, Nicholas M
AU  - Ponzio NM
FAU - Ritland, Steve R
AU  - Ritland SR
LA  - eng
PT  - Journal Article
DEP - 20120508
PL  - Greece
TA  - Int J Oncol
JT  - International journal of oncology
JID - 9306042
RN  - 0 (Antibodies, Monoclonal, Humanized)
RN  - 0 (Antineoplastic Agents)
RN  - 0 (MUC1 protein, human)
RN  - 0 (Mucin-1)
RN  - EC 2.7.10.1 (ERBB2 protein, human)
RN  - EC 2.7.10.1 (Receptor, ErbB-2)
RN  - EC 2.7.11.24 (Extracellular Signal-Regulated MAP Kinases)
RN  - P188ANX8CK (Trastuzumab)
SB  - IM
MH  - Animals
MH  - Antibodies, Monoclonal, Humanized/metabolism/*pharmacology
MH  - Antineoplastic Agents/metabolism/*pharmacology
MH  - Carcinoma/*drug therapy/metabolism/pathology
MH  - Cell Line, Tumor
MH  - *Disease Models, Animal
MH  - *Drug Resistance, Neoplasm
MH  - Extracellular Signal-Regulated MAP Kinases/metabolism
MH  - Female
MH  - Gene Expression
MH  - Gene Expression Profiling
MH  - Humans
MH  - MAP Kinase Signaling System
MH  - Mice
MH  - Mice, Nude
MH  - Mucin-1/metabolism
MH  - Oligonucleotide Array Sequence Analysis
MH  - Ovarian Neoplasms/*drug therapy/metabolism/pathology
MH  - Protein Binding
MH  - Receptor, ErbB-2/genetics/metabolism
MH  - Sequence Analysis, DNA
MH  - Trastuzumab
MH  - Tumor Burden/drug effects
MH  - Xenograft Model Antitumor Assays
EDAT- 2012/05/15 06:00
MHDA- 2012/10/20 06:00
CRDT- 2012/05/15 06:00
PHST- 2012/01/20 [received]
PHST- 2012/02/27 [accepted]
AID - 10.3892/ijo.2012.1463 [doi]
PST - ppublish
SO  - Int J Oncol. 2012 Aug;41(2):639-51. doi: 10.3892/ijo.2012.1463. Epub 2012 May 8.

PMID- 22127364
OWN - NLM
STAT- MEDLINE
DA  - 20120620
DCOM- 20130110
LR  - 20170220
IS  - 1432-0851 (Electronic)
IS  - 0340-7004 (Linking)
VI  - 61
IP  - 7
DP  - 2012 Jul
TI  - Targeting HER2/neu with a fully human IgE to harness the allergic reaction
      against cancer cells.
PG  - 991-1003
LID - 10.1007/s00262-011-1150-z [doi]
AB  - Breast and ovarian cancer are two of the leading causes of cancer deaths among
      women in the United States. Overexpression of the HER2/neu oncoprotein has been
      reported in patients affected with breast and ovarian cancers, and is associated 
      with poor prognosis. To develop a novel targeted therapy for HER2/neu expressing 
      tumors, we have constructed a fully human IgE with the variable regions of the
      scFv C6MH3-B1 specific for HER2/neu. This antibody was expressed in murine
      myeloma cells and was properly assembled and secreted. The Fc region of this
      antibody triggers in vitro degranulation of rat basophilic cells expressing human
      FcepsilonRI (RBL SX-38) in the presence of murine mammary carcinoma cells that
      express human HER2/neu (D2F2/E2), but not the shed (soluble) antigen (ECD(HER2)) 
      alone. This IgE is also capable of inducing passive cutaneous anaphylaxis in a
      human FcepsilonRIalpha transgenic mouse model, in the presence of a cross-linking
      antibody, but not in the presence of soluble ECD(HER2). Additionally, IgE
      enhances antigen presentation in human dendritic cells and facilitates
      cross-priming, suggesting that the antibody is able to stimulate a secondary
      T-cell anti-tumor response. Furthermore, we show that this IgE significantly
      prolongs survival of human FcepsilonRIalpha transgenic mice bearing D2F2/E2
      tumors. We also report that the anti-HER2/neu IgE is well tolerated in a
      preliminary study conducted in Macaca fascicularis (cynomolgus) monkeys. In
      summary, our results suggest that this IgE should be further explored as a
      potential therapeutic against HER2/neu overexpressing tumors, such as breast and 
      ovarian cancers.
FAU - Daniels, Tracy R
AU  - Daniels TR
AD  - Division of Surgical Oncology, Department of Surgery, David Geffen School of
      Medicine, University of California, Los Angeles, 90095-1782, USA.
FAU - Leuchter, Richard K
AU  - Leuchter RK
FAU - Quintero, Rafaela
AU  - Quintero R
FAU - Helguera, Gustavo
AU  - Helguera G
FAU - Rodriguez, Jose A
AU  - Rodriguez JA
FAU - Martinez-Maza, Otoniel
AU  - Martinez-Maza O
FAU - Schultes, Birgit C
AU  - Schultes BC
FAU - Nicodemus, Christopher F
AU  - Nicodemus CF
FAU - Penichet, Manuel L
AU  - Penichet ML
LA  - eng
GR  - R01CA121195/CA/NCI NIH HHS/United States
GR  - K01 CA138559/CA/NCI NIH HHS/United States
GR  - AI28697/AI/NIAID NIH HHS/United States
GR  - CA16042/CA/NCI NIH HHS/United States
GR  - R01 CA121195/CA/NCI NIH HHS/United States
GR  - R01CA136841/CA/NCI NIH HHS/United States
GR  - R01 CA136841/CA/NCI NIH HHS/United States
GR  - K01CA138559/CA/NCI NIH HHS/United States
GR  - R41CA137881/CA/NCI NIH HHS/United States
GR  - P30 CA016042/CA/NCI NIH HHS/United States
GR  - P30 AI028697/AI/NIAID NIH HHS/United States
GR  - R41 CA137881/CA/NCI NIH HHS/United States
GR  - R01 CA057152/CA/NCI NIH HHS/United States
GR  - R01CA57152/CA/NCI NIH HHS/United States
PT  - Journal Article
PT  - Research Support, N.I.H., Extramural
PT  - Research Support, Non-U.S. Gov't
DEP - 20111130
PL  - Germany
TA  - Cancer Immunol Immunother
JT  - Cancer immunology, immunotherapy : CII
JID - 8605732
RN  - 37341-29-0 (Immunoglobulin E)
RN  - EC 2.7.10.1 (Receptor, ErbB-2)
SB  - IM
MH  - Animals
MH  - Antibody Specificity
MH  - Breast Neoplasms/enzymology/*immunology/*therapy
MH  - CHO Cells
MH  - Cell Line, Tumor
MH  - Cricetinae
MH  - Female
MH  - Humans
MH  - Immunization, Passive/*methods
MH  - Immunoglobulin E/immunology/*pharmacology
MH  - Macaca fascicularis
MH  - Male
MH  - Mice
MH  - Mice, Inbred BALB C
MH  - Mice, Transgenic
MH  - Rats
MH  - Receptor, ErbB-2/*immunology
MH  - Xenograft Model Antitumor Assays
PMC - PMC3719406
MID - NIHMS488898
OID - NLM: NIHMS488898
OID - NLM: PMC3719406
EDAT- 2011/12/01 06:00
MHDA- 2013/01/11 06:00
CRDT- 2011/12/01 06:00
PHST- 2011/07/06 [received]
PHST- 2011/10/28 [accepted]
AID - 10.1007/s00262-011-1150-z [doi]
PST - ppublish
SO  - Cancer Immunol Immunother. 2012 Jul;61(7):991-1003. doi:
      10.1007/s00262-011-1150-z. Epub 2011 Nov 30.

PMID- 22064683
OWN - NLM
STAT- MEDLINE
DA  - 20111108
DCOM- 20120521
LR  - 20161019
IS  - 1940-087X (Electronic)
IS  - 1940-087X (Linking)
IP  - 56
DP  - 2011 Oct 25
TI  - Heterogeneity mapping of protein expression in tumors using quantitative
      immunofluorescence.
PG  - e3334
LID - 10.3791/3334 [doi]
LID - 3334 [pii]
AB  - Morphologic heterogeneity within an individual tumor is well-recognized by
      histopathologists in surgical practice. While this often takes the form of areas 
      of distinct differentiation into recognized histological subtypes, or different
      pathological grade, often there are more subtle differences in phenotype which
      defy accurate classification (Figure 1). Ultimately, since morphology is dictated
      by the underlying molecular phenotype, areas with visible differences are likely 
      to be accompanied by differences in the expression of proteins which orchestrate 
      cellular function and behavior, and therefore, appearance. The significance of
      visible and invisible (molecular) heterogeneity for prognosis is unknown, but
      recent evidence suggests that, at least at the genetic level, heterogeneity
      exists in the primary tumor(1,2), and some of these sub-clones give rise to
      metastatic (and therefore lethal) disease. Moreover, some proteins are measured
      as biomarkers because they are the targets of therapy (for instance ER and HER2
      for tamoxifen and trastuzumab (Herceptin), respectively). If these proteins show 
      variable expression within a tumor then therapeutic responses may also be
      variable. The widely used histopathologic scoring schemes for
      immunohistochemistry either ignore, or numerically homogenize the quantification 
      of protein expression. Similarly, in destructive techniques, where the tumor
      samples are homogenized (such as gene expression profiling), quantitative
      information can be elucidated, but spatial information is lost. Genetic
      heterogeneity mapping approaches in pancreatic cancer have relied either on
      generation of a single cell suspension(3), or on macrodissection(4). A recent
      study has used quantum dots in order to map morphologic and molecular
      heterogeneity in prostate cancer tissue(5), providing proof of principle that
      morphology and molecular mapping is feasible, but falling short of quantifying
      the heterogeneity. Since immunohistochemistry is, at best, only semi-quantitative
      and subject to intra- and inter-observer bias, more sensitive and quantitative
      methodologies are required in order to accurately map and quantify tissue
      heterogeneity in situ. We have developed and applied an experimental and
      statistical methodology in order to systematically quantify the heterogeneity of 
      protein expression in whole tissue sections of tumors, based on the Automated
      QUantitative Analysis (AQUA) system(6). Tissue sections are labeled with specific
      antibodies directed against cytokeratins and targets of interest, coupled to
      fluorophore-labeled secondary antibodies. Slides are imaged using a whole-slide
      fluorescence scanner. Images are subdivided into hundreds to thousands of tiles, 
      and each tile is then assigned an AQUA score which is a measure of protein
      concentration within the epithelial (tumor) component of the tissue. Heatmaps are
      generated to represent tissue expression of the proteins and a heterogeneity
      score assigned, using a statistical measure of heterogeneity originally used in
      ecology, based on the Simpson's biodiversity index(7). To date there have been no
      attempts to systematically map and quantify this variability in tandem with
      protein expression, in histological preparations. Here, we illustrate the first
      use of the method applied to ER and HER2 biomarker expression in ovarian cancer. 
      Using this method paves the way for analyzing heterogeneity as an independent
      variable in studies of biomarker expression in translational studies, in order to
      establish the significance of heterogeneity in prognosis and prediction of
      responses to therapy.
FAU - Faratian, Dana
AU  - Faratian D
AD  - Division of Pathology, University of Edinburgh. d.faratian@ed.ac.uk
FAU - Christiansen, Jason
AU  - Christiansen J
FAU - Gustavson, Mark
AU  - Gustavson M
FAU - Jones, Christine
AU  - Jones C
FAU - Scott, Christopher
AU  - Scott C
FAU - Um, InHwa
AU  - Um I
FAU - Harrison, David J
AU  - Harrison DJ
LA  - eng
GR  - Cancer Research UK/United Kingdom
PT  - Journal Article
PT  - Research Support, Non-U.S. Gov't
PT  - Video-Audio Media
DEP - 20111025
PL  - United States
TA  - J Vis Exp
JT  - Journal of visualized experiments : JoVE
JID - 101313252
RN  - 0 (Biomarkers, Tumor)
RN  - 0 (Neoplasm Proteins)
RN  - 0 (Receptors, Estrogen)
RN  - EC 2.7.10.1 (Receptor, ErbB-2)
SB  - IM
MH  - Biomarkers, Tumor/analysis/biosynthesis
MH  - Female
MH  - Humans
MH  - Image Processing, Computer-Assisted
MH  - Neoplasm Proteins/analysis/*biosynthesis
MH  - Ovarian Neoplasms/chemistry/*metabolism
MH  - Paraffin Embedding
MH  - Receptor, ErbB-2/analysis/*biosynthesis
MH  - Receptors, Estrogen/analysis/*biosynthesis
PMC - PMC3227185
OID - NLM: PMC3227185
EDAT- 2011/11/09 06:00
MHDA- 2012/05/23 06:00
CRDT- 2011/11/09 06:00
AID - 3334 [pii]
AID - 10.3791/3334 [doi]
PST - epublish
SO  - J Vis Exp. 2011 Oct 25;(56):e3334. doi: 10.3791/3334.

PMID- 22021066
OWN - NLM
STAT- MEDLINE
DA  - 20120427
DCOM- 20120831
LR  - 20161125
IS  - 1432-0851 (Electronic)
IS  - 0340-7004 (Linking)
VI  - 61
IP  - 5
DP  - 2012 May
TI  - Phase I/II randomized trial of dendritic cell vaccination with or without
      cyclophosphamide for consolidation therapy of advanced ovarian cancer in first or
      second remission.
PG  - 629-41
LID - 10.1007/s00262-011-1081-8 [doi]
AB  - PURPOSE: In spite of increased rates of complete response to initial
      chemotherapy, most patients with advanced ovarian cancer relapse and succumb to
      progressive disease. Immunotherapy may have potential for consolidation therapy. 
      EXPERIMENTAL DESIGN: This randomized open-label phase I/II trial evaluated
      responses of patients with advanced ovarian cancer in remission for vaccination
      with monocyte-derived dendritic cells (DC) loaded with Her2/neu, hTERT, and PADRE
      peptides, with or without low-dose intravenous cyclophosphamide. All patients
      also received pneumococcal vaccine and were randomized to cyclophosphamide 2 days
      prior to first vaccination. Blood samples were analyzed by ELISPOT and flow
      cytometry. RESULTS: Of 11 patients, 2 recurred during vaccination. Nine received 
      all 4 doses: 3 patients recurred at 6, 17, and 26 months, respectively, and 6
      have no evidence of disease at 36 months. No grade 3/4 vaccine-related toxicities
      were noted. The 3-year overall survival was 90%. Patients receiving
      cyclophosphamide showed a non-significant improvement in survival over controls. 
      Patients receiving cyclophosphamide had a transient reduction in neutrophils, but
      no change in total lymphocytes or regulatory T cells. Modest T-cell responses to 
      Her2/neu and hTERT were seen post-vaccine by IFN-gamma ELISPOT. Patients
      demonstrated below normal responses to the diphtheria conjugate protein CRM197, a
      component of the pneumococcal vaccine. CONCLUSIONS: In this setting,
      peptide-loaded DC vaccination elicits modest immune responses, but survival is
      promising. Pneumococcal vaccination revealed substantial immune suppression, even
      in patients in remission. Rational design of consolidative strategies for ovarian
      cancer will need to overcome tolerance and immunosuppression.
FAU - Chu, Christina S
AU  - Chu CS
AD  - Department of Obstetrics and Gynecology and Ovarian Cancer Research Center,
      Perelman School of Medicine, University of Pennsylvania, Philadelphia, PA 19104, 
      USA Christina.Chu@uphs.upenn.edu
FAU - Boyer, Jean
AU  - Boyer J
FAU - Schullery, Daniel S
AU  - Schullery DS
FAU - Gimotty, Phyllis A
AU  - Gimotty PA
FAU - Gamerman, Victoria
AU  - Gamerman V
FAU - Bender, James
AU  - Bender J
FAU - Levine, Bruce L
AU  - Levine BL
FAU - Coukos, George
AU  - Coukos G
FAU - Rubin, Stephen C
AU  - Rubin SC
FAU - Morgan, Mark A
AU  - Morgan MA
FAU - Vonderheide, Robert H
AU  - Vonderheide RH
FAU - June, Carl H
AU  - June CH
LA  - eng
GR  - 5P50CA083638/CA/NCI NIH HHS/United States
GR  - R21CA115049/CA/NCI NIH HHS/United States
GR  - T32CA093283/CA/NCI NIH HHS/United States
PT  - Clinical Trial, Phase I
PT  - Clinical Trial, Phase II
PT  - Journal Article
PT  - Randomized Controlled Trial
PT  - Research Support, N.I.H., Extramural
DEP - 20111022
PL  - Germany
TA  - Cancer Immunol Immunother
JT  - Cancer immunology, immunotherapy : CII
JID - 8605732
RN  - 0 (Bacterial Proteins)
RN  - 0 (Cancer Vaccines)
RN  - 0 (Malaria Vaccines)
RN  - 0 (PADRE 45)
RN  - 0 (Peptide Fragments)
RN  - 0 (Pneumococcal Vaccines)
RN  - 08VC9WC084 (CRM197 (non-toxic variant of diphtheria toxin))
RN  - 82115-62-6 (Interferon-gamma)
RN  - 8N3DW7272P (Cyclophosphamide)
RN  - EC 2.7.10.1 (ERBB2 protein, human)
RN  - EC 2.7.10.1 (Receptor, ErbB-2)
SB  - IM
MH  - Adolescent
MH  - Adult
MH  - Bacterial Proteins/immunology
MH  - Cancer Vaccines/immunology/*therapeutic use
MH  - Combined Modality Therapy
MH  - Cyclophosphamide/*therapeutic use
MH  - Dendritic Cells/*immunology
MH  - Drug Synergism
MH  - Female
MH  - Humans
MH  - Immunotherapy, Adoptive/*methods
MH  - Interferon-gamma/immunology
MH  - Malaria Vaccines/immunology
MH  - Middle Aged
MH  - Monocytes/immunology
MH  - Neoplasm Recurrence, Local/immunology/prevention & control
MH  - Neutrophils/immunology
MH  - Ovarian Neoplasms/*immunology/*therapy
MH  - Peptide Fragments/immunology
MH  - Pneumococcal Vaccines/immunology/therapeutic use
MH  - Receptor, ErbB-2/immunology
MH  - Survival Rate
MH  - T-Lymphocytes, Regulatory/immunology
MH  - Young Adult
EDAT- 2011/10/25 06:00
MHDA- 2012/09/01 06:00
CRDT- 2011/10/25 06:00
PHST- 2011/03/07 [received]
PHST- 2011/07/18 [accepted]
AID - 10.1007/s00262-011-1081-8 [doi]
PST - ppublish
SO  - Cancer Immunol Immunother. 2012 May;61(5):629-41. doi: 10.1007/s00262-011-1081-8.
      Epub 2011 Oct 22.

PMID- 22016507
OWN - NLM
STAT- MEDLINE
DA  - 20111220
DCOM- 20120611
LR  - 20151119
IS  - 1078-0432 (Print)
IS  - 1078-0432 (Linking)
VI  - 17
IP  - 24
DP  - 2011 Dec 15
TI  - hVps37A Status affects prognosis and cetuximab sensitivity in ovarian cancer.
PG  - 7816-27
LID - 10.1158/1078-0432.CCR-11-0408 [doi]
AB  - PURPOSE: Although prognostic and predictive factors in ovarian cancer have been
      extensively studied for decades, only few have been identified and introduced to 
      clinical practice. Here, we evaluate hVps37A (HCRP1) as a possible novel
      predictive marker for ovarian cancer. hVps37A was originally described as a
      member of the membrane-trafficking ESCRT-I complex mediating the internalization 
      and degradation of ubiquitinated membrane receptors. EXPERIMENTAL DESIGN: We
      analyzed an ovarian cancer tissue microarray for HCRP1, EGFR, and HER2
      expression. We used a tetracycline inducible ovarian cancer cell culture model to
      show the effects of hVps37A knockdown in vitro and in vivo. In addition, we
      studied the effects of epidermal growth factor receptor (EGFR) inhibitors
      cetuximab and lapatinib on ovarian cancer cells under conditions of hVps37A
      knockdown. RESULTS: We find that hVps37A is significantly downregulated in
      ovarian cancer and modifies the prognostic value of EGFR and HER2 expression. In 
      addition, hVps37A downregulation in ovarian cancer cells leads to cytoplasmic
      pEGFR retention and hyperactivation of downstream pathways and is associated with
      enhanced xenograft growth in nude mice and invasion of the collagen matrix.
      Furthermore, due to subsequent sustained Akt- and MAPK-pathway activation,
      hVps37A-deficient cells become irresponsive to inhibition by the therapeutic
      antibody cetuximab. CONCLUSION: We propose that hVps37A status could become a
      novel prognostic and therapeutic marker for EGFR or HER2 driven tumors.
CI  - (c)2011 AACR.
FAU - Wittinger, Michael
AU  - Wittinger M
AD  - Department of Internal Medicine I, Medical University of Vienna, Waehringer
      Guertel 18-20, A-1090 Vienna, Austria.
FAU - Vanhara, Petr
AU  - Vanhara P
FAU - El-Gazzar, Ahmed
AU  - El-Gazzar A
FAU - Savarese-Brenner, Bettina
AU  - Savarese-Brenner B
FAU - Pils, Dietmar
AU  - Pils D
FAU - Anees, Mariam
AU  - Anees M
FAU - Grunt, Thomas W
AU  - Grunt TW
FAU - Sibilia, Maria
AU  - Sibilia M
FAU - Holcmann, Martin
AU  - Holcmann M
FAU - Horvat, Reinhard
AU  - Horvat R
FAU - Schemper, Michael
AU  - Schemper M
FAU - Zeillinger, Robert
AU  - Zeillinger R
FAU - Schofer, Christian
AU  - Schofer C
FAU - Dolznig, Helmut
AU  - Dolznig H
FAU - Horak, Peter
AU  - Horak P
FAU - Krainer, Michael
AU  - Krainer M
LA  - eng
PT  - Journal Article
PT  - Research Support, Non-U.S. Gov't
DEP - 20111020
PL  - United States
TA  - Clin Cancer Res
JT  - Clinical cancer research : an official journal of the American Association for
      Cancer Research
JID - 9502500
RN  - 0 (Antibodies, Monoclonal)
RN  - 0 (Antibodies, Monoclonal, Humanized)
RN  - 0 (Antineoplastic Agents)
RN  - 0 (Biomarkers, Tumor)
RN  - 0 (Endosomal Sorting Complexes Required for Transport)
RN  - 0 (Quinazolines)
RN  - 0 (VPS37A protein, human)
RN  - 0VUA21238F (lapatinib)
RN  - EC 2.7.10.1 (Receptor, Epidermal Growth Factor)
RN  - EC 2.7.10.1 (Receptor, ErbB-2)
RN  - PQX0D8J21J (Cetuximab)
SB  - IM
MH  - Animals
MH  - Antibodies, Monoclonal/pharmacology/*therapeutic use
MH  - Antibodies, Monoclonal, Humanized
MH  - Antineoplastic Agents/pharmacology/therapeutic use
MH  - Biomarkers, Tumor/genetics/metabolism
MH  - Blotting, Western
MH  - Cell Culture Techniques
MH  - Cell Line, Tumor
MH  - Cell Proliferation/drug effects
MH  - Cetuximab
MH  - Endosomal Sorting Complexes Required for Transport/*genetics/metabolism
MH  - Female
MH  - Gene Expression Regulation, Neoplastic
MH  - Humans
MH  - Immunohistochemistry
MH  - Kaplan-Meier Estimate
MH  - Mice
MH  - Mice, Nude
MH  - Ovarian Neoplasms/*drug therapy/genetics/pathology
MH  - Prognosis
MH  - Quinazolines/pharmacology
MH  - RNA Interference
MH  - Receptor, Epidermal Growth Factor/metabolism
MH  - Receptor, ErbB-2/metabolism
MH  - Reverse Transcriptase Polymerase Chain Reaction
MH  - Tissue Array Analysis
MH  - Xenograft Model Antitumor Assays/methods
EDAT- 2011/10/22 06:00
MHDA- 2012/06/12 06:00
CRDT- 2011/10/22 06:00
AID - 1078-0432.CCR-11-0408 [pii]
AID - 10.1158/1078-0432.CCR-11-0408 [doi]
PST - ppublish
SO  - Clin Cancer Res. 2011 Dec 15;17(24):7816-27. doi: 10.1158/1078-0432.CCR-11-0408. 
      Epub 2011 Oct 20.

PMID- 21970855
OWN - NLM
STAT- MEDLINE
DA  - 20111220
DCOM- 20120621
LR  - 20161125
IS  - 1557-3125 (Electronic)
IS  - 1541-7786 (Linking)
VI  - 9
IP  - 12
DP  - 2011 Dec
TI  - Blockade of fatty acid synthase induces ubiquitination and degradation of
      phosphoinositide-3-kinase signaling proteins in ovarian cancer.
PG  - 1767-79
LID - 10.1158/1541-7786.MCR-10-0467 [doi]
AB  - Aberrations within the phosphoinositide-3-kinase (PI3K) pathway occur in greater 
      than 45% of ovarian carcinomas. The PI3K cascade transmits signals from ErbB
      receptors downstream to S6 and 4EBP1, which are involved in protein biosynthesis.
      Many ovarian carcinomas reveal hyperactivation of ErbB1 (epidermal growth factor 
      receptor) or ErbB2 (HER2/neu). Unfortunately, the benefit of anti-ErbB drugs is
      yet rather limited in ovarian carcinomas. Thus, novel targeting strategies are
      needed for ovarian carcinomas. The lipogenic enzyme fatty acid synthase (FASN) is
      overexpressed in approximately 80% of ovarian carcinomas. It stimulates cell
      growth and signifies poor prognosis. FASN inhibition impedes (ErbB) membrane
      receptor signaling and sensitizes cells against anti-ErbB drugs. Here, we show
      that the FASN inhibitor C75 and FASN-targeting siRNAs abrogate growth, induce
      apoptosis, and downregulate phosphorylation/expression of the PI3K effectors AKT,
      mTOR, p70S6K, S6, and 4EBP1. In contrast, FASN inhibition impairs expression but 
      only weakly affects phosphorylation of ERK1/2 mitogen-activated protein kinases
      in ovarian carcinoma cells. Cycloheximide-mediated blockade of protein
      translation reveals that C75- or FASN siRNA-induced shutdown of FASN accelerates 
      decomposition of signaling proteins. This effect is caused by C75- or FASN
      siRNA-dependent stimulation of ubiquitination followed by
      lysosomal-autophagosomal proteolysis. In contrast, PI3K inhibitor LY294002 blocks
      phosphorylation but does not reduce expression/stability of PI3K effectors.
      Forced expression of hyperactive (HA) AKT1, unlike HA-MEK1, impairs the
      growth-inhibitory action of C75. We provide first evidence that the anticancer
      action of FASN inhibitors is at least partially mediated by drug-dependent
      proteolysis of PI3K effectors. FASN is a promising cancer target, whose
      inhibition not only abrogates lipogenesis, which is indispensable for cancer
      growth, but also downregulates oncogenic PI3K signaling.
FAU - Tomek, Katharina
AU  - Tomek K
AD  - Signaling Networks Program, Division of Oncology, Department of Medicine I,
      Comprehensive Cancer Center, Medical University Vienna, Vienna A-1090, Austria.
FAU - Wagner, Renate
AU  - Wagner R
FAU - Varga, Franz
AU  - Varga F
FAU - Singer, Christian F
AU  - Singer CF
FAU - Karlic, Heidrun
AU  - Karlic H
FAU - Grunt, Thomas W
AU  - Grunt TW
LA  - eng
PT  - Journal Article
PT  - Research Support, Non-U.S. Gov't
DEP - 20111004
PL  - United States
TA  - Mol Cancer Res
JT  - Molecular cancer research : MCR
JID - 101150042
RN  - 0 (4-methylene-2-octyl-5-oxofuran-3-carboxylic acid)
RN  - 0 (Adaptor Proteins, Signal Transducing)
RN  - 0 (Chromones)
RN  - 0 (EIF4EBP1 protein, human)
RN  - 0 (Morpholines)
RN  - 0 (Phosphoproteins)
RN  - 0 (RNA, Small Interfering)
RN  - 31M2U1DVID (2-(4-morpholinyl)-8-phenyl-4H-1-benzopyran-4-one)
RN  - EC 2.3.1.85 (Fatty Acid Synthases)
RN  - EC 2.7.1.- (Phosphatidylinositol 3-Kinases)
RN  - EC 2.7.1.1 (MTOR protein, human)
RN  - EC 2.7.1.1 (TOR Serine-Threonine Kinases)
RN  - EC 2.7.10.1 (EGFR protein, human)
RN  - EC 2.7.10.1 (Receptor, Epidermal Growth Factor)
RN  - EC 2.7.11.1 (Proto-Oncogene Proteins c-akt)
RN  - EC 2.7.11.1 (Ribosomal Protein S6 Kinases)
RN  - EC 2.7.11.1 (Ribosomal Protein S6 Kinases, 70-kDa)
RN  - OL659KIY4X (4-Butyrolactone)
SB  - IM
MH  - 4-Butyrolactone/analogs & derivatives/pharmacology
MH  - Adaptor Proteins, Signal Transducing/metabolism
MH  - Apoptosis/drug effects
MH  - Cell Proliferation/drug effects
MH  - Chromones/pharmacology
MH  - Fatty Acid Synthases/antagonists & inhibitors/genetics/*metabolism
MH  - Female
MH  - Gene Expression Regulation, Neoplastic/drug effects
MH  - Humans
MH  - Lipogenesis/genetics
MH  - Morpholines/pharmacology
MH  - Ovarian Neoplasms/metabolism
MH  - Phosphatidylinositol 3-Kinases/genetics/*metabolism
MH  - Phosphoproteins/metabolism
MH  - Phosphorylation/drug effects
MH  - Proteolysis
MH  - Proto-Oncogene Proteins c-akt/metabolism
MH  - RNA, Small Interfering
MH  - Receptor, Epidermal Growth Factor/genetics/*metabolism
MH  - Ribosomal Protein S6 Kinases/metabolism
MH  - Ribosomal Protein S6 Kinases, 70-kDa/metabolism
MH  - Signal Transduction
MH  - TOR Serine-Threonine Kinases/metabolism
MH  - Ubiquitination/genetics
EDAT- 2011/10/06 06:00
MHDA- 2012/06/22 06:00
CRDT- 2011/10/06 06:00
AID - 1541-7786.MCR-10-0467 [pii]
AID - 10.1158/1541-7786.MCR-10-0467 [doi]
PST - ppublish
SO  - Mol Cancer Res. 2011 Dec;9(12):1767-79. doi: 10.1158/1541-7786.MCR-10-0467. Epub 
      2011 Oct 4.

PMID- 21934681
OWN - NLM
STAT- MEDLINE
DA  - 20111012
DCOM- 20111121
LR  - 20170220
IS  - 1532-1827 (Electronic)
IS  - 0007-0920 (Linking)
VI  - 105
IP  - 8
DP  - 2011 Oct 11
TI  - Breast cancer expression of YKL-40 correlates with tumour grade, poor
      differentiation, and other cancer markers.
PG  - 1203-9
LID - 10.1038/bjc.2011.347 [doi]
AB  - BACKGROUND: Serum levels of a secreted glycoprotein YKL-40 are elevated in
      patients with a wide range of cancers including breast, colorectal, and ovarian
      cancers. Furthermore, these increased levels correlate with poorer survival of
      cancer patients, suggesting that serum levels of YKL-40 might be a prognostic
      biomarker. However, the tissue expression of YKL-40 and its relationship with
      clinical outcomes and other potential markers are poorly understood. METHODS:
      Tissue samples from invasive breast cancers, breast ductal carcinoma in situ
      (DCIS), and cancer-free reduction mammoplasty were enrolled. YKL-40 expression
      was measured using immunohistochemistry and evaluated by a semi-quantification
      assay. Statistical analyses explored the relationship of YKL-40 with clinical
      outcome and other breast cancer biomarkers. RESULTS: Breast ductal carcinoma in
      situ expressed low and moderate levels of YKL-40. In the subset of 203 patients
      with invasive cancer, YKL-40 levels were positively correlated with tumour grade 
      (P<0.0001) and Her2/neu (P<0.01), but negatively correlated with oestrogen
      (P<0.0001) and progesterone receptor (P<0.0001). YKL-40 levels were inversely
      correlated with expressions of GATA3 (P=0.0137) and E-cadherin (P=0.0417).
      CONCLUSION: These data demonstrate that expression levels of YKL-40 are
      associated with tumour grade, poor differentiation, and other breast cancer
      markers, highlighting that tissue levels of YKL-40 serve as a valuable biomarker 
      for breast cancer diagnosis and prognosis.
FAU - Shao, R
AU  - Shao R
AD  - Pioneer Valley Life Sciences Institute, 3601 Main Street, Springfield, MA 01199, 
      USA. rong.shao@bhs.org
FAU - Cao, Q J
AU  - Cao QJ
FAU - Arenas, R B
AU  - Arenas RB
FAU - Bigelow, C
AU  - Bigelow C
FAU - Bentley, B
AU  - Bentley B
FAU - Yan, W
AU  - Yan W
LA  - eng
GR  - R01 CA120659/CA/NCI NIH HHS/United States
PT  - Journal Article
PT  - Research Support, N.I.H., Extramural
PT  - Research Support, U.S. Gov't, Non-P.H.S.
DEP - 20110920
PL  - England
TA  - Br J Cancer
JT  - British journal of cancer
JID - 0370635
RN  - 0 (Adipokines)
RN  - 0 (Biomarkers, Tumor)
RN  - 0 (CHI3L1 protein, human)
RN  - 0 (Chitinase-3-Like Protein 1)
RN  - 0 (Lectins)
SB  - IM
MH  - Adipokines/*blood/immunology
MH  - Adult
MH  - Antibody Specificity
MH  - Biomarkers, Tumor/*blood
MH  - Breast Neoplasms/*blood/pathology
MH  - Carcinoma, Intraductal, Noninfiltrating/*blood
MH  - *Cell Differentiation
MH  - Chitinase-3-Like Protein 1
MH  - Female
MH  - Humans
MH  - Immunohistochemistry
MH  - Lectins/*blood/immunology
MH  - Middle Aged
MH  - Paraffin Embedding
MH  - Retrospective Studies
PMC - PMC3208489
OID - NLM: PMC3208489
EDAT- 2011/09/22 06:00
MHDA- 2011/12/13 00:00
CRDT- 2011/09/22 06:00
AID - bjc2011347 [pii]
AID - 10.1038/bjc.2011.347 [doi]
PST - ppublish
SO  - Br J Cancer. 2011 Oct 11;105(8):1203-9. doi: 10.1038/bjc.2011.347. Epub 2011 Sep 
      20.

PMID- 21869825
OWN - NLM
STAT- MEDLINE
DA  - 20111115
DCOM- 20120305
LR  - 20141120
IS  - 1476-5500 (Electronic)
IS  - 0929-1903 (Linking)
VI  - 18
IP  - 12
DP  - 2011 Dec
TI  - SV40 T/t-common polypeptide inhibits angiogenesis and growth of
      HER2-overexpressing human ovarian cancer.
PG  - 859-70
LID - 10.1038/cgt.2011.55 [doi]
AB  - Human epidermal growth factor receptor 2 (HER2) is frequently overexpressed in
      human ovarian cancers and its overexpression is associated with increased
      angiogenesis, increased metastasis and reduced survival. Inhibition of HER2 in
      HER2-overexpressing cancers can lead to reduced angiogenesis and improved
      survival. Previously, we reported that SV40 T/t-common polypeptide has
      transcriptional repression activity and can inhibit HER2 expression. In this
      study, we investigated the effect of T/t-common on the angiogenesis-inducing
      activity of HER2-overexpressing human SK-OV-3 ovarian cancer cells. We found that
      compared to conditioned medium from control SK-OV-3 cancer cells, conditioned
      medium from T/t-common-expressing SK-OV-3 cells had a reduced ability to induce
      endothelial cell migration and tube formation in vitro and microvessel formation 
      in vivo. These data indicate that T/t-common can inhibit the ability of SK-OV-3
      cancer cells to induce angiogenesis. T/t-common was found to be able to
      downregulate the expression of several proangiogenic factors, including vascular 
      endothelial growth factor-A, interleukin-8, basic fibroblast growth factor,
      matrix metalloproteinase-2 and urokinase-type plasminogen activator, and
      upregulate antiangiogenic factors, including thrombospondin-1 and tissue
      inhibitor of metalloproteinases-1 in SK-OV-3 cancer cells. Finally, we
      demonstrated that T/t-common could inhibit the angiogenesis and growth of
      HER2-overexpressing human ovarian tumor in NOD/SCID mice. Taken together, the
      data suggest that T/t-common had the potential to be developed as a new
      antiangiogenic agent specific for treating HER2-overexpressing ovarian cancers.
FAU - Hsueh, S-P
AU  - Hsueh SP
AD  - Graduate Institute of Microbiology, College of Medicine, National Taiwan
      University, Taipei, Taiwan.
FAU - Hsu, W-B
AU  - Hsu WB
FAU - Wen, C-C
AU  - Wen CC
FAU - Wang, W-B
AU  - Wang WB
LA  - eng
PT  - Journal Article
PT  - Research Support, Non-U.S. Gov't
DEP - 20110826
PL  - England
TA  - Cancer Gene Ther
JT  - Cancer gene therapy
JID - 9432230
RN  - 0 (Antigens, Polyomavirus Transforming)
RN  - 0 (Culture Media, Conditioned)
RN  - 0 (Peptides)
RN  - EC 2.7.10.1 (ERBB2 protein, human)
RN  - EC 2.7.10.1 (Receptor, ErbB-2)
SB  - IM
MH  - Animals
MH  - Antigens, Polyomavirus Transforming/*therapeutic use
MH  - Cell Line
MH  - Cell Line, Tumor
MH  - Cell Movement
MH  - Cell Proliferation/drug effects
MH  - Culture Media, Conditioned
MH  - Female
MH  - Gene Expression Regulation, Neoplastic
MH  - Humans
MH  - Mice
MH  - Mice, Inbred NOD
MH  - Neovascularization, Pathologic/*therapy
MH  - Ovarian Neoplasms/*blood supply/genetics/*therapy
MH  - Peptides/*therapeutic use
MH  - Receptor, ErbB-2/*antagonists & inhibitors/genetics
EDAT- 2011/08/27 06:00
MHDA- 2012/03/06 06:00
CRDT- 2011/08/27 06:00
AID - cgt201155 [pii]
AID - 10.1038/cgt.2011.55 [doi]
PST - ppublish
SO  - Cancer Gene Ther. 2011 Dec;18(12):859-70. doi: 10.1038/cgt.2011.55. Epub 2011 Aug
      26.

PMID- 21799864
OWN - NLM
STAT- MEDLINE
DA  - 20110729
DCOM- 20111206
LR  - 20150204
IS  - 1932-6203 (Electronic)
IS  - 1932-6203 (Linking)
VI  - 6
IP  - 7
DP  - 2011
TI  - Microarray-based oncogenic pathway profiling in advanced serous papillary ovarian
      carcinoma.
PG  - e22469
LID - 10.1371/journal.pone.0022469 [doi]
AB  - INTRODUCTION: The identification of specific targets for treatment of ovarian
      cancer patients remains a challenge. The objective of this study is the analysis 
      of oncogenic pathways in ovarian cancer and their relation with clinical outcome.
      METHODOLOGY: A meta-analysis of 6 gene expression datasets was done for oncogenic
      pathway activation scores: AKT, beta-Catenin, BRCA, E2F1, EGFR, ER, HER2,
      INFalpha, INFgamma, MYC, p53, p63, PI3K, PR, RAS, SRC, STAT3, TNFalpha, and
      TGFbeta and VEGF-A. Advanced serous papillary tumours from uniformly treated
      patients were selected (N = 464) to find differences independent from stage-,
      histology- and treatment biases. Survival and correlations with documented
      prognostic signatures (wound healing response signature WHR/genomic grade index
      GGI/invasiveness gene signature IGS) were analysed. RESULTS: The GGI, WHR, IGS
      score were unexpectedly increased in chemosensitive versus chemoresistant
      patients. PR and RAS activation score were associated with survival outcome (p = 
      0.002;p = 0.004). Increased activations of beta-Catenin (p = 0.0009), E2F1 (p =
      0.005), PI3K (p = 0.003) and p63 (p = 0.05) were associated with more favourable 
      clinical outcome and were consistently correlated with three prognostic gene
      signatures. CONCLUSIONS: Oncogenic pathway profiling of advanced serous ovarian
      tumours revealed that increased beta-Catenin, E2F1, p63, PI3K, PR and RAS-pathway
      activation scores were significantly associated with favourable clinical outcome.
      WHR, GGI and IGS scores were unexpectedly increased in chemosensitive tumours.
      Earlier studies have shown that WHR, GGI and IGS are strongly associated with
      proliferation and that high-proliferative ovarian tumours are more
      chemosensitive. These findings may indicate opposite confounding of prognostic
      versus predictive factors when studying biomarkers in epithelial ovarian cancer.
FAU - Trinh, Xuan Bich
AU  - Trinh XB
AD  - Translational Cancer Research Unit, St Augustinus GZA Hospitals, Antwerp,
      Belgium.
FAU - Tjalma, Wiebren A A
AU  - Tjalma WA
FAU - Dirix, Luc Y
AU  - Dirix LY
FAU - Vermeulen, Peter B
AU  - Vermeulen PB
FAU - Peeters, Dieter J
AU  - Peeters DJ
FAU - Bachvarov, Dimcho
AU  - Bachvarov D
FAU - Plante, Marie
AU  - Plante M
FAU - Berns, Els M
AU  - Berns EM
FAU - Helleman, Jozien
AU  - Helleman J
FAU - Van Laere, Steven J
AU  - Van Laere SJ
FAU - van Dam, Peter A
AU  - van Dam PA
LA  - eng
PT  - Journal Article
PT  - Research Support, Non-U.S. Gov't
DEP - 20110725
PL  - United States
TA  - PLoS One
JT  - PloS one
JID - 101285081
RN  - 0 (Vascular Endothelial Growth Factor A)
SB  - IM
MH  - Carcinoma, Papillary/diagnosis/*genetics/*pathology
MH  - Cell Line
MH  - Female
MH  - *Gene Expression Profiling
MH  - Humans
MH  - Neoplasm Invasiveness/genetics
MH  - Neoplasm Staging
MH  - *Oligonucleotide Array Sequence Analysis
MH  - Oncogenes/*genetics
MH  - Ovarian Neoplasms/diagnosis/*genetics/*pathology
MH  - Prognosis
MH  - Survival Analysis
MH  - Vascular Endothelial Growth Factor A/pharmacology
PMC - PMC3143137
OID - NLM: PMC3143137
EDAT- 2011/07/30 06:00
MHDA- 2011/12/13 00:00
CRDT- 2011/07/30 06:00
PHST- 2011/04/20 [received]
PHST- 2011/06/21 [accepted]
AID - 10.1371/journal.pone.0022469 [doi]
AID - PONE-D-11-07240 [pii]
PST - ppublish
SO  - PLoS One. 2011;6(7):e22469. doi: 10.1371/journal.pone.0022469. Epub 2011 Jul 25.

PMID- 21791637
OWN - NLM
STAT- MEDLINE
DA  - 20110802
DCOM- 20111123
LR  - 20161203
IS  - 1078-0432 (Print)
IS  - 1078-0432 (Linking)
VI  - 17
IP  - 15
DP  - 2011 Aug 01
TI  - HER2-affitoxin: a potent therapeutic agent for the treatment of
      HER2-overexpressing tumors.
PG  - 5071-81
LID - 10.1158/1078-0432.CCR-10-2887 [doi]
AB  - PURPOSE: Cancers overexpressing the HER2/neu gene are usually more aggressive and
      are associated with poor prognosis. Although trastuzumab has significantly
      improved the outcome, many tumors do not respond or acquire resistance to current
      therapies. To provide an alternative HER2-targeted therapy, we have developed and
      characterized a novel recombinant protein combining an HER2-specific Affibody and
      modified Pseudomonas aeruginosa exotoxin A (PE 38), which, after binding to HER2,
      is internalized and delivered to the cytosol of the tumor cell, where it blocks
      protein synthesis by ADP ribosylation of eEF-2. EXPERIMENTAL DESIGN: The effect
      of the Affitoxin on cell viability was assessed using CellTiter-Glo (Promega). To
      assess HER2-specific efficacy, athymic nude mice bearing BT-474 breast cancer,
      SK-OV-3 ovarian cancer, and NCI-N87 gastric carcinoma xenografts were treated
      with the Affitoxin (HER2- or Tag-specific), which was injected every third day.
      Affitoxin immunogenicity in female BALB/c mice was investigated using standard
      antibody production and splenocyte proliferation assays. RESULTS: In vitro
      experiments proved that HER2-Affitoxin is a potent agent that eliminates
      HER2-overexpressing cells at low picomolar concentrations. Therapeutic efficacy
      studies showed complete eradication of relatively large BT-474 tumors and
      significant effects on SK-OV-3 and NCI-N87 tumors. HER2-Affitoxin cleared quickly
      from circulation (T(1/2) < 10 minutes) and was well tolerated by mice at doses of
      0.5 mg/kg and below. Immunogenicity studies indicated that HER2-Affitoxin induced
      antibody development after the third injected dose. CONCLUSIONS: Our findings
      showed that HER2-Affitoxin is an effective anticancer agent and a potential
      candidate for clinical studies.
CI  - (c)2011 AACR.
FAU - Zielinski, Rafal
AU  - Zielinski R
AD  - Radiation Oncology Branch, Center for Cancer Research, National Cancer Institute 
      (NCI), Section on Analytical and Functional Biophotonics, Program on Pediatric
      Imaging and Tissue Sciences, Eunice Kennedy Shriver National Institute of Child
      Health and Human Development, NIH, Bethesda, MD 20892, USA.
FAU - Lyakhov, Ilya
AU  - Lyakhov I
FAU - Hassan, Moinuddin
AU  - Hassan M
FAU - Kuban, Monika
AU  - Kuban M
FAU - Shafer-Weaver, Kimberly
AU  - Shafer-Weaver K
FAU - Gandjbakhche, Amir
AU  - Gandjbakhche A
FAU - Capala, Jacek
AU  - Capala J
LA  - eng
GR  - ZIA BC010727-05/Intramural NIH HHS/United States
GR  - N01-CO-12401/CO/NCI NIH HHS/United States
GR  - N01CO12400/CA/NCI NIH HHS/United States
GR  - N02CO12401/CA/NCI NIH HHS/United States
GR  - N01-CO-12400/CO/NCI NIH HHS/United States
PT  - Journal Article
PT  - Research Support, N.I.H., Extramural
DEP - 20110726
PL  - United States
TA  - Clin Cancer Res
JT  - Clinical cancer research : an official journal of the American Association for
      Cancer Research
JID - 9502500
RN  - 0 (Bacterial Toxins)
RN  - 0 (Exotoxins)
RN  - 0 (HER2 affitoxin)
RN  - 0 (Immunotoxins)
RN  - 0 (Recombinant Fusion Proteins)
RN  - 0 (Virulence Factors)
RN  - EC 2.4.2.- (ADP Ribose Transferases)
RN  - EC 2.4.2.31 (toxA protein, Pseudomonas aeruginosa)
RN  - EC 2.7.10.1 (Receptor, ErbB-2)
SB  - IM
MH  - ADP Ribose Transferases/*administration & dosage
MH  - Animals
MH  - Bacterial Toxins/*administration & dosage
MH  - Cell Line, Tumor
MH  - Exotoxins/*administration & dosage
MH  - Immunotoxins/*therapeutic use
MH  - Mice
MH  - Mice, Nude
MH  - Receptor, ErbB-2/*immunology/metabolism
MH  - Recombinant Fusion Proteins/therapeutic use
MH  - Virulence Factors/*administration & dosage
MH  - Xenograft Model Antitumor Assays
PMC - PMC3149757
MID - NIHMS305965
OID - NLM: NIHMS305965
OID - NLM: PMC3149757
EDAT- 2011/07/28 06:00
MHDA- 2011/12/13 00:00
CRDT- 2011/07/28 06:00
AID - 1078-0432.CCR-10-2887 [pii]
AID - 10.1158/1078-0432.CCR-10-2887 [doi]
PST - ppublish
SO  - Clin Cancer Res. 2011 Aug 1;17(15):5071-81. doi: 10.1158/1078-0432.CCR-10-2887.
      Epub 2011 Jul 26.

PMID- 21757288
OWN - NLM
STAT- MEDLINE
DA  - 20110831
DCOM- 20111208
LR  - 20141120
IS  - 1872-7980 (Electronic)
IS  - 0304-3835 (Linking)
VI  - 311
IP  - 1
DP  - 2011 Dec 01
TI  - Magnolol down-regulates HER2 gene expression, leading to inhibition of
      HER2-mediated metastatic potential in ovarian cancer cells.
PG  - 11-9
LID - 10.1016/j.canlet.2011.06.007 [doi]
AB  - Overexpression of the HER2 oncogene contributes to tumor cell invasion,
      metastasis and angiogenesis and correlates with poor prognosis. Magnolol has been
      reported to exhibit anti-tumor activities. However, the molecular mechanism of
      action of magnolol has not been investigated in HER2-positive cancer cells.
      Therefore, we examined the anti-cancer effects of magnolol on HER2-overexpressing
      ovarian cancer cells. Magnolol treatment caused a dose-dependent inhibition of
      HER2 gene expression at the transcriptional level, potentially in part through
      suppression of NF-kappaB activation. Treatment of HER2-overexpressing ovarian
      cancer cells with magnolol down-regulated the HER2 downstream PI3K/Akt signaling 
      pathway, and suppressed the expression of downstream target genes, vascular
      endothelial growth factor (VEGF), matrix metalloproteinase 2 (MMP2) and cyclin
      D1. Consistently, magnolol-mediated inhibition of MMP2 activity could be
      prevented by co-treatment with epidermal growth factor. Migration assays revealed
      that magnolol treatment markedly reduced the motility of HER2-overexpressing
      ovarian cancer cells. Furthermore, magnolol-induced apoptosis in
      HER2-overexpressing ovarian cancer cells was characterized by the up-regulation
      of cleaved poly(ADP-ribose) polymerase (PARP) and activated caspase 3. These
      findings suggest that magnolol may act against HER2 and its downstream
      PI3K/Akt/mTOR-signaling network, thus resulting in suppression of HER2-mediated
      transformation and metastatic potential in HER2-overexpressing ovarian cancers.
      These results provide a novel mechanism to explain the anti-cancer effect of
      magnolol.
CI  - Copyright (c) 2011 Elsevier Ireland Ltd. All rights reserved.
FAU - Chuang, Tzu-Chao
AU  - Chuang TC
AD  - Department of Chemistry, Tamkang University, New Taipei, Taiwan, ROC.
      tcbc@mail.tku.edu.tw
FAU - Hsu, Shih-Chung
AU  - Hsu SC
FAU - Cheng, Yi-Ting
AU  - Cheng YT
FAU - Shao, Wei-Syun
AU  - Shao WS
FAU - Wu, Kuohui
AU  - Wu K
FAU - Fang, Guan-Shiun
AU  - Fang GS
FAU - Ou, Chien-Chih
AU  - Ou CC
FAU - Wang, Vinchi
AU  - Wang V
LA  - eng
PT  - Journal Article
PT  - Research Support, Non-U.S. Gov't
DEP - 20110625
PL  - Ireland
TA  - Cancer Lett
JT  - Cancer letters
JID - 7600053
RN  - 0 (Biphenyl Compounds)
RN  - 0 (CCND1 protein, human)
RN  - 0 (Lignans)
RN  - 0 (VEGFA protein, human)
RN  - 0 (Vascular Endothelial Growth Factor A)
RN  - 001E35HGVF (magnolol)
RN  - 136601-57-5 (Cyclin D1)
RN  - EC 2.4.2.30 (Poly(ADP-ribose) Polymerases)
RN  - EC 2.7.1.- (Phosphatidylinositol 3-Kinases)
RN  - EC 2.7.1.1 (MTOR protein, human)
RN  - EC 2.7.1.1 (TOR Serine-Threonine Kinases)
RN  - EC 2.7.10.1 (Receptor, ErbB-2)
RN  - EC 2.7.11.1 (Proto-Oncogene Proteins c-akt)
RN  - EC 3.4.22.- (Caspase 3)
SB  - IM
MH  - Biphenyl Compounds/*pharmacology
MH  - Caspase 3/metabolism
MH  - Cell Growth Processes/drug effects/genetics
MH  - Cell Line, Tumor
MH  - Cell Transformation, Neoplastic/drug effects/genetics/metabolism
MH  - Cyclin D1/biosynthesis/genetics
MH  - Down-Regulation/drug effects
MH  - Female
MH  - Gene Expression Regulation, Neoplastic/drug effects
MH  - Genes, erbB-2/drug effects
MH  - Humans
MH  - Lignans/*pharmacology
MH  - Neoplasm Metastasis
MH  - Ovarian Neoplasms/*drug therapy/enzymology/genetics/pathology
MH  - Phosphatidylinositol 3-Kinases/metabolism
MH  - Poly(ADP-ribose) Polymerases/metabolism
MH  - Proto-Oncogene Proteins c-akt/metabolism
MH  - Receptor, ErbB-2/antagonists & inhibitors/biosynthesis/*genetics
MH  - Signal Transduction/drug effects
MH  - TOR Serine-Threonine Kinases/metabolism
MH  - Vascular Endothelial Growth Factor A/biosynthesis/genetics
EDAT- 2011/07/16 06:00
MHDA- 2011/12/13 00:00
CRDT- 2011/07/16 06:00
PHST- 2011/03/17 [received]
PHST- 2011/06/09 [revised]
PHST- 2011/06/12 [accepted]
AID - S0304-3835(11)00343-0 [pii]
AID - 10.1016/j.canlet.2011.06.007 [doi]
PST - ppublish
SO  - Cancer Lett. 2011 Dec 1;311(1):11-9. doi: 10.1016/j.canlet.2011.06.007. Epub 2011
      Jun 25.

PMID- 21738039
OWN - NLM
STAT- MEDLINE
DA  - 20110728
DCOM- 20120306
LR  - 20151119
IS  - 1525-1438 (Electronic)
IS  - 1048-891X (Linking)
VI  - 21
IP  - 6
DP  - 2011 Aug
TI  - Prognostic impact of prechemotherapy serum levels of HER2, CA125, and HE4 in
      ovarian cancer patients.
PG  - 1040-7
LID - 10.1097/IGC.0b013e31821e052e [doi]
AB  - OBJECTIVE: Human epididymis protein 4 (HE4) has attracted a lot of interest as a 
      relatively novel biomarker for ovarian carcinoma. Research focus has been
      directed at HE4 as a diagnostic tool with potential for better triage of women
      with adnexal masses but the prognostic aspect of HE4 in ovarian cancer patients
      remains to be elucidated. The aim of the present study was to investigate the
      prognostic value of prechemotherapy serum HER2, cancer antigen 125 (CA125), and
      HE4 levels in ovarian cancer patients receiving standard combination
      chemotherapy. METHODS: Serum from 139 patients with newly diagnosed ovarian
      cancer was analyzed for HER2, CA125, and HE4 using enzyme-linked immunosorbent
      assay assays. Samples were collected just before first-line chemotherapy, and all
      patients were treated with carboplatin-paclitaxel combination chemotherapy.
      RESULTS: Increasing levels of serum HE4 (grouped into quartiles) was
      significantly associated with worse progression-free survival (PFS) (P < 10) and 
      overall survival (P < 10). After adjustment in the Cox model, HE4 serum levels
      remained an independent prognostic parameter for PFS, with a hazard ratio of 1.77
      (95% confidence interval, 1.03-3.04; P = 0.040) for patients with HE4 levels
      above the median compared with patients with HE4 levels below the median. The
      shorter PFS for patients with high levels of HE4 also translated into an
      independent significant difference in overall survival (hazard ratio, 3.17 [95%
      confidence interval, 1.41-7.10]; P = 0.005).Serum HER2 and CA125 levels did not
      demonstrate an independent prognostic value. CONCLUSIONS: High levels of serum
      HE4 is a strong and independent indicator of worse prognosis in epithelial
      ovarian cancer patients.
FAU - Steffensen, Karina Dahl
AU  - Steffensen KD
AD  - Department of Oncology, Vejle Hospital, Vejle, Denmark.
      Karina.Dahl.Steffensen@slb.regionsyddanmark.dk
FAU - Waldstrom, Marianne
AU  - Waldstrom M
FAU - Brandslund, Ivan
AU  - Brandslund I
FAU - Jakobsen, Anders
AU  - Jakobsen A
LA  - eng
PT  - Journal Article
PT  - Research Support, Non-U.S. Gov't
PL  - United States
TA  - Int J Gynecol Cancer
JT  - International journal of gynecological cancer : official journal of the
      International Gynecological Cancer Society
JID - 9111626
RN  - 0 (Biomarkers, Tumor)
RN  - 0 (CA-125 Antigen)
RN  - 0 (Proteins)
RN  - 0 (WFDC2 protein, human)
RN  - EC 2.7.10.1 (Receptor, ErbB-2)
SB  - IM
MH  - Adenocarcinoma, Clear Cell/blood/mortality/pathology/therapy
MH  - Adult
MH  - Aged
MH  - Aged, 80 and over
MH  - Antineoplastic Combined Chemotherapy Protocols
MH  - Biomarkers, Tumor/*blood
MH  - CA-125 Antigen/blood
MH  - Carcinoma, Endometrioid/blood/mortality/pathology/therapy
MH  - Combined Modality Therapy
MH  - Cystadenocarcinoma, Mucinous/blood/mortality/pathology/therapy
MH  - Cystadenocarcinoma, Serous/blood/mortality/pathology/therapy
MH  - Denmark
MH  - Disease-Free Survival
MH  - Enzyme-Linked Immunosorbent Assay
MH  - Female
MH  - Humans
MH  - Middle Aged
MH  - Neoplasm Staging
MH  - Ovarian Neoplasms/*blood/mortality/pathology/therapy
MH  - Proteins/metabolism
MH  - Receptor, ErbB-2/blood
EDAT- 2011/07/09 06:00
MHDA- 2012/03/07 06:00
CRDT- 2011/07/09 06:00
AID - 10.1097/IGC.0b013e31821e052e [doi]
PST - ppublish
SO  - Int J Gynecol Cancer. 2011 Aug;21(6):1040-7. doi: 10.1097/IGC.0b013e31821e052e.

PMID- 21613958
OWN - NLM
STAT- MEDLINE
DA  - 20110623
DCOM- 20111207
LR  - 20110623
IS  - 1525-1438 (Electronic)
IS  - 1048-891X (Linking)
VI  - 21
IP  - 5
DP  - 2011 Jul
TI  - Molecular profiling and prognostic relevance of circulating tumor cells in the
      blood of ovarian cancer patients at primary diagnosis and after platinum-based
      chemotherapy.
PG  - 822-30
LID - 10.1097/IGC.0b013e318216cb91 [doi]
AB  - OBJECTIVES: Disseminated tumor cells (DTCs) in the bone marrow (BM) were shown to
      be of prognostic significance in gynecological cancers. Bone marrow aspiration is
      less accepted by patients compared with blood drawing. In this pilot study, we
      applied the AdnaTest BreastCancer based on immunomagnetic enrichment, targeting
      common antigens on epithelial gynecological cancers, followed by multiplex
      reverse transcriptase-polymerase chain reaction for selection and detection of
      circulating tumor cells (CTCs) in the blood of 122 ovarian cancer patients at
      primary diagnosis and/or after platinum-based chemotherapy. Results were compared
      with detection of DTC in BM. METHODS: Ten-milliliter blood was obtained before
      surgery (n=86) and/or after chemotherapy (n=70) and analyzed for CTC with the
      AdnaTest BreastCancer for the detection of EpCAM-, MUC-1-, and HER-2-transcripts.
      CA 125 was assessed in an additional single-plex reverse transcriptase-polymerase
      chain reaction. Bone marrow aspirates were analyzed in duplicate by
      immunocytochemistry using the pan-cytokeratin antibody A45-B/B3. RESULTS: Before 
      surgery, CTCs were detected in 19% of patients, expressing EpCAM (31%), MUC-1
      (50%), HER-2 (31%), and CA 125 (50%), respectively. After chemotherapy, the
      overall detection rate for CTC was 27%, thereof EpCAM (68%), MUC-1 (47%), HER2
      (21%), and CA 125 (37%). The overall detection rate for DTC in the BM was 35%
      before surgery and 31% after therapy. A comparison between DTC and CTC resulted
      in a concordance rate of 59% before surgery and 56% after chemotherapy. CTC
      positivity significantly correlated with shorter overall survival before surgery 
      (P=0.0054) and after chemotherapy (P=0.047). CONCLUSIONS: This methodological
      approach might help to identify molecular targets for specific biological
      therapies. Blood analysis could give additional information complimentary to that
      obtained by DTC.
FAU - Aktas, Bahriye
AU  - Aktas B
AD  - Department of Gynecology and Obstetrics, University of Duisburg-Essen, Essen,
      Germany. bahriye.aktas@uk-essen.de
FAU - Kasimir-Bauer, Sabine
AU  - Kasimir-Bauer S
FAU - Heubner, Martin
AU  - Heubner M
FAU - Kimmig, Rainer
AU  - Kimmig R
FAU - Wimberger, Pauline
AU  - Wimberger P
LA  - eng
PT  - Evaluation Studies
PT  - Journal Article
PL  - United States
TA  - Int J Gynecol Cancer
JT  - International journal of gynecological cancer : official journal of the
      International Gynecological Cancer Society
JID - 9111626
RN  - 0 (Platinum Compounds)
RN  - Ovarian epithelial cancer
SB  - IM
MH  - Adult
MH  - Aged
MH  - Aged, 80 and over
MH  - Antineoplastic Combined Chemotherapy Protocols/*therapeutic use
MH  - Early Detection of Cancer/methods
MH  - Female
MH  - Gene Expression Profiling
MH  - Gene Expression Regulation, Neoplastic
MH  - Humans
MH  - Middle Aged
MH  - Molecular Diagnostic Techniques
MH  - Neoplasms, Glandular and Epithelial/blood/*diagnosis/*drug therapy/genetics
MH  - Neoplastic Cells, Circulating/*metabolism/pathology
MH  - Ovarian Neoplasms/blood/*diagnosis/*drug therapy/genetics
MH  - Pilot Projects
MH  - Platinum Compounds/administration & dosage
MH  - Prognosis
MH  - Treatment Outcome
MH  - Young Adult
EDAT- 2011/05/27 06:00
MHDA- 2011/12/13 00:00
CRDT- 2011/05/27 06:00
AID - 10.1097/IGC.0b013e318216cb91 [doi]
PST - ppublish
SO  - Int J Gynecol Cancer. 2011 Jul;21(5):822-30. doi: 10.1097/IGC.0b013e318216cb91.

PMID- 21411445
OWN - NLM
STAT- MEDLINE
DA  - 20110317
DCOM- 20110722
LR  - 20110317
IS  - 1078-0432 (Print)
IS  - 1078-0432 (Linking)
VI  - 17
IP  - 6
DP  - 2011 Mar 15
TI  - Genomic analysis reveals the molecular heterogeneity of ovarian clear cell
      carcinomas.
PG  - 1521-34
LID - 10.1158/1078-0432.CCR-10-1688 [doi]
AB  - PURPOSE: Ovarian clear cell carcinomas (OCCC) are a drug-resistant and aggressive
      type of epithelial ovarian cancer. We analyzed the molecular genetic profiles of 
      OCCCs to determine whether distinct genomic subgroups of OCCCs exist.
      EXPERIMENTAL DESIGN: Fifty pure primary OCCCs were subjected to high-resolution
      microarray-based comparative genomic hybridization (aCGH). Unsupervised
      hierarchical clustering using Ward's linkage analysis was performed to identify
      genomic subgroups of OCCCs. Survival analysis was performed using Kaplan-Meier
      method and log-rank test. Cox-regression analysis was used to identify
      independent predictors of outcome. Differentially amplified regions between
      genomic subgroups of OCCCs were identified using a multi-Fisher's exact test.
      RESULTS: Hierarchical cluster analysis revealed two distinct clusters of OCCCs
      with different clinical outcomes. Patients from cluster-1 had a significantly
      shorter median progression-free survival (PFS) than those from cluster-2 (11 vs. 
      65 months, P = 0.009), although estimates for ovarian cancer-specific survival
      (OCS) did not reach statistical significance (P = 0.065). In multivariate
      analysis, suboptimal debulking surgery and genomic cluster were independently
      prognostic for PFS. Recurrently amplified genomic regions with a significantly
      higher prevalence in cluster-1 than cluster-2 OCCCs were identified and
      validated. HER2 gene amplification and protein overexpression was observed in 14%
      of OCCCs, suggesting that this may constitute a potential therapeutic target for 
      a subgroup of these tumors. CONCLUSIONS: OCCCs constitute a heterogeneous disease
      at the genomic level despite having similar histological features. The pattern of
      genomic aberrations in subgroups of OCCCs is of clinical significance. We have
      identified recurrently amplified regions that may harbor potential therapeutic
      targets for subgroups of OCCCs.
CI  - (c)2011 AACR.
FAU - Tan, David S P
AU  - Tan DS
AD  - Department of Gynaecologic Oncology, Royal Marsden Hospital NHS Foundation Trust,
      The Breakthrough Breast Cancer Research Centre, Institute of Cancer Research,
      Royal Marsden Hospital, London, United Kingdom.
FAU - Iravani, Marjan
AU  - Iravani M
FAU - McCluggage, W Glenn
AU  - McCluggage WG
FAU - Lambros, Maryou B K
AU  - Lambros MB
FAU - Milanezi, Fernanda
AU  - Milanezi F
FAU - Mackay, Alan
AU  - Mackay A
FAU - Gourley, Charles
AU  - Gourley C
FAU - Geyer, Felipe C
AU  - Geyer FC
FAU - Vatcheva, Radost
AU  - Vatcheva R
FAU - Millar, Joanne
AU  - Millar J
FAU - Thomas, Karen
AU  - Thomas K
FAU - Natrajan, Rachael
AU  - Natrajan R
FAU - Savage, Kay
AU  - Savage K
FAU - Fenwick, Kerry
AU  - Fenwick K
FAU - Williams, Alistair
AU  - Williams A
FAU - Jameson, Charles
AU  - Jameson C
FAU - El-Bahrawy, Mona
AU  - El-Bahrawy M
FAU - Gore, Martin E
AU  - Gore ME
FAU - Gabra, Hani
AU  - Gabra H
FAU - Kaye, Stanley B
AU  - Kaye SB
FAU - Ashworth, Alan
AU  - Ashworth A
FAU - Reis-Filho, Jorge S
AU  - Reis-Filho JS
LA  - eng
GR  - Cancer Research UK/United Kingdom
PT  - Journal Article
PT  - Research Support, Non-U.S. Gov't
PL  - United States
TA  - Clin Cancer Res
JT  - Clinical cancer research : an official journal of the American Association for
      Cancer Research
JID - 9502500
RN  - 9007-49-2 (DNA)
SB  - IM
MH  - Adenocarcinoma, Clear Cell/*genetics
MH  - Cluster Analysis
MH  - Comparative Genomic Hybridization
MH  - DNA/genetics
MH  - Disease-Free Survival
MH  - Drug Resistance, Neoplasm/genetics
MH  - Female
MH  - Genetic Techniques
MH  - *Genomics
MH  - Humans
MH  - Immunohistochemistry/methods
MH  - In Situ Hybridization, Fluorescence
MH  - Multivariate Analysis
MH  - Ovarian Neoplasms/*genetics
MH  - Treatment Outcome
EDAT- 2011/03/18 06:00
MHDA- 2011/07/23 06:00
CRDT- 2011/03/18 06:00
AID - 17/6/1521 [pii]
AID - 10.1158/1078-0432.CCR-10-1688 [doi]
PST - ppublish
SO  - Clin Cancer Res. 2011 Mar 15;17(6):1521-34. doi: 10.1158/1078-0432.CCR-10-1688.

PMID- 21410972
OWN - NLM
STAT- MEDLINE
DA  - 20110405
DCOM- 20110621
LR  - 20170220
IS  - 1471-2407 (Electronic)
IS  - 1471-2407 (Linking)
VI  - 11
DP  - 2011 Mar 16
TI  - CXCL12 expression by healthy and malignant ovarian epithelial cells.
PG  - 97
LID - 10.1186/1471-2407-11-97 [doi]
AB  - BACKGROUND: CXCL12 has been widely reported to play a biologically relevant role 
      in tumor growth and spread. In epithelial ovarian cancer (EOC), CXCL12 enhances
      tumor angiogenesis and contributes to the immunosuppressive network. However, its
      prognostic significance remains unclear. We thus compared CXCL12 status in
      healthy and malignant ovaries, to assess its prognostic value. METHODS:
      Immunohistochemistry was used to analyze CXCL12 expression in the reproductive
      tracts, including the ovaries and fallopian tubes, of healthy women, in benign
      and borderline epithelial tumors, and in a series of 183 tumor specimens from
      patients with advanced primary EOC enrolled in a multicenter prospective clinical
      trial of paclitaxel/carboplatin/gemcitabine-based chemotherapy (GINECO study).
      Univariate COX model analysis was performed to assess the prognostic value of
      clinical and biological variables. Kaplan-Meier methods were used to generate
      progression-free and overall survival curves. RESULTS: Epithelial cells from the 
      surface of the ovary and the fallopian tubes stained positive for CXCL12, whereas
      the follicles within the ovary did not. Epithelial cells in benign, borderline
      and malignant tumors also expressed CXCL12. In EOC specimens, CXCL12
      immunoreactivity was observed mostly in epithelial tumor cells. The intensity of 
      the signal obtained ranged from strong in 86 cases (47%) to absent in 18 cases
      (<10%). This uneven distribution of CXCL12 did not reflect the morphological
      heterogeneity of EOC. CXCL12 expression levels were not correlated with any of
      the clinical parameters currently used to determine EOC prognosis or with HER2
      status. They also had no impact on progression-free or overall survival.
      CONCLUSION: Our findings highlight the previously unappreciated constitutive
      expression of CXCL12 on healthy epithelia of the ovary surface and fallopian
      tubes, indicating that EOC may originate from either of these epithelia. We
      reveal that CXCL12 production by malignant epithelial cells precedes
      tumorigenesis and we confirm in a large cohort of patients with advanced EOC that
      CXCL12 expression level in EOC is not a valuable prognostic factor in itself.
      TRIAL REGISTRATION: ClinicalTrials.gov: NCT00052468.
FAU - Machelon, Veronique
AU  - Machelon V
AD  - INSERM UMR_S 996, Universite Paris-Sud 11, Clamart, France.
      veronique.machelon@u-psud.fr
FAU - Gaudin, Francoise
AU  - Gaudin F
FAU - Camilleri-Broet, Sophie
AU  - Camilleri-Broet S
FAU - Nasreddine, Salam
AU  - Nasreddine S
FAU - Bouchet-Delbos, Laurence
AU  - Bouchet-Delbos L
FAU - Pujade-Lauraine, Eric
AU  - Pujade-Lauraine E
FAU - Alexandre, Jerome
AU  - Alexandre J
FAU - Gladieff, Laurence
AU  - Gladieff L
FAU - Arenzana-Seisdedos, Fernando
AU  - Arenzana-Seisdedos F
FAU - Emilie, Dominique
AU  - Emilie D
FAU - Prevot, Sophie
AU  - Prevot S
FAU - Broet, Philippe
AU  - Broet P
FAU - Balabanian, Karl
AU  - Balabanian K
LA  - eng
SI  - ClinicalTrials.gov/NCT00052468
PT  - Evaluation Studies
PT  - Journal Article
PT  - Multicenter Study
PT  - Research Support, Non-U.S. Gov't
DEP - 20110316
PL  - England
TA  - BMC Cancer
JT  - BMC cancer
JID - 100967800
RN  - 0 (Biomarkers, Tumor)
RN  - 0 (CXCL12 protein, human)
RN  - 0 (Chemokine CXCL12)
RN  - Ovarian epithelial cancer
SB  - IM
MH  - Adult
MH  - Aged
MH  - Biomarkers, Tumor/metabolism
MH  - Chemokine CXCL12/*metabolism
MH  - Clinical Trials, Phase III as Topic/statistics & numerical data
MH  - Cohort Studies
MH  - Epithelial Cells/*metabolism/pathology
MH  - Female
MH  - Health
MH  - Humans
MH  - Middle Aged
MH  - Neoplasms, Glandular and Epithelial/diagnosis/metabolism/pathology
MH  - Ovarian Neoplasms/diagnosis/metabolism/pathology
MH  - Ovary/*metabolism/pathology
MH  - Predictive Value of Tests
MH  - Randomized Controlled Trials as Topic/statistics & numerical data
PMC - PMC3070683
OID - NLM: PMC3070683
EDAT- 2011/03/18 06:00
MHDA- 2011/06/22 06:00
CRDT- 2011/03/18 06:00
PHST- 2010/10/28 [received]
PHST- 2011/03/16 [accepted]
AID - 1471-2407-11-97 [pii]
AID - 10.1186/1471-2407-11-97 [doi]
PST - epublish
SO  - BMC Cancer. 2011 Mar 16;11:97. doi: 10.1186/1471-2407-11-97.

PMID- 21255939
OWN - NLM
STAT- MEDLINE
DA  - 20110308
DCOM- 20110630
LR  - 20141120
IS  - 1532-2777 (Electronic)
IS  - 0306-9877 (Linking)
VI  - 76
IP  - 4
DP  - 2011 Apr
TI  - Polyclonal antitumor immunoglobulin may play a role in ovarian cancer adjuvant
      therapy.
PG  - 530-2
LID - 10.1016/j.mehy.2010.12.009 [doi]
AB  - Currently, surgery plus adjuvant chemotherapy are the mainstay of care in the
      treatment of ovarian cancer. Although this therapeutic strategy has been
      considered as "golden standard" regimen with profound impact on survival
      improvement, several obstacles have been encountered, such as chemotherapy drug
      resistance and disease relapse. Residual cancer cells in the abdominal cavity and
      vessels are considered as the main cause of disease relapse. New treatment
      options attempt to yield higher survival rate in patients. Monoclonal antibodies 
      such as Trastuzumab and Cetuximab showed promising effects on several solid
      tumors. But for epithelial ovarian cancer, modalities of intravenous monoclonal
      antibody monotherapy have not achieved expected results as they have in the
      treatments of breast and colorectal cancer. Relatively low expression of matched 
      receptors on ovarian cancer cells, as well as the intravenous delivery with less 
      efficacy of intra-abdominal antibody accumulation, may account for lack of
      efficacy of monoclonal antibody on ovarian cancer. So we hypothesize that
      polyvalent antibodies boosted from rabbit by inoculating human tumor cells could 
      deplete ovarian cancer cells through intraperitoneal route. The mechanisms may
      include interrupting ligand-receptor binding and thus result in blockage of
      intracellular signaling pathways such as EGFR and HER2 signal transduction, and
      possibly may also involve antibody-dependent cell-mediated cytotoxicity and
      complement-dependent cytotoxicity.
CI  - Copyright (c) 2011. Published by Elsevier Ltd.
FAU - Tang, Lei
AU  - Tang L
AD  - Department of Gynecology and Obstetrics, Second West China Hospital, Sichuan
      University, Chengdu, PR China.
FAU - Zhao, Xia
AU  - Zhao X
LA  - eng
PT  - Journal Article
DEP - 20110120
PL  - United States
TA  - Med Hypotheses
JT  - Medical hypotheses
JID - 7505668
RN  - 0 (Antinematodal Agents)
RN  - 0 (Immunoglobulins)
RN  - EC 2.7.10.1 (EGFR protein, human)
RN  - EC 2.7.10.1 (ERBB2 protein, human)
RN  - EC 2.7.10.1 (Receptor, Epidermal Growth Factor)
RN  - EC 2.7.10.1 (Receptor, ErbB-2)
SB  - IM
MH  - Animals
MH  - Antinematodal Agents/*therapeutic use
MH  - *Antineoplastic Protocols
MH  - Chemotherapy, Adjuvant
MH  - Female
MH  - Humans
MH  - Immunoglobulins/*therapeutic use
MH  - Ovarian Neoplasms/*therapy
MH  - Rats
MH  - Receptor, Epidermal Growth Factor/antagonists & inhibitors/immunology
MH  - Receptor, ErbB-2/antagonists & inhibitors/immunology
EDAT- 2011/01/25 06:00
MHDA- 2011/07/01 06:00
CRDT- 2011/01/25 06:00
PHST- 2010/08/23 [received]
PHST- 2010/12/20 [accepted]
AID - S0306-9877(10)00521-9 [pii]
AID - 10.1016/j.mehy.2010.12.009 [doi]
PST - ppublish
SO  - Med Hypotheses. 2011 Apr;76(4):530-2. doi: 10.1016/j.mehy.2010.12.009. Epub 2011 
      Jan 20.

PMID- 21195878
OWN - NLM
STAT- MEDLINE
DA  - 20110103
DCOM- 20110201
LR  - 20141120
IS  - 1879-355X (Electronic)
IS  - 0360-3016 (Linking)
VI  - 79
IP  - 2
DP  - 2011 Feb 01
TI  - Treatment of HER2-expressing breast cancer and ovarian cancer cells with alpha
      particle-emitting 227Th-trastuzumab.
PG  - 563-70
LID - 10.1016/j.ijrobp.2010.08.038 [doi]
AB  - PURPOSE: To evaluate the cytotoxic effects of low-dose-rate alpha
      particle-emitting radioimmunoconjugate
      (227)Th-p-isothiocyanato-benzyl-DOTA-trastuzumab ((227)Th-trastuzumab [where DOTA
      is 1,4,7,10-tetraazacyclododecane-1,4,7,10-tetraacetic acid]) internalized by
      breast and ovarian cancer cell lines in order to assess the potential of
      (227)Th-trastuzumab as a therapeutic agent against metastatic cancers that
      overexpress the HER2 oncogene. METHODS AND MATERIALS: Clonogenic survival and
      cell growth rates of breast cancer cells treated with (227)Th-trastuzumab were
      compared with rates of cells treated with nonbinding (227)Th-rituximab, cold
      trastuzumab, and X-radiation. Cell growth experiments were also performed with
      ovarian cancer cells. Cell-associated radioactivity was measured at several time 
      points, and the mean radiation dose to cells was calculated. RESULTS: SKBR-3
      cells got 50% of the mean absorbed radiation dose from internalized activity and 
      50% from cell surface-bound activity, while BT-474 and SKOV-3 cells got 75%
      radiation dose from internalized activity and 25% from cell surface-bound
      activity. Incubation of breast cancer cells with 2.5 kBq/ml (227)Th-trastuzumab
      for 1 h at 4 degrees C, followed by washing, resulted in mean absorbed radiation 
      doses of 2 to 2.5 Gy. A dose-dependent inhibition of cell growth and an increase 
      in apoptosis were induced in all cell lines. CONCLUSIONS: Clinically relevant
      activity concentrations of (227)Th-trastuzumab induced a specific cytotoxic
      effect in three HER2-expressing cell lines. The cytotoxic effect of
      (227)Th-trastuzumab was higher than that of single-dose X-radiation (relative
      biological effectiveness = 1.2). These results warrant further studies of
      treatment of breast cancer and ovarian cancer with (227)Th-trastuzumab.
CI  - Copyright A(c) 2011 Elsevier Inc. All rights reserved.
FAU - Heyerdahl, Helen
AU  - Heyerdahl H
AD  - Department of Radiation Biology, Institute for Cancer Research, Oslo University
      Hospital, Montebello, Oslo, Norway.
FAU - Krogh, Cecilie
AU  - Krogh C
FAU - Borrebaek, Jorgen
AU  - Borrebaek J
FAU - Larsen, Asmund
AU  - Larsen A
FAU - Dahle, Jostein
AU  - Dahle J
LA  - eng
PT  - Journal Article
PT  - Research Support, Non-U.S. Gov't
PL  - United States
TA  - Int J Radiat Oncol Biol Phys
JT  - International journal of radiation oncology, biology, physics
JID - 7603616
RN  - 0 (Antibodies, Monoclonal)
RN  - 0 (Antibodies, Monoclonal, Humanized)
RN  - 0 (Antibodies, Monoclonal, Murine-Derived)
RN  - 0 (Immunoconjugates)
RN  - 0 (Neoplasm Proteins)
RN  - 0 (Organometallic Compounds)
RN  - 0 (thorium-227-DOTA-rituximab)
RN  - 0 (thorium-227-p-isothiocyanato-benzyl-DOTA-trastuzumab)
RN  - EC 2.7.10.1 (Receptor, ErbB-2)
SB  - IM
MH  - Antibodies, Monoclonal/pharmacokinetics/*therapeutic use
MH  - Antibodies, Monoclonal, Humanized
MH  - Antibodies, Monoclonal, Murine-Derived/pharmacokinetics/therapeutic use
MH  - Apoptosis/*radiation effects
MH  - Breast Neoplasms/genetics/metabolism/pathology/*radiotherapy
MH  - Cell Line, Tumor
MH  - Cell Proliferation/radiation effects
MH  - Cell Survival/*radiation effects
MH  - Female
MH  - *Genes, erbB-2
MH  - Humans
MH  - Immunoconjugates/pharmacokinetics/*therapeutic use
MH  - Neoplasm Proteins/metabolism
MH  - Organometallic Compounds/pharmacokinetics/*therapeutic use
MH  - Ovarian Neoplasms/genetics/metabolism/pathology/*radiotherapy
MH  - Radiotherapy Dosage
MH  - Receptor, ErbB-2/metabolism
MH  - Relative Biological Effectiveness
MH  - Tumor Stem Cell Assay/methods
EDAT- 2011/01/05 06:00
MHDA- 2011/02/02 06:00
CRDT- 2011/01/04 06:00
PHST- 2010/04/21 [received]
PHST- 2010/07/01 [revised]
PHST- 2010/08/09 [accepted]
AID - S0360-3016(10)03118-4 [pii]
AID - 10.1016/j.ijrobp.2010.08.038 [doi]
PST - ppublish
SO  - Int J Radiat Oncol Biol Phys. 2011 Feb 1;79(2):563-70. doi:
      10.1016/j.ijrobp.2010.08.038.

PMID- 21150601
OWN - NLM
STAT- MEDLINE
DA  - 20101230
DCOM- 20110418
LR  - 20151119
IS  - 1473-656X (Electronic)
IS  - 1040-872X (Linking)
VI  - 23
IP  - 1
DP  - 2011 Feb
TI  - 'Triple negative' epithelial ovarian cancer and pathologic markers for prognosis.
PG  - 19-23
LID - 10.1097/GCO.0b013e32834252f5 [doi]
AB  - PURPOSE OF REVIEW: To summarize the recent evidence for 'triple negative'
      epithelial ovarian cancer (TNEOC), characterized by lack of expression of
      estrogen receptor, progesterone receptor and human epidermal growth factor
      receptor type 2 (HER2), and to discuss its potential pathologic markers for
      prognosis and targeted therapy. RECENT FINDINGS: 'Triple negative' phenotype is
      traditionally referred to as a specific subtype of breast cancer negative for
      estrogen receptor, progesterone receptor and HER2 expression. Recent studies have
      shown that such 'triple negative' phenotype also exists in ovarian and
      endometrial cancer. TNEOC accounts for about 15% of epithelial ovarian carcinoma.
      This specific subtype tends to exhibit more aggressive characteristics and a
      worse prognosis. The molecular features of TNEOC are similar to those of 'triple 
      negative' breast cancer (TNBC), a widely studied histological subtype. Recently, 
      a panel of specific pathologic biomarkers has been identified in TNBC. Currently,
      phase I and phase II trials to examine the safety and efficacy of a poly
      (ADP-ribose) polymerase inhibitor (olaparib) and angiogenesis inhibitors
      (sunitinib and bevacizumab) in TNBC are ongoing. These TNBC-associated pathologic
      markers could be used to screen for novel prognostic factors and therapeutic
      targets in TNEOC. SUMMARY: 'Triple negative' phenotype has important implications
      for clinical management of patients with ovarian cancer.
FAU - Liu, Naifu
AU  - Liu N
AD  - Department of Gynecologic Oncology, Shandong Cancer Hospital and Institute,
      Jinan, Shandong, PR China.
FAU - Wang, Xingwu
AU  - Wang X
FAU - Sheng, Xiugui
AU  - Sheng X
LA  - eng
PT  - Journal Article
PT  - Review
PL  - England
TA  - Curr Opin Obstet Gynecol
JT  - Current opinion in obstetrics & gynecology
JID - 9007264
RN  - 0 (Biomarkers, Tumor)
RN  - 0 (Receptors, Estrogen)
RN  - 0 (Receptors, Progesterone)
RN  - EC 2.7.10.1 (ERBB2 protein, human)
RN  - EC 2.7.10.1 (Receptor, ErbB-2)
RN  - Ovarian epithelial cancer
SB  - IM
MH  - Biomarkers, Tumor/*metabolism
MH  - Breast Neoplasms/metabolism
MH  - Clinical Trials, Phase I as Topic
MH  - Clinical Trials, Phase II as Topic
MH  - Evidence-Based Medicine
MH  - Female
MH  - Humans
[truncated: 307,322 more chars]
