# Supplementary material for: Expression of Concern: The prognostic value of HER2 in ovarian cancer: A meta-analysis of observational studies
Source: PLoS One. 2022 Dec 30;17(12):e0279960. doi: 10.1371/journal.pone.0279960 (PMC9803123; doi:10.1371/journal.pone.0279960)
Supplement: S1 File — Pubmed, Embase and Cochrane library databases were searched up until 2017, the results are shown in the list in folder “Search strategy”. These results were imported into Endnote resulting in 34 articles being included in this study (folder “Full texts extraction”). Data were extracted into Excel (file “HER2 New”), including hazard ratios (HRs) for survival with 95% confidence intervals (CIs). Subgroup analyses (file “HER2 New”), publication bias and sensitivity analyses (folder “Figures”) were carried out. Estimates of overall survival (OS), progress-free survival (PFS) and disease-free survival (DFS) were weighted and pooled using Der Simonian-Laird random-effect model (file “HER2 New”). Stata was used to draw figures (folder “Figures”). (ZIP) [file pone.0279960.s001.zip › HER2 data (1)/HER2 data/Search strategy/records.ris]

TY  - JOUR
Y1  - 2017
VL  - 145
SP  - 112
SN  - 1095-6859
JF  - Gynecologic Oncology
JO  - Gynecol. Oncol.
UR  - http://www.embase.com/search/results?subaction=viewrecord&from=export&id=L616885351
U2  - L616885351
DB  - Embase
L2  - http://dx.doi.org/10.1016/j.ygyno.2017.03.263
DO  - 10.1016/j.ygyno.2017.03.263
A1  - Menderes G.
A1  - Bonazzoli E.
A1  - Bellone S.
A1  - Black J.D.
A1  - Pettinella F.
A1  - Masserdotti A.
A1  - Zammataro L.
A1  - Lopez S.
A1  - Litkouhi B.
A1  - Ratner E.S.
A1  - Silasi D.A.
A1  - Azodi M.
A1  - Schwartz P.E.
A1  - Santin A.
M1  - (Menderes G.; Bonazzoli E.; Bellone S.; Black J.D.; Pettinella F.; Masserdotti A.; Zammataro L.; Litkouhi B.; Ratner E.S.; Silasi D.A.; Azodi M.; Schwartz P.E.; Santin A.) Yale University School of Medicine, New Haven, United States
M1  - (Lopez S.) LIUCBM Libera Università Campus Bio-Medico di Roma, Rome, Italy
AD  - G. Menderes, Yale University School of Medicine, New Haven, United States
T1  - Neratinib shows efficacy in the treatment of HER2/neu amplified epithelial ovarian carcinoma in vitro and in vivo
KW  - endogenous compound
KW  - epidermal growth factor receptor 2
KW  - neratinib
KW  - transcription factor
KW  - animal cell
KW  - animal experiment
KW  - animal model
KW  - animal tissue
KW  - cancer susceptibility
KW  - cell cycle G0 phase
KW  - cell cycle G1 phase
KW  - cell cycle progression
KW  - cell proliferation
KW  - drug therapy
KW  - female
KW  - flow cytometry
KW  - gene amplification
KW  - gene expression
KW  - gene inactivation
KW  - IC50
KW  - in vitro study
KW  - nonhuman
KW  - ovarian cancer cell line
KW  - ovary carcinoma
KW  - overall survival
KW  - primary tumor
KW  - signal transduction
KW  - transcription regulation
KW  - tumor growth
KW  - tumor model
KW  - tumor xenograft
N2  - Objective: To evaluate the preclinical efficacy of neratinib in the treatment of HER2 amplified ovarian cancer. Method: The efficacy of neratinib in the treatment of HER2 amplified ovarian cancer was determined in vitro using 6 primary tumor cell lines with differential expression of HER2/neu. Data regarding IC50, cell cycle distribution, and cell signaling changes were assessed by flow cytometry. The in vivo efficacy of neratinib was determined in treating mice harboring HER2 amplified epithelial ovarian carcinoma xenografts. Results: Fifty percent of ovarian cancer cell lines were HER2/neu amplified. The cell lines with HER2/neu amplification were significantly more sensitive to neratinib than the non-HER2/neu amplified tumor cell lines (mean±SEMIC50:0.010 μM±0.0003 vs 0.076 μM± 0.005, P b 0.0001). Neratinib significantly decreased the phosphorylation of the transcription factor S6 and led to an arrest in G0/G1 phase of the cell cycle. Neratinib prolonged survival in mice harboring HER2 amplified epithelial ovarian carcinoma xenografts (P = 0.003). (See Fig. 1.) Conclusion: Neratinib inhibits HER2 amplified epithelial ovarian carcinoma proliferation, signaling, cell cycle progression, and tumor growth in vitro. Neratinib improves overall survival by inhibiting HER2/neu amplified ovarian cancer xenograft growth. Clinical trials are warranted.
ER  - 

TY  - JOUR
Y1  - 2017
VL  - 29
IS  - 6
SP  - e98
SN  - 1433-2981
JF  - Clinical Oncology
JO  - Clin. Oncol.
UR  - http://www.embase.com/search/results?subaction=viewrecord&from=export&id=L616279533
U2  - L616279533
DB  - Embase
L2  - http://dx.doi.org/10.1016/j.clon.2017.01.016
DO  - 10.1016/j.clon.2017.01.016
A1  - Brown J.
A1  - Fraser J.
M1  - (Brown J.; Fraser J.) Beatson West of Scotland Cancer Centre, NHS Greater Glasgow and Clyde, Glasgow, United Kingdom
AD  - J. Brown, Beatson West of Scotland Cancer Centre, NHS Greater Glasgow and Clyde, Glasgow, United Kingdom
T1  - Genetic referrals in patients with early breast cancer
KW  - BRCA2 protein
KW  - endogenous compound
KW  - epidermal growth factor receptor 2
KW  - hormone receptor
KW  - awareness
KW  - breast cancer
KW  - cancer diagnosis
KW  - cancer epidemiology
KW  - controlled study
KW  - doctor patient relation
KW  - family study
KW  - female
KW  - gene mutation
KW  - genetic screening
KW  - genetics
KW  - human
KW  - major clinical study
KW  - male
KW  - patient referral
KW  - phenotype
KW  - risk assessment
N2  - Purpose: The prevalence of families at high risk of developing breast cancer is increasingly recognised, with germ line mutations in BRCA1 and BRCA2 being the most frequently encountered cause. Individual patients likely to harbour such mutations include women under the age of 50 years with triple negative breast cancer, two or more relatives under the age of 45 years with bilateral breast cancer, and those with a strong family history of breast and/or ovarian cancer (as determined by the Manchester score). Identifying such patients and referring them for genetic testing is important in order to determine the risk to other family members, and also to influence optimal treatment strategies Methods: A case note review was undertaken of all patients in one geographical region with a breast cancer diagnosis between January and December 2012. Information was collated on each patient's demographics tumour characteristics (hormone receptor status, HER2 status), personal history and family history of cancer. Details of those patients referred to genetics and the outcome of the consultation and test results were documented Following recommendations to improve the collection of family history data the audit was repeated between November 2015 and February 2016 Results: In the first cohort, 448 new breast cancer diagnoses were recorded: 446 women, 2 men. 284 patients (63.4%) had their family history recorded 27 patients (6%) met the criteria for referral to the genetics service. Of these 14 patients were referred to genetics (51.9%). Patients meeting 2 or more criteria were more likely to be referred than those with only 1 indication Younger patients were more likely to be referred than older patients. 4 patients were found to have a BRCA2 mutation; 2 declined testing (1 of whom was known to come from a BRCA2 family); the remainder were not found to have a BRCA mutation. Recording of the family history of patients was not carried out in a significant percentage of patients. In the second cohort, 107 new breast cancer diagnoses were recorded. Family history was recorded in a significantly higher number of patients in this group (88.8%), and consequently a greater proportion (12.1%) was found to meet the criteria for referral to the genetics service Conclusion: Accurate recording of the family history of an individual with breast cancer, and awareness of the breast cancer phenotype associated with BRCA deficiency, can guide risk assessment and appropriate referrals to the genetics service.
ER  - 

TY  - JOUR
Y1  - 2017
VL  - 7
IS  - MAY
SN  - 2234-943X
JF  - Frontiers in Oncology
JO  - Front. Oncol.
UR  - http://www.embase.com/search/results?subaction=viewrecord&from=export&id=L616559421
U2  - L616559421
DB  - Embase
L2  - http://dx.doi.org/10.3389/fonc.2017.00109
DO  - 10.3389/fonc.2017.00109
A1  - Arildsen N.S.
A1  - Jönsson J.-M.
A1  - Bartuma K.
A1  - Ebbesson A.
A1  - Westbom-Fremer S.
A1  - Måsbäck A.
A1  - Malander S.
A1  - Nilbert M.
A1  - Hedenfalk I.A.
M1  - (Arildsen N.S.; Jönsson J.-M.; Bartuma K.; Ebbesson A.; Malander S.; Nilbert M.; Hedenfalk I.A., ingrid.hedenfalk@med.lu.se) Division of Oncology and Pathology, Department of Clinical Sciences, Skåne University Hospital, Lund University, Lund, Sweden
M1  - (Ebbesson A.; Hedenfalk I.A., ingrid.hedenfalk@med.lu.se) CREATE Health Strategic Center for Translational Cancer Research, Lund University, Lund, Sweden
M1  - (Westbom-Fremer S.; Måsbäck A.) Department of Clinical Pathology, Division of Laboratory Medicine, Skåne University Hospital, Lund, Sweden
M1  - (Nilbert M.) Clinical Research Centre, Hvidovre University Hospital, Copenhagen University, Hvidovre, Denmark
M1  - (Bartuma K.) Department of Vitreoretinal Diseases, St. Erik Eye Hospital, Karolinska Institutet, Stockholm, Sweden
AD  - I.A. Hedenfalk, Division of Oncology and Pathology, Department of Clinical Sciences, Skåne University Hospital, Lund University, Lund, Sweden
T1  - Involvement of chromatin remodeling genes and the Rho GTPases RhoB and CDC42 in ovarian clear cell carcinoma
KW  - epidermal growth factor receptor 2
KW  - phosphatidylinositol kinase
KW  - protein Cdc42
KW  - Rho guanine nucleotide binding protein
KW  - RhoB guanine nucleotide binding protein
KW  - adult
KW  - aged
KW  - article
KW  - chromatin assembly and disassembly
KW  - cohort analysis
KW  - DNA sequence
KW  - ERBB2 gene
KW  - female
KW  - gene
KW  - gene expression
KW  - gene mutation
KW  - gene overexpression
KW  - human
KW  - human tissue
KW  - immunohistochemistry
KW  - in situ hybridization
KW  - major clinical study
KW  - ovary carcinoma
KW  - PIK3CA gene
KW  - RNA extraction
KW  - scoring system
KW  - single nucleotide polymorphism
KW  - TFAP2A gene
KW  - tissue microarray
N2  - Objective: Ovarian clear cell carcinomas (OCCCs) constitute a rare ovarian cancer subtype with distinct clinical features, but may nonetheless be difficult to distinguish morphologically from other subtypes. There is limited knowledge of genetic events driving OCCC tumorigenesis beyond ARID1A, which is reportedly mutated in 30-50% of OCCCs. We aimed to further characterize OCCCs by combined global transcriptional profiling and targeted deep sequencing of a panel of well-established cancer genes. Increased knowledge of OCCC-specific genetic aberrations may help in guiding development of targeted treatments and ultimately improve patient outcome. Methods: Gene expression profiling of formalin-fixed, paraffin-embedded (FFPE) tissue from a cohort of the major ovarian cancer subtypes (cohort 1; n = 67) was performed using whole-genome cDNA-mediated Annealing, Selection, extension and Ligation (WG-DASL) bead arrays, followed by pathway, gene module score, and gene ontology analyses, respectively. A second FFPE cohort of 10 primary OCCCs was analyzed by targeted DNA sequencing of a panel of 60 cancer-related genes (cohort 2). Non-synonymous and non-sense variants affecting single-nucleotide variations and insertions or deletions were further analyzed. A tissue microarray of 43 OCCCs (cohort 3) was used for validation by immunohistochemistry and chromogenic in situ hybridization. Results: Gene expression analyses revealed a distinct OCCC profile compared to other histological subtypes, with, e.g., ERBB2, TFAP2A, and genes related to cytoskeletal actin regulation being overexpressed in OCCC. ERBB2 was, however, not overexpressed on the protein level and ERBB2 amplification was rare in the validation cohort. Targeted deep sequencing revealed non-synonymous variants or insertions/deletions in 11/60 cancer-related genes. Genes involved in chromatin remodeling, including ARID1A, SPOP, and KMT2D were frequently mutated across OCCC tumors. Conclusion: OCCCs appear genetically heterogeneous, but harbor frequent alterations in chromatin remodeling genes. Overexpression of TFAP2A and ERBB2 was observed on the mRNA level in relation to other ovarian cancer subtypes. However, overexpression of ERBB2 was not reflected by HER2 amplification or protein overexpression in the OCCC validation cohort. In addition, Rho GTPase-dependent actin organization may also play a role in OCCC pathogenesis and warrants further investigation. The distinct biological features of OCCC discovered here may provide a basis for novel targeted treatment strategies.
ER  - 

TY  - JOUR
Y1  - 2017
VL  - 18
IS  - 5
SP  - 314
EP  - 322
SN  - 1555-8576
SN  - 1538-4047
JF  - Cancer Biology and Therapy
JO  - Cancer Biol. Ther.
UR  - http://www.embase.com/search/results?subaction=viewrecord&from=export&id=L616059047
U2  - L616059047
DB  - Embase
L2  - http://dx.doi.org/10.1080/15384047.2017.1310343
DO  - 10.1080/15384047.2017.1310343
A1  - Shang A.-Q.
A1  - Wu J.
A1  - Bi F.
A1  - Zhang Y.-J.
A1  - Xu L.-R.
A1  - Li L.-L.
A1  - Chen F.-F.
A1  - Wang W.-W.
A1  - Zhu J.-J.
A1  - Liu Y.-Y.
M1  - (Shang A.-Q.; Zhang Y.-J.) Clinical Medicine School, Ningxia Medical University, Yinchuan, China
M1  - (Shang A.-Q.) Department of Laboratory Medicine, The Sixth People's Hospital of Yancheng City, Yancheng, China
M1  - (Wu J.; Xu L.-R.; Li L.-L.; Chen F.-F.; Zhu J.-J., lydia_wangweiwei@sina.com) Department of Oncology, The Sixth People's Hospital of Yancheng City, Yancheng, China
M1  - (Bi F.) Department of Obstetrics and Gynecology, The Sixth People's Hospital of Yancheng City, Yancheng, China
M1  - (Wang W.-W., lydia_wangweiwei@sina.com) Department of Pathology, The First People's Hospital of Yancheng City, Yancheng, China
M1  - (Wang W.-W., lydia_wangweiwei@sina.com) Department of Pathology, The Sixth People's Hospital of Yancheng City, Yancheng, China
M1  - (Liu Y.-Y.) Department of Gynecology and Obstetrics, Fifth Hospital in Wuhan, Wuhan, China
AD  - J.-J. Zhu, Department of Oncology, The Sixth People's Hospital of Yancheng City, Yancheng, China
T1  - Relationship between HER2 and JAK/STAT-SOCS3 signaling pathway and clinicopathological features and prognosis of ovarian cancer
KW  - afatinib
KW  - epidermal growth factor receptor 2
KW  - glyceraldehyde 3 phosphate dehydrogenase
KW  - Janus kinase
KW  - messenger RNA
KW  - protein
KW  - ruxolitinib
KW  - STAT3 protein
KW  - suppressor of cytokine signaling 3
KW  - adult
KW  - apoptosis
KW  - article
KW  - cancer combination chemotherapy
KW  - cancer patient
KW  - cancer prognosis
KW  - cancer staging
KW  - cancer survival
KW  - cancer tissue
KW  - clear cell carcinoma
KW  - clinical feature
KW  - colloid carcinoma
KW  - controlled study
KW  - cystadenocarcinoma
KW  - endometrioid carcinoma
KW  - endometrium carcinoma
KW  - female
KW  - flow cytometry
KW  - follow up
KW  - gene expression
KW  - histopathology
KW  - human
KW  - human cell
KW  - human tissue
KW  - immunohistochemistry
KW  - lymph node metastasis
KW  - major clinical study
KW  - median survival time
KW  - middle aged
KW  - ovary cancer
KW  - protein expression
KW  - protein phosphorylation
KW  - quantitative analysis
KW  - real time polymerase chain reaction
KW  - risk factor
KW  - signal transduction
KW  - survival analysis
KW  - survival time
KW  - Western blotting
C2  - beijing shengkeboyuan biology technology(China)
C2  - Dalian Meilun Biology Technology(China)
N2  - Objective: The study aims to explore the relationship between expressions of HER2 and JAK/STAT3-SOCS3 signaling pathway and clinicopathological features and prognosis of ovarian cancer (OC).Methods: A total of 136 OC patients were collected. Immunohistochemistry was applied to measure the expressions of STAT3, p-STAT3, SOCS3, HER2 and p-HER2 in the tumor tissues and adjacent normal tissues. Quantitative real-time polymerase chain reaction (qRT-PCR) was used to detect the mRNA expressions of HER2, SOCS3 and STAT3 and western blotting was applied for protein expressions of HER2, p-HER2, SOCS3, STAT3 and p-STAT3 in the tumor tissues and adjacent normal tissues. Flow cytometry was used for the cell apoptosis in the blank, afatinib (A), ruxolitinib (R) and afatinib + ruxolitinib (A + R) groups. Follow-up was performed to explore relationship of HER2, SOCS3, and STAT3 expressions with survival time of OC patients.Results: HER2, p-HER2, STAT3, and p-STAT3 expressions were higher while SOCS3 expression was lower in the tumor tissues. The positive expressions of STAT3, HER2, p-HER2 and p-STAT3 were lower while the positive expression of SOCS3 was higher in the adjacent normal tissues. The expressions of HER2, SOCS3, and p-STAT3 were associated with clinical stage and lymph node metastasis (LNM), and STAT3 expression has correlation with histological grade and LNM. The mRNA and protein expressions of HER2, STAT3 and p-STAT3 in the tumor tissues were higher than those in the adjacent normal tissues, but SOCS3 expression was significantly decreased. The positive expressions of HER2, p-HER2 and STAT3, the negative expression of SOCS3 and pathological stages were important risk factors for the prognosis of patients with OC.Conclusion: Our study showed that the expressions of HER2, STAT3, and SOCS3 are associated with the progression of OC, and higher expressions of HER2 and STAT3 and lower expression of SOCS3 predict poor prognosis of OC.
ER  - 

TY  - JOUR
Y1  - 2017
VL  - 34
IS  - 5
SN  - 1559-131X
SN  - 1357-0560
JF  - Medical Oncology
JO  - Med. Oncol.
UR  - http://www.embase.com/search/results?subaction=viewrecord&from=export&id=L615259866
U2  - L615259866
DB  - Embase
DB  - Medline
L2  - http://dx.doi.org/10.1007/s12032-017-0956-8
DO  - 10.1007/s12032-017-0956-8
A1  - Menderes G.
A1  - Bonazzoli E.
A1  - Bellone S.
A1  - Black J.D.
A1  - Lopez S.
A1  - Pettinella F.
A1  - Masserdotti A.
A1  - Zammataro L.
A1  - Litkouhi B.
A1  - Ratner E.
A1  - Silasi D.-A.
A1  - Azodi M.
A1  - Schwartz P.E.
A1  - Santin A.D.
M1  - (Menderes G.; Bonazzoli E.; Bellone S.; Black J.D.; Pettinella F.; Masserdotti A.; Zammataro L.; Litkouhi B.; Ratner E.; Silasi D.-A.; Azodi M.; Schwartz P.E.; Santin A.D., alessandro.santin@yale.edu) Department of Obstetrics, Gynecology and Reproductive Sciences, Yale University School of Medicine, New Haven, United States
M1  - (Lopez S.) Division of Gynecologic Oncology, University Campus Bio-Medico of Roma, Rome, Italy
AD  - A.D. Santin, Department of Obstetrics, Gynecology and Reproductive Sciences, Yale University School of Medicine, New Haven, United States
T1  - Efficacy of neratinib in the treatment of HER2/neu-amplified epithelial ovarian carcinoma in vitro and in vivo
KW  - epidermal growth factor receptor 2
KW  - neratinib
KW  - transcription factor
KW  - transcription factor s6
KW  - unclassified drug
KW  - animal cell
KW  - animal experiment
KW  - animal model
KW  - animal tissue
KW  - article
KW  - cancer chemotherapy
KW  - cancer inhibition
KW  - cell cycle arrest
KW  - cell cycle G0 phase
KW  - cell cycle G1 phase
KW  - cell viability
KW  - controlled study
KW  - drug efficacy
KW  - female
KW  - flow cytometry
KW  - fluorescence in situ hybridization
KW  - in vitro study
KW  - in vivo study
KW  - mouse
KW  - nonhuman
KW  - oncogene neu
KW  - ovarian cancer cell line
KW  - ovary carcinoma
KW  - overall survival
KW  - preclinical study
KW  - priority journal
KW  - tumor growth
KW  - tumor xenograft
KW  - hki 272
C1  - hki 272
N2  - Epithelial ovarian carcinoma is the most lethal of gynecologic malignancies. There is a need to optimize the currently available treatment strategies and to urgently develop novel therapeutic agents against chemotherapy-resistant disease. The objective of our study was to evaluate neratinib’s preclinical efficacy in treating HER2-amplified ovarian cancer. Neratinib’s efficacy in treating HER2-amplified ovarian cancer was studied in vitro utilizing six primary tumor cell lines with differential HER2/neu expression. Flow cytometry was utilized to assess IC50, cell signaling changes, and cell cycle distribution. Neratinib’s in vivo efficacy was evaluated in HER2-amplified epithelial ovarian carcinoma xenografts. Three of six (50%) ovarian cancer cell lines were HER2/neu-amplified. Neratinib showed significantly higher efficacy in treating HER2/neu-amplified cell lines when compared to the non-HER2/neu-amplified tumor cell lines (mean ± SEM IC50:0.010 μM ± 0.0003 vs. 0.076 μM ± 0.005 p < 0.0001). Neratinib treatment significantly decreased the phosphorylation of the transcription factor S6, leading to arrest of the cell cycle in G0/G1 phase. Neratinib prolonged survival in mice harboring HER2-amplified epithelial ovarian carcinoma xenografts (p = 0.003). Neratinib inhibits proliferation, signaling, cell cycle progression and tumor growth of HER2-amplified epithelial ovarian carcinoma in vitro. Neratinib inhibits xenograft growth and improves overall survival in HER2/neu-amplified ovarian cancer in vivo. Clinical trials are warranted.
ER  - 

TY  - JOUR
Y1  - 2017
VL  - 28
IS  - 4
SP  - 1068
EP  - 1075
SN  - 1520-4812
SN  - 1043-1802
JF  - Bioconjugate Chemistry
JO  - Bioconjugate Chem.
UR  - http://www.embase.com/search/results?subaction=viewrecord&from=export&id=L615508440
U2  - L615508440
DB  - Embase
L2  - http://dx.doi.org/10.1021/acs.bioconjchem.6b00746
DO  - 10.1021/acs.bioconjchem.6b00746
A1  - Zhu G.
A1  - Zhang H.
A1  - Jacobson O.
A1  - Wang Z.
A1  - Chen H.
A1  - Yang X.
A1  - Niu G.
A1  - Chen X.
M1  - (Zhu G.; Zhang H.; Jacobson O.; Wang Z.; Chen H.; Yang X.; Niu G.; Chen X., shawn.chen@nih.gov) Laboratory of Molecular Imaging and Nanomedicine, National Institute of Biomedical Imaging and Bioengineering, National Institutes of Health, Bethesda, United States
M1  - (Zhang H.) Department of Chemical Biology, College of Chemistry and Chemical Engineering, Xiamen University, Xiamen, China
M1  - (Chen H.) Department of Nuclear Medicine, Xiamen Cancer Center, First Affliated Hospital, Xiamen University, Xiamen, China
M1  - (Yang X.) Jiangsu Key Laboratory of Molecular Imaging and Functional Imaging, Department of Radiology, Zhongda Hospital, Medical School of Southeast University, Nanjing, China
AD  - X. Chen, Laboratory of Molecular Imaging and Nanomedicine, National Institute of Biomedical Imaging and Bioengineering, National Institutes of Health, Bethesda, United States
T1  - Combinatorial Screening of DNA Aptamers for Molecular Imaging of HER2 in Cancer
KW  - aptamer
KW  - DNA
KW  - epidermal growth factor receptor 2
KW  - fluorine 18
KW  - animal experiment
KW  - animal model
KW  - animal tissue
KW  - article
KW  - binding affinity
KW  - cancer prognosis
KW  - controlled study
KW  - DNA library
KW  - DNA screening
KW  - extracellular space
KW  - isotope labeling
KW  - molecular imaging
KW  - mouse
KW  - nonhuman
KW  - ovary cancer
KW  - positron emission tomography
KW  - protein analysis
KW  - protein domain
KW  - protein expression
KW  - single-stranded DNA virus
N2  - HER2, a cell membrane protein overexpressed in many types of cancers, is correlated with poor diagnosis, suboptimal treatment outcome, and low survival rate. Multiple HER2-targeted drugs have been developed for the treatment of HER2-overexpressing tumor, which can in turn down-regulate HER2 expression. It is thus significant to profile HER2 expression for cancer prognosis, patient stratification, and monitoring therapy response. Aptamers, a class of single-stranded DNA/RNA (ssDNA/ssRNA) ligands, are promising for molecular biomarker imaging. Aptamers typically have strong binding affinity, high selectivity, batch-to-batch reproducibility, and low toxicity, and systemically injected aptamers often have high tumor-to-background ratio within a short time. However, current aptamers have been mostly screened in vitro, and these aptamers may lose binding ability in vivo due to conformational change under physiological environments. Here, a DNA library was combinatorially screened in vitro and in vivo, to select HER2-targeting DNA aptamers, termed Heraptamers, and labeled with 18F for positron emission tomography (PET) imaging of HER2 in ovarian cancer. Specifically, using systematic evolution of ligands by exponential enrichment (SELEX), Heraptamer candidates were first selected and validated in vitro using HER2 extracellular domain (ECD) and HER2-positive SKOV3 cancer cells; then, aptamer candidates were modified with alkyne, radiolabeled with 18F using azide-functionalized precursors by click chemistry, and screened in SKOV3-tumor-bearing mice using PET. Two aptamers, Heraptamer1 and Heraptamer2, reached high tumor uptake ratios within as short as 1 h. At 1.5 h post injection, the tumor uptake ratio of these two aptamers was up to 0.5%ID/g (injection dose/gram tissue), with tumor-to-muscle ratio of 4.55 ± 1.63 in SKOV3 tumor. In contrast, these aptamers have low uptake ratios in control MDA-MB-231 tumors. These preclinical studies showed that Heraptamers are promising for specific HER2 imaging.
ER  - 

TY  - JOUR
Y1  - 2017
VL  - 32
SP  - 130
EP  - 134
SN  - 1532-3080
SN  - 0960-9776
JF  - Breast
JO  - Breast
UR  - http://www.embase.com/search/results?subaction=viewrecord&from=export&id=L614285305
U2  - L614285305
DB  - Embase
DB  - Medline
L2  - http://dx.doi.org/10.1016/j.breast.2017.01.016
DO  - 10.1016/j.breast.2017.01.016
A1  - Song J.-L.
A1  - Chen C.
A1  - Yuan J.-P.
A1  - Li J.-J.
A1  - Sun S.-R.
M1  - (Song J.-L.; Chen C.; Li J.-J.; Sun S.-R., sun137@sina.com) Department of Breast and Thyroid Surgery, Renmin Hospital of Wuhan University, Wuhan, China
M1  - (Yuan J.-P.) Department of Pathology, Renmin Hospital of Wuhan University, Wuhan, China
AD  - S.-R. Sun, Department of Breast and Thyroid Surgery, Renmin Hospital of Wuhan University, Wuhan, China
T1  - Family history of cancer other than breast or ovarian cancer in first-degree relatives is associated with poor breast cancer prognosis
KW  - article
KW  - breast cancer
KW  - cancer prognosis
KW  - cancer survival
KW  - clinical feature
KW  - controlled study
KW  - disease free survival
KW  - family history
KW  - female
KW  - first-degree relative
KW  - follow up
KW  - histopathology
KW  - human
KW  - major clinical study
KW  - ovary cancer
KW  - tumor invasion
N2  - Objective Whether a first-degree family history of others cancers (FHOC) than breast or ovarian cancer (BOC) is associated with breast cancer prognosis remains unknown. Thus, the aim of the present study was to clarify this issue. Methods Women who were diagnosed with invasive breast cancer at the Renmin Hospital of Wuhan University from 2010 to 2013 were included in the study. The demographic and clinicopathological characteristics of these patients were extracted. FHOC was considered positive for any patient who had a relative who had been diagnosed with cancer other than BOC. Disease-free survival (DFS) was calculated based on the date of diagnosis. DFS was analyzed using the Cox proportional hazards model. Results A total of 434 breast cancer patients were included in this study. Among these patients, 61 (14.06%) had a positive FHOC in first-degree relatives. Patients with a positive FHOC tended to have HER2-positive breast cancer (p = 0.03). In the survival analysis, FHOC was associated with poor DFS in both univariate (HR = 2.21 (1.28–3.83), 95% CI: 1.28–3.83, p < 0.01) and multivariate (HR = 2.50, 95% CI: 1.24–5.04, p = 0.01) analyses, especially in patients with luminal A subtypes. Conclusion The results demonstrated an increased risk of recurrence in breast cancer patients with FHOC, especially in patients with luminal A subtype.
ER  - 

TY  - JOUR
Y1  - 2017
VL  - 6
IS  - 3
SN  - 2162-402X
SN  - 2162-4011
JF  - OncoImmunology
JO  - OncoImmunology
UR  - http://www.embase.com/search/results?subaction=viewrecord&from=export&id=L615141243
U2  - L615141243
DB  - Embase
L2  - http://dx.doi.org/10.1080/2162402X.2016.1267891
DO  - 10.1080/2162402X.2016.1267891
A1  - Lopez-Albaitero A.
A1  - Xu H.
A1  - Guo H.
A1  - Wang L.
A1  - Wu Z.
A1  - Tran H.
A1  - Chandarlapaty S.
A1  - Scaltriti M.
A1  - Janjigian Y.
A1  - de Stanchina E.
A1  - Cheung N.-K.V.
M1  - (Lopez-Albaitero A.) Department of Surgery, Memorial Sloan Kettering Cancer Center, New York, United States
M1  - (Xu H.; Guo H.; Wang L.; Wu Z.; Tran H.; Cheung N.-K.V., cheungn@mskcc.org) Department of Pediatrics, Memorial Sloan Kettering Cancer Center, New York, United States
M1  - (Chandarlapaty S.; Janjigian Y.) Department of Medicine, Memorial Sloan Kettering Cancer Center, New York, United States
M1  - (Scaltriti M.) Department of Pathology, Memorial Sloan Kettering Cancer Center, New York, United States
M1  - (Scaltriti M.) Human Oncology & Pathogenesis Program, Memorial Sloan Kettering Cancer Center, New York, United States
M1  - (de Stanchina E.) Antitumor Assessment Core Facility, Memorial Sloan Kettering Cancer Center, New York, United States
AD  - N.-K.V. Cheung, Department of Pediatrics, Memorial Sloan Kettering Cancer Center, New York, United States
T1  - Overcoming resistance to HER2-targeted therapy with a novel HER2/CD3 bispecific antibody
KW  - bispecific antibody
KW  - CD3 antigen
KW  - epidermal growth factor receptor 2
KW  - immunoglobulin G1
KW  - programmed death 1 ligand 1
KW  - programmed death 1 receptor
KW  - trastuzumab
KW  - animal experiment
KW  - animal tissue
KW  - antiproliferative activity
KW  - article
KW  - breast carcinoma
KW  - cancer infiltration
KW  - cancer inhibition
KW  - cell proliferation assay
KW  - controlled study
KW  - cytokine release
KW  - cytotoxic T lymphocyte
KW  - cytotoxicity assay
KW  - EC50
KW  - high performance liquid chromatography
KW  - human
KW  - human cell
KW  - immunohistochemistry
KW  - molecularly targeted therapy
KW  - mouse
KW  - nonhuman
KW  - peripheral blood mononuclear cell
KW  - polyacrylamide gel electrophoresis
KW  - stomach cancer
KW  - xenograft
KW  - Alexa Fluor
KW  - Zenon
C1  - Alexa Fluor
C1  - Zenon
N2  - T-cell-based therapies have emerged as one of the most clinically effective ways to target solid and non-solid tumors. HER2 is responsible for the oncogenesis and treatment resistance of several human solid tumors. As a member of the HER family of tyrosine kinase receptors, its over-activity confers unfavorable clinical outcome. Targeted therapies directed at this receptor have achieved responses, although development of resistance is common. We explored a novel HER2/CD3 bispecific antibody (HER2-BsAb) platform that while preserving the anti-proliferative effects of trastuzumab, it recruits and activates non-specific circulating T-cells, promoting T cell tumor infiltration and ablating HER2(+) tumors, even when these are resistant to standard HER2-targeted therapies. Its in vitro tumor cytotoxicity, when expressed as EC50, correlated with the surface HER2 expression in a large panel of human tumor cell lines, irrespective of lineage or tumor type. HER2-BsAb-mediated cytotoxicity was relatively insensitive to PD-1/PD-L1 immune checkpoint inhibition. In four separate humanized mouse models of human breast cancer and ovarian cancer cell line xenografts, as well as human breast cancer and gastric cancer patient-derived xenografts (PDXs), HER2-BsAb was highly effective in promoting T cell infiltration and suppressing tumor growth when used in the presence of human peripheral blood mononuclear cells (PBMC) or activated T cells (ATC). The in vivo and in vitro antitumor properties of this BsAb support its further clinical development as a cancer immunotherapeutic.
ER  - 

TY  - JOUR
Y1  - 2017
VL  - 24
IS  - 1
SP  - 203A
SN  - 1933-7205
JF  - Reproductive Sciences
JO  - Reprod. Sci.
UR  - http://www.embase.com/search/results?subaction=viewrecord&from=export&id=L615323313
U2  - L615323313
DB  - Embase
L2  - http://dx.doi.org/10.1177/1933719117699773
DO  - 10.1177/1933719117699773
A1  - Menderes G.
A1  - Bellone S.
A1  - Black J.D.
A1  - Lopez S.
A1  - Bonazzoli E.
A1  - Pettinella F.
A1  - Masserdotti A.
A1  - Zammataro L.
A1  - Silasi D.-A.
A1  - Litkouhi B.
A1  - Ratner E.
A1  - Azodi M.
A1  - Schwartz P.
A1  - Santin A.D.
M1  - (Menderes G.; Bellone S.; Black J.D.; Bonazzoli E.; Pettinella F.; Masserdotti A.; Zammataro L.; Silasi D.-A.; Litkouhi B.; Ratner E.; Azodi M.; Schwartz P.; Santin A.D.) Yale University, School of Medicine, New Haven, United States
M1  - (Lopez S.) University Campus Bio-Medico of Roma, Rome, Italy
AD  - G. Menderes, Yale University, School of Medicine, New Haven, United States
T1  - Neratinib shows efficacy in the treatment of HER2/Neu amplified epithelial ovarian carcinoma in vitro and in vivo
KW  - endogenous compound
KW  - epidermal growth factor receptor 2
KW  - neratinib
KW  - transcription factor
KW  - animal cell
KW  - animal experiment
KW  - animal model
KW  - animal tissue
KW  - cancer susceptibility
KW  - cell cycle G0 phase
KW  - cell cycle G1 phase
KW  - cell cycle progression
KW  - cell proliferation
KW  - comparative effectiveness
KW  - drug therapy
KW  - female
KW  - flow cytometry
KW  - gene amplification
KW  - gene expression
KW  - gene inactivation
KW  - IC50
KW  - in vitro study
KW  - nonhuman
KW  - ovary carcinoma
KW  - overall survival
KW  - preclinical study
KW  - primary tumor
KW  - signal transduction
KW  - transcription regulation
KW  - tumor cell line
KW  - tumor growth
KW  - tumor model
KW  - tumor xenograft
N2  - INTRODUCTION: Epithelial ovarian carcinoma is the most lethal gynecologic malignancy. There is a need to urgently develop novel therapeutic agents against chemotherapy-resistant disease. The objective of this study was to evaluate the preclinical efficacy of neratinib in the treatment of HER2 amplified ovarian cancer. METHODS: The efficacy of neratinib in the treatment of HER2 amplified ovarian cancer was determined in vitro using six primary tumor cell lines with differential expression of HER2/neu. Data regarding IC50, cell cycle distribution, and cell signaling changes were assessed by flow cytometry. The in vivo efficacy of neratinib was determined in treating mice harboring HER2 amplified epithelial ovarian carcinoma xenografts. RESULTS: The cell lines with HER2/neu amplification were significantly more sensitive to neratinib than the non-HER2/neu amplified tumor cell lines (mean ± SEM IC50:0.010 mM ± 0.0003 vs. 0.076 mM ± 0.005 p < 0.0001). . Neratinib significantly decreased the phosphorylation of the transcription factor S6 and lead to an arrest in G0/G1 phase of the cell cycle. Neratinib prolonged survival in mice harboring HER2 amplified epithelial ovarian carcinoma xenografts (p = 0.003). . CONCLUSIONS: Neratinib inhibits HER2 amplified epithelial ovarian carcinoma proliferation, signaling, cell cycle progression and tumor growth in vitro. Neratinib improves overall survival by inhibiting HER2/ neu amplified ovarian cancer xenograft growth. (Figure Presented).
ER  - 

TY  - JOUR
Y1  - 2017
VL  - 12
IS  - 1
SP  - 15
EP  - 19
SN  - 1661-3805
SN  - 1661-3791
JF  - Breast Care
JO  - Breast Care
UR  - http://www.embase.com/search/results?subaction=viewrecord&from=export&id=L614643481
U2  - L614643481
DB  - Embase
L2  - http://dx.doi.org/10.1159/000455999
DO  - 10.1159/000455999
A1  - Hahnen E.
A1  - Hauke J.
A1  - Engel C.
A1  - Neidhardt G.
A1  - Rhiem K.
A1  - Schmutzler R.K.
M1  - (Hahnen E.; Hauke J.; Neidhardt G.; Rhiem K.; Schmutzler R.K., rita.schmutzler@uk-koeln.de) Center for Hereditary Breast and Ovarian Cancer, Center for Integrated Oncology (CIO), Medical Faculty, University Hospital Cologne, Cologne, Germany
M1  - (Engel C.) Institute for Medical Informatics, Statistics and Epidemiology, University of Leipzig, Leipzig, Germany
T1  - Germline Mutations in Triple-Negative Breast Cancer
KW  - NCT01426880
KW  - NCT02032823
KW  - ATM protein
KW  - BRCA1 associated ring domain protein 1
KW  - BRCA1 protein
KW  - BRCA2 protein
KW  - checkpoint kinase 2
KW  - epidermal growth factor receptor 2
KW  - nicotinamide adenine dinucleotide adenosine diphosphate ribosyltransferase inhibitor
KW  - phosphatidylinositol 3,4,5 trisphosphate 3 phosphatase
KW  - protein kinase LKB1
KW  - protein p53
KW  - Rad50 protein
KW  - tumor marker
KW  - uvomorulin
KW  - clinical trial (topic)
KW  - copy number variation
KW  - DNA repair
KW  - family history
KW  - FANCM gene
KW  - gene
KW  - gene mutation
KW  - genetic analysis
KW  - genetic predisposition
KW  - germline mutation
KW  - human
KW  - MRE11A gene
KW  - NBN gene
KW  - ovary carcinoma
KW  - PALB2 gene
KW  - phenotype
KW  - priority journal
KW  - RAD51C gene
KW  - RAD51D gene
KW  - review
KW  - triple negative breast cancer
KW  - tumor gene
KW  - XRCC2 gene
N2  - Triple-negative breast cancer (TNBC) is associated with a poor prognosis and defines a subgroup of patients who do not benefit from endocrine or anti-HER2 therapy. Rather than being a biological entity, TNBC represents a heterogeneous disease, and further subtyping is necessary to establish targeted therapies. Germline mutational status may serve as a robust biomarker predicting therapy response, especially with respect to compounds challenging the DNA repair machinery. Patients with TNBC usually show an early onset of the disease, as well as a positive family history of breast and/or ovarian cancer in more than one third of all cases, which suggests that TNBC is closely associated with a hereditary disease cause. In unselected TNBC cases, the prevalence of pathogenic germline BRCA1/2 mutations is approximately twice as high as in breast cancer overall. Early age at diagnosis and positive family history are strong predictors for an increased BRCA1/2 mutation probability, which is up to 40% when both risk factors are considered. Apart from BRCA1/2, the rarely mutated breast cancer predisposition genes PALB2 and FANCM have been associated with TNBC. This review summarizes the role of germline mutational status in TNBC pathogenesis. Clinical trials addressing BRCA1/2 mutation carriers are discussed.
ER  - 

TY  - JOUR
Y1  - 2017
VL  - 77
IS  - 4
SN  - 1538-7445
JF  - Cancer Research
JO  - Cancer Res.
UR  - http://www.embase.com/search/results?subaction=viewrecord&from=export&id=L616062729
U2  - L616062729
DB  - Embase
L2  - http://dx.doi.org/10.1158/1538-7445.SABCS16-S6-01
DO  - 10.1158/1538-7445.SABCS16-S6-01
A1  - Tutt A.
A1  - Cheang M.C.U.
A1  - Kilburn L.
A1  - Tovey H.
A1  - Gillett C.
A1  - Pinder S.
A1  - Lanchbury J.
A1  - Abraham J.
A1  - Arrett S.B.
A1  - Barrett-Lee P.
A1  - Chan S.
A1  - Gazinska P.
A1  - Grigoriadis A.
A1  - Kernaghan S.
A1  - Hoadley K.
A1  - Gutin A.
A1  - Harper-Wynne C.
A1  - Hatton M.
A1  - Owen J.
A1  - Parker P.
A1  - Roylance R.
A1  - Shaw A.
A1  - Smith I.
A1  - Thompson R.
A1  - Timms K.
A1  - Wardley A.
A1  - Wilson G.
A1  - Harries M.
A1  - Ellis P.
A1  - Ashworth A.
A1  - Perou C.
A1  - Bliss J.
A1  - Rahman N.
A1  - Brow R.
M1  - (Tutt A.; Cheang M.C.U.; Kilburn L.; Tovey H.; Gillett C.; Pinder S.; Lanchbury J.; Abraham J.; Arrett S.B.; Barrett-Lee P.; Chan S.; Gazinska P.; Grigoriadis A.; Kernaghan S.; Hoadley K.; Gutin A.; Harper-Wynne C.; Hatton M.; Owen J.; Parker P.; Roylance R.; Shaw A.; Smith I.; Thompson R.; Timms K.; Wardley A.; Wilson G.; Harries M.; Ellis P.; Ashworth A.; Perou C.; Bliss J.; Rahman N.; Brow R.)
AD  - A. Tutt
T1  - BRCA1 methylation status, silencing and treatment effect in the TNT trial: A randomized phase III trial of carboplatin compared with docetaxel for patients with metastatic or recurrent locally advanced triple negative or BRCA1/2 breast cancer (CRUK/07/012)
KW  - bisulfite
KW  - BRCA1 protein
KW  - BRCA2 protein
KW  - carboplatin
KW  - docetaxel
KW  - endogenous compound
KW  - epidermal growth factor receptor 2
KW  - messenger RNA
KW  - platinum
KW  - blood
KW  - breast cancer
KW  - clinical trial
KW  - controlled clinical trial
KW  - controlled study
KW  - crossover procedure
KW  - data base
KW  - disease duration
KW  - DNA repair
KW  - DNA structure
KW  - drug therapy
KW  - exploratory research
KW  - female
KW  - gene expression regulation
KW  - gene silencing
KW  - genetic marker
KW  - genotype
KW  - germ line
KW  - human
KW  - human tissue
KW  - major clinical study
KW  - male
KW  - methylation
KW  - odds ratio
KW  - ovary cancer
KW  - quantitative study
KW  - randomized controlled trial
KW  - RNA sequence
N2  - Background TNT previously reported that patients(pts) with advanced triple negative breast cancer(TNBC) and germline BRCA1/2(gBRCA+) mutations are more likely to respond to carboplatin(C) than to docetaxel(D), and have longer progression-free survival with C. Here, we report results from a pre-planned biological analysis to test whether BRCA silencing or methylation status confer sensitivity to platinum. Methods Pts eligible for TNT had ER-, PgR-, HER2- BC or were known gBRCA+(any ER/PgR/HER2). Pts were randomized to C(AUC 6 q3wk) or D(100mg/m2 q3wk) for 6-8 cycles or until disease progression if sooner, with crossover possible on progression. Blood and archival tissue samples were requested for BRCA1/2 genotyping, central analysis of TN and DNA repair deficiency biomarkers. Primary endpoint was intention-to-treat objective response rate(ORR) up to cycle 6. BRCA1 mRNA level was estimated from whole-genome total RNA sequencing(RNA-Seq). BRCA1methylation analysis was quantified by bisulfite sequencing. A methylation score for the sample was computed as percentage of methylated reads relative to total number of reads that were either methylated or not methylated for CpG sites. A sample with a score >10% was considered methylated(BRCA1meth)? a BRCA1meth mRNA level “silenced” subgroup(BRCA1meth silencing) was defined as value of log2(mRNA)<8.4, based on bimodal distribution. Results 212 and 191 pts' samples were assessed for BRCA1meth methylation and mRNA levels. 33 pts (15.6%) were found to be BRCA1methmeth. Pts with BRCA1methmeth had a better response to D (42%, 95%CI: 20, 64) than C (21%, 95%CI: -0.1, 43)? absolute difference (C-D) -21% (95%CI: -52, 10)? p=0.28), but not statistically significant. There was no evidence of a difference when gBRCA+ tumours were excluded. 31 pts (16%) had BRCA1meth silencing. Concordant with BRCA1methmeth, pts with BRCA1 silencing had a better response to D (65%, 95%CI: 42, 87) than C (29%, 95%CI: 4.9, 52)? absolute difference (C-D) -36% (95%CI: -69, -3.3)? p=0.07), with an odds ratio 0.22 (95%CI: 0.035, 1.2) in favor of D, interaction with treatment not significant (p=0.066). 19 pts with BRCA1methmeth and BRCA1meth silencing had a better response to D (60%, 95%CI: 30, 90) than C (22%, 95%CI: -5.0, 49)? absolute difference (C-D) -38% (95%CI: -79, 2.9) in favor of D (p=0.17), and the interaction was not significant (p=0.15). Further exploratory analyses examining any relationship between a response to C and new cutpoints for BRCA1methmeth or BRCA1meth mRNA level did not suggest any evidence of a signal. Conclusion Our data did not support a priori hypotheses that BRCA1meth methylation or silencing would be associated with a greater response to C than D, which is consistent with other reports in ovarian cancer. As BRCA1meth methylation will not always lead to significant silencing or be the only cause of low BRCA1meth gene expression, exploratory analysis is investigating the interaction of BRCA silenced group with D sensitivity. RNA-seq is ongoing and results from the final database will be presented.
ER  - 

TY  - JOUR
Y1  - 2017
SN  - 1096-9098
SN  - 0022-4790
JF  - Journal of Surgical Oncology
JO  - J. Surg. Oncol.
UR  - http://www.embase.com/search/results?subaction=viewrecord&from=export&id=L616558091
U2  - L616558091
DB  - Embase
L2  - http://dx.doi.org/10.1002/jso.24705
DO  - 10.1002/jso.24705
A1  - Handa T.
A1  - Katayama A.
A1  - Yokobori T.
A1  - Yamane A.
A1  - Horiguchi J.
A1  - Kawabata-Iwakawa R.
A1  - Rokudai S.
A1  - Bao P.
A1  - Gombodorj N.
A1  - Altan B.
A1  - Kaira K.
A1  - Asao T.
A1  - Kuwano H.
A1  - Nishiyama M.
A1  - Oyama T.
M1  - (Handa T.; Katayama A.; Oyama T.) Department of Diagnostic PathologyGunma University, Graduate School of MedicineMaebashiJapan
M1  - (Yokobori T., bori45@gunma-u.ac.jp; Nishiyama M.) Research Program for Omics-Based Medical Science, Division of Integrated Oncology ResearchGunma University Initiative for Advanced Research (GIAR)MaebashiJapan
M1  - (Yamane A.; Kawabata-Iwakawa R.; Rokudai S.; Gombodorj N.; Nishiyama M.) Department of Molecular Pharmacology and OncologyGunma University, Graduate School of MedicineMaebashiJapan
M1  - (Horiguchi J.; Kuwano H.) Integrative Center of General SurgeryGunma University HospitalMaebashiJapan
M1  - (Bao P.) Department of General Surgical Science, Graduate School of MedicineGunma UniversityMaebashiJapan
M1  - (Altan B.; Kaira K.) Department of Oncology Clinical DevelopmentGunma University, Graduate School of MedicineMaebashiJapan
M1  - (Asao T.) Big Data Center for Integrative AnalysisGunma University Initiative for Advance Research (GIAR)MaebashiJapan
AD  - T. Yokobori, Research Program for Omics-Based Medical Science, Division of Integrated Oncology ResearchGunma University Initiative for Advanced Research (GIAR)MaebashiJapan
T1  - Caspase14 expression is associated with triple negative phenotypes and cancer stem cell marker expression in breast cancer patients
KW  - aggressiveness
KW  - cancer patient
KW  - cancer stem cell
KW  - cell proliferation
KW  - data base
KW  - DNA microarray
KW  - female
KW  - gene expression
KW  - human
KW  - human tissue
KW  - immunohistochemistry
KW  - major clinical study
KW  - male
KW  - phenotype
KW  - prognosis
KW  - survival
KW  - triple negative breast cancer
KW  - aldehyde dehydrogenase isoenzyme 1
KW  - androgen receptor
KW  - caspase 14
KW  - CD24 antigen
KW  - cell marker
KW  - claudin
KW  - claudin 1
KW  - endogenous compound
KW  - epidermal growth factor receptor
KW  - epidermal growth factor receptor 2
KW  - Hermes antigen
N2  - Background and Objectives: The Caspase14 (CASP14) was reported that the low expression of CASP14 in ovarian cancer and colon cancer was associated with cancer progression, on the other hand, that the CASP14 expression in breast cancer was higher than that of non-cancerous tissues. The purpose of this study is to determine the clinical significance of CASP14 in breast cancer. Methods: We performed immunohistochemistry for CASP14, ER, PgR, HER2, Ki67, EGFR, CK5/6, CD44, CD24, ALDH1, claudins, and androgen receptor in 222 breast cancer patients including 55 TNBC cases, and evaluated the relationship of CASP14, above-mentioned markers, and prognosis. Using public microarray database of breast cancer, the prognostic value of CASP14 was calculated. Results: High CASP14 expression was significantly associated with TNBC subtype (P=0.015), nuclear grade (P=0.006), Ki67, EGFR (P<0.001, P=0.016), ALDH1, CD44 and CD24 (P<0.001, P<0.001, P=0.001) in 222 breast cancer cases, and the high expression of claudin1 (P=0.017), and androgen receptor (P=0.002) in TNBC cases was related to the high CASP14. According to the public database, survival in the high CASP14 breast cancer patients was shorter than low CASP14 patients. Conclusions: High CASP14 expression is a marker of breast cancer aggressiveness in association with proliferation, TNBC phenotype, and cancer stemness.
ER  - 

TY  - JOUR
Y1  - 2017
VL  - 23
IS  - 1
SN  - 1557-3265
JF  - Clinical Cancer Research
JO  - Clin. Cancer Res.
UR  - http://www.embase.com/search/results?subaction=viewrecord&from=export&id=L615077395
U2  - L615077395
DB  - Embase
L2  - http://dx.doi.org/10.1158/1557-3265.PMCCAVULN16-B36
DO  - 10.1158/1557-3265.PMCCAVULN16-B36
A1  - Feister K.
A1  - Collins S.
A1  - Kasahara N.
A1  - Slomovitz B.
M1  - (Feister K.; Collins S.; Kasahara N.; Slomovitz B.)
AD  - K. Feister
T1  - Compassionate use of an oncolytic adenovirus in a Stage IV treatment-refractory ovarian cancer patient
KW  - B Raf kinase
KW  - bevacizumab
KW  - cyclophosphamide
KW  - dendritic cell vaccine
KW  - diflunisal
KW  - endogenous compound
KW  - epidermal growth factor receptor
KW  - epidermal growth factor receptor 2
KW  - gemcitabine
KW  - granulocyte macrophage colony stimulating factor
KW  - ipilimumab
KW  - K ras protein
KW  - nivolumab
KW  - oncolytic adenovirus
KW  - paclitaxel
KW  - pemetrexed
KW  - stem cell factor receptor
KW  - tamoxifen
KW  - topotecan
KW  - adaptive immunity
KW  - adult
KW  - adverse drug reaction
KW  - apoptosis
KW  - biosafety
KW  - breast carcinoma
KW  - cancer patient
KW  - case report
KW  - cell cycle G1 phase
KW  - clinical trial
KW  - compassionate use
KW  - cystadenocarcinoma
KW  - deletion mutant
KW  - diagnosis
KW  - drug therapy
KW  - female
KW  - fiber
KW  - gene deletion
KW  - human
KW  - informed consent
KW  - inguinal region
KW  - innate immunity
KW  - institutional review
KW  - intralesional drug administration
KW  - low drug dose
KW  - maintenance therapy
KW  - metastasis
KW  - middle aged
KW  - multimodal chemotherapy
KW  - necrosis
KW  - oncolytic virotherapy
KW  - ovary cancer
KW  - peritoneum cancer
KW  - pleura cancer
KW  - radiotherapy
KW  - regulatory T lymphocyte
KW  - side effect
KW  - transgene
KW  - tumor resistance
KW  - university
KW  - vaccination
N2  - Ovarian cancer remains the most common cause of death due to gynecologic cancers, and due to its ambiguous symptomatology, diagnosis often occurs at late stages, and prognosis is poor. This case report describes the compassionate use of an oncolytic adenovirus, ONCOS-102, in a 46-year-old female with Stage IV treatment- refractory serous ovarian cancer presenting with metastases to the groin and left breast, peritoneal carcinomatosis, and pleural carcinomatosis. The patient was initially diagnosed in 2007 with a low-grade serous adenocarcinoma of the ovary (pT3, pN1, pMx, G1), c-kit-positive, ER-positive, HER2/EGFR-negative, BRAF -negative and KRAS mutation-negative. Since then, the patient had received multimodal chemotherapy followed by multiple courses of maintenance therapy, with treatments including Bevacizumab (Avastin), Diflunisal/ASA, PAS/ASA, Abraxane, Tamoxifen, Alimta, Gemcitabine, and Topotecan. The patient had also received abandoned radiotherapy and dendritic cell vaccine immunization. Oncos Therapeutics provided ONCOS-102 for compassionate use, based on the rationale that there was no satisfactory alternative treatment, and she was unable to obtain the drug under another IND or clinical trial protocol. ONCOS-102 (Ad5/3-D24-GMCSF) is an oncolytic adenovirus that, due to a 24-bp deletion in its E1A gene, selectively replicates in cancer cells with a defective Rb pathway, and its Ad5 fiber knob protein is replaced with that of Ad3 to facilitate entry into tumor cells. In addition, the virus is armed with a transgene encoding granulocyte/macrophage colony-stimulating factor (GM-CSF). Thus, ONCOS-102 is hypothesized to mediate therapeutic benefit through multiple mechanisms, including direct oncolysis of tumor cells, triggering necrosis/apoptosis via vascular disruption, and activation of innate and adaptive immunity, leading to the induction of a systemic anti-tumor response. Thus, oncolytic virotherapy can be viewed as a form of in situ vaccination, and to further potentiate its effects, our single-patient compassionate use protocol further incorporated a low priming dose of cyclophosphamide (250 mg/m2 IV bolus) for Treg depletion, and a dual checkpoint inhibitor treatment regimen with ipilimumab (3 mg/kg) and nivolumab (1 mg/kg). Approval for the use of this protocol in this patient was obtained from the FDA, as well as the University of Miami's local Institutional Review Board (IRB) and Institutional Biosafety Committee (IBC). The patient passed pre-treatment evaluations and informed consent was obtained for administration of the virus, which was performed following the cyclophosphamide “priming” regimen at a virus dose of 3 x 10^11 VP by intralesional injection into accessible tumors. No product-related adverse events have been observed, and further clinical results will be presented.
ER  - 

TY  - JOUR
Y1  - 2016
VL  - 34
IS  - 36
SP  - 4345
EP  - 4353
SN  - 1527-7755
SN  - 0732-183X
JF  - Journal of Clinical Oncology
JO  - J. Clin. Oncol.
UR  - http://www.embase.com/search/results?subaction=viewrecord&from=export&id=L614094065
U2  - L614094065
DB  - Embase
L2  - http://dx.doi.org/10.1200/JCO.2016.67.1891
DO  - 10.1200/JCO.2016.67.1891
A1  - Isabelle R.-C.
A1  - Isabelle T.-F.
A1  - Eric P.-L.
A1  - Liu J.F.
A1  - Selle F.
A1  - Poveda A.M.
A1  - Cibula D.
A1  - Hirte H.
A1  - Hilpert F.
A1  - Raspagliesi F.
A1  - Gladieff L.
A1  - Harter P.
A1  - Siena S.
A1  - Del Campo J.M.
A1  - Pearlberg J.
A1  - Moyo V.
A1  - Riahi K.
A1  - Nering R.
A1  - Kubasek W.
A1  - Adiwijaya B.
A1  - Czibere A.
A1  - Naumann R.W.
A1  - Coleman R.L.
A1  - Vergote I.
A1  - MacBeath G.
M1  - (Liu J.F., joyce_liu@dfci.harvard.edu) Dana-Farber Cancer Institute, Boston, United States
M1  - (Isabelle T.-F.; Pearlberg J.) Sanofi Oncology, United States
M1  - (Moyo V.; Riahi K.; Nering R.; Adiwijaya B.; Czibere A.; MacBeath G.) Merrimack Pharmaceuticals, Cambridge, United States
M1  - (Naumann R.W.) Levine Cancer Institute, Carolinas Medical Center, Charlotte, United States
M1  - (Kubasek W.) MD Anderson Cancer Center, Houston, United States
M1  - (Isabelle R.-C.; Coleman R.L.) GroupedInvestigateurs Nationaux pour lEtude des Cancers Ovariens (GINECO), Centre Léon Bérard, University Claude Bernard, Lyon, France
M1  - (Selle F.) Hǒpital Tenon and GINECO, France
M1  - (Eric P.-L.) Hǒpital Hotel-Dieu, Université Paris Descartes, and GINECO, Paris, France
M1  - (Gladieff L.) Institut Claudius Regaud, Institut Universitaire du Cancer de Toulouse Oncopole, and GINECO, Toulouse, France
M1  - (Poveda A.M.) Instituto Valenciano de Oncologia and Grupo Español de Investigación en Cáncer de Ovario (GEICO), Valencia, Spain
M1  - (Del Campo J.M.) Hospital Universitari Vall dHebron and GEICO, Barcelona, Spain
M1  - (Cibula D.) General University Hospital Prague and Charles University, Prague, Czech Republic
M1  - (Hirte H.) Hamilton Health Sciences-Juravinski Cancer Centre, Hamilton, Canada
M1  - (Hilpert F.) Universitätsklinikum Schleswig-Holstein, Kiel, Germany
M1  - (Harter P.) Kliniken Essen Mitte and Arbeitsgemeinschaft Gynäkologische Onkologie, Essen, Germany
M1  - (Raspagliesi F.) Fondazione Istituto di Ricovero e Cura a Carattere Scientifico, Istituto Nazionale dei Tumori, Italy
M1  - (Siena S.) Niguarda Cancer Center, Grande Ospedale Metropolitano Niguarda, and Universitá degli Studi di Milano, Milan, Italy
M1  - (Vergote I.) Leuven Cancer Institute, University Hospital Katholieke Universiteit Leuven, Leuven, Belgium
AD  - J.F. Liu, Dana-Farber Cancer Institute, Boston, United States
T1  - Randomized phase II trial of seribantumab in combination with paclitaxel in patientswith advanced platinum-resistant or -refractory ovarian cancer
KW  - biological marker
KW  - paclitaxel
KW  - seribantumab
KW  - abdominal pain
KW  - advanced cancer
KW  - alopecia
KW  - anemia
KW  - anxiety disorder
KW  - article
KW  - asthenia
KW  - backache
KW  - cancer combination chemotherapy
KW  - cancer patient
KW  - cancer survival
KW  - constipation
KW  - controlled study
KW  - coughing
KW  - decreased appetite
KW  - dehydration
KW  - diarrhea
KW  - dizziness
KW  - drug efficacy
KW  - drug safety
KW  - drug withdrawal
KW  - dysgeusia
KW  - dyspepsia
KW  - dysphonia
KW  - dyspnea
KW  - edema
KW  - epistaxis
KW  - erythema
KW  - fatigue
KW  - female
KW  - fever
KW  - follow up
KW  - headache
KW  - human
KW  - hyperglycemia
KW  - hypokalemia
KW  - hypomagnesemia
KW  - infection
KW  - infestation
KW  - intention to treat analysis
KW  - loading drug dose
KW  - lung embolism
KW  - major clinical study
KW  - mucosa inflammation
KW  - multicenter study
KW  - muscle spasm
KW  - myalgia
KW  - nausea
KW  - needle biopsy
KW  - neutropenia
KW  - open study
KW  - ovary cancer
KW  - paresthesia
KW  - peripheral neuropathy
KW  - phase 2 clinical trial
KW  - prediction
KW  - priority journal
KW  - progression free survival
KW  - quality of life
KW  - randomized controlled trial
KW  - rash
KW  - sensory neuropathy
KW  - stomatitis
KW  - treatment duration
KW  - treatment response
KW  - urinary tract infection
KW  - venous thromboembolism
KW  - vomiting
N2  - Purpose Seribantumab is a fully human immunoglobulin G2 monoclonal antibody that binds to human epidermal growth factor receptor (HER) 3 (ErbB3), blocking heregulin (HRG) -mediated ErbB3 signaling and inducing ErbB3 receptor downregulation. This open-label randomized phase II study evaluated progression-free survival (PFS) with seribantumab in combination with once-per-week paclitaxel compared with paclitaxel alone in patients with platinum-resistant or -refractory ovarian cancer. A key secondary objective was to determine if any of five prespecified biomarkers predicted benefit from seribantumab. Patients and Methods Patients with platinum-resistant or -refractory epithelial ovarian, fallopian tube, or primary peritoneal cancer were randomly assigned at a ratio of two to one to receive seribantumab plus paclitaxel or paclitaxel alone. Patients underwent pretreatment core needle biopsy; archival tumor samples were also obtained to support biomarker analyses. Results A total of 223 patientswere randomly assigned (seribantumab plus paclitaxel, n = 140; paclitaxel alone, n = 83).Median PFS in the unselected intent-to-treat population was 3.75 months with seribantumab plus paclitaxel compared with 3.68 months with paclitaxel alone (hazard ratio [HR], 1.027; 95% CI, 0.741 to 1.425; P = .864). Among patients whose tumors had detectable HRG mRNA and low HER2 (n = 57 [38%] of 151with available biomarker data), increased treatment benefitwas observed in those receiving seribantumab plus paclitaxel compared with paclitaxel alone (PFS HR, 0.37; 95%CI, 0.18 to 0.76; P = .007). The HR in patients notmeeting these criteriawas 1.80 (95%CI, 1.08 to 2.98; P = .023). Conclusion The addition of seribantumab to paclitaxel did not result in improved PFS in unselected patients. Exploratory analyses suggest that detectable HRG and low HER2, biomarkers that link directly to the mechanism of action of seribantumab, identified patients who might benefit from this combination. Future clinical trials are needed to validate this finding and should preselect for HRG expression and focus on cancers with low HER2 levels.
ER  - 

TY  - JOUR
Y1  - 2016
VL  - 37
IS  - 12
SP  - 15437
EP  - 15446
SN  - 1423-0380
SN  - 1010-4283
JF  - Tumor Biology
JO  - Tumor Biol.
UR  - http://www.embase.com/search/results?subaction=viewrecord&from=export&id=L612733161
U2  - L612733161
DB  - Embase
L2  - http://dx.doi.org/10.1007/s13277-016-5405-3
DO  - 10.1007/s13277-016-5405-3
A1  - Mao L.
A1  - Sun A.-J.
A1  - Wu J.-Z.
A1  - Tang J.-H.
M1  - (Mao L.; Wu J.-Z.) Nanjing Medical University Affiliated Cancer Hospital, Cancer Institute of Jiangsu Province, Nanjing, China
M1  - (Mao L.; Sun A.-J.) Department of Thyroid and Breast Surgery, Huai’an Second People’s Hospital, Xuzhou medical university, Huai’an, China
M1  - (Tang J.-H., tangjh_nj@163.com) Department of General Surgery, the Affiliated Jiangsu Cancer Hospital, Nanjing Medical University, Nanjing, China
AD  - J.-H. Tang, Department of General Surgery, the Affiliated Jiangsu Cancer Hospital, Nanjing Medical University, Nanjing, China
T1  - Involvement of microRNAs in HER2 signaling and trastuzumab treatment
KW  - epidermal growth factor receptor 2
KW  - F box protein
KW  - FBXW7 protein
KW  - Hermes antigen
KW  - microRNA
KW  - microRNA 125a 5p
KW  - microRNA 125b
KW  - microRNA 133
KW  - microRNA 199a
KW  - microRNA 199b 5p
KW  - microRNA 205 5p
KW  - microRNA 331 3p
KW  - microRNA 375
KW  - microRNA 548d 3p
KW  - microRNA 559
KW  - microRNA let 7c
KW  - transcription factor
KW  - transcription factor ZEB1
KW  - transcription factor ZNF217
KW  - trastuzumab
KW  - unclassified drug
KW  - biogenesis
KW  - breast cancer
KW  - cancer chemotherapy
KW  - cancer resistance
KW  - cancer survival
KW  - disease association
KW  - drug effect
KW  - drug targeting
KW  - human
KW  - molecular dynamics
KW  - overall survival
KW  - review
KW  - signal transduction
KW  - stomach cancer
KW  - upregulation
N2  - The prognostic value of HER2 has been demonstrated in many human cancer types such us breast cancer, gastric cancer and ovarian cancer. Trastuzumab is the first anti-HER2 monoclonal antibody that has remarkably improved outcomes of patients with HER2-positive breast cancer. For HER2-positive metastatic gastric cancers, the addition of trastuzumab to traditional chemotherapy also significantly prolonged overall survival. However, intrinsic and acquired resistance to trastuzumab is common and results in disease progression. HER2 signaling network and mechanisms underlying the resistance have been broadly investigated in order to develop strategy to overcome the dilemma. Increasing evidence indicates that microRNAs (miRNA), a group of small non-coding RNAs, are involved in HER2 signaling and trastuzumab treatment. This review summarizes all the miRNAs that target HER2 and describes their activity on biological processes. Moreover, miRNAs that regulate trastuzumab resistance and relevant molecular mechanisms are highlighted. MiRNA signatures associated with HER2, miRNAs that mediate trastuzumab activity, and potential miRNA biomarkers of trastuzumab sensitivity are also discussed.
ER  - 

TY  - JOUR
Y1  - 2016
SN  - 1537-453X
SN  - 0277-3732
JF  - American Journal of Clinical Oncology: Cancer Clinical Trials
JO  - Am. J. Clin. Oncol. Cancer Clin. Trials
UR  - http://www.embase.com/search/results?subaction=viewrecord&from=export&id=L613549413
U2  - L613549413
DB  - Embase
L2  - http://dx.doi.org/10.1097/COC.0000000000000353
DO  - 10.1097/COC.0000000000000353
A1  - Meredith R.F.
A1  - Torgue J.J.
A1  - Rozgaja T.A.
A1  - Banaga E.P.
A1  - Bunch P.W.
A1  - Alvarez R.D.
A1  - Straughn J.M.
A1  - Dobelbower M.C.
A1  - Lowy A.M.
M1  - (Meredith R.F.) Departments of *Radiation Oncology ‡Gynecology, Comprehensive Cancer Center, University of Alabama at Birmingham, Birmingham, AL †AREVA Med, Plano, TX §Department of Surgery, Division of Surgical Oncology, Moores Cancer Center, University of California, San Diego, CA
M1  - (Torgue J.J.; Rozgaja T.A.; Banaga E.P.; Bunch P.W.; Alvarez R.D.; Straughn J.M.; Dobelbower M.C.; Lowy A.M.)
AD  - R.F. Meredith, Departments of *Radiation Oncology ‡Gynecology, Comprehensive Cancer Center, University of Alabama at Birmingham, Birmingham, AL †AREVA Med, Plano, TX §Department of Surgery, Division of Surgical Oncology, Moores Cancer Center, University of California, San Diego, CA
T1  - Safety and Outcome Measures of First-in-Human Intraperitoneal α Radioimmunotherapy With 212Pb-TCMC-Trastuzumab
KW  - abnormal laboratory result
KW  - adverse drug reaction
KW  - cancer patient
KW  - clinical article
KW  - clinical trial
KW  - conjugate
KW  - drug therapy
KW  - female
KW  - gene expression
KW  - gene inactivation
KW  - heart
KW  - human
KW  - human tissue
KW  - imaging
KW  - immune response
KW  - infusion
KW  - licence
KW  - liver
KW  - ovary cancer
KW  - peritoneum metastasis
KW  - pharmacokinetics
KW  - radioactivity
KW  - radioimmunotherapy
KW  - safety
KW  - side effect
KW  - symptom
KW  - toxicity
KW  - treatment failure
KW  - tumor growth
KW  - CA 125 antigen
KW  - carbohydrate antigen
KW  - carcinoembryonic antigen
KW  - endogenous compound
KW  - epidermal growth factor receptor 2
KW  - human epididymis protein 4
KW  - interleukin 6
KW  - lead 212
KW  - mesothelin
KW  - serum amyloid A
KW  - trastuzumab
N2  - PURPOSE:: One-year monitoring of patients receiving intraperitoneal (IP) Pb-TCMC-trastuzumab to provide long-term safety and outcome data. A secondary objective was to study 7 tumor markers for correlation with outcome. METHODS:: Eighteen patients with relapsed intra-abdominal human epidermal growth factor receptor-2 expressing peritoneal metastases were treated with a single IP infusion of Pb-TCMC-trastuzumab, delivered <4 h after 4 mg/kg IV trastuzumab. Seven tumor markers were studied for correlation with outcome. RESULTS:: Six dose levels (7.4, 9.6, 12.6, 16.3, 21.1, 27.4 MBq/m) were well tolerated with early possibly agent-related adverse events being mild, transient, and not dose dependent. These included asymptomatic, abnormal laboratory values. No late renal, liver, cardiac, or other toxicity was noted up to 1 year. There were no clinical signs or symptoms of an immune response to Pb-TCMC-trastuzumab, and assays to detect an immune response to this conjugate were negative for all tested. Tumor marker studies in ovarian cancer patients showed a trend of decreasing Cancer antigen 72-4 (CA 72-4) aka tumor-associated glycoprotein 72 (TAG-72) and tumor growth with increasing administered radioactivity. Other tumor markers, including carbohydrate antigen (CA125), human epididymis protein 4 (HE-4), serum amyloid A (SAA), mesothelin, interleukin-6 (IL-6), and carcinoembryonic antigen (CEA) did not correlate with imaging outcome. CONCLUSIONS:: IP Pb-TCMC-trastuzumab up to 27 MBq/m seems safe for patients with peritoneal carcinomatosis who have failed standard therapies. Serum TAG-72 levels better correlated to imaging changes in ovarian cancer patients than the more common tumor marker, CA125.This is an open-access article distributed under the terms of the Creative Commons Attribution-Non Commercial-No Derivatives License 4.0 (CCBY-NC-ND), where it is permissible to download and share the work provided it is properly cited. The work cannot be changed in any way or used commercially without permission from the journal. http://creativecommons.org/licenses/by-nc-nd/4.0/
ER  - 

TY  - JOUR
Y1  - 2016
VL  - 9
IS  - 448
SN  - 1937-9145
SN  - 1945-0877
JF  - Science Signaling
JO  - Sci. Signal.
UR  - http://www.embase.com/search/results?subaction=viewrecord&from=export&id=L612621451
U2  - L612621451
DB  - Embase
L2  - http://dx.doi.org/10.1126/scisignal.aaf8175
DO  - 10.1126/scisignal.aaf8175
A1  - Antony J.
A1  - Tan T.Z.
A1  - Kelly Z.
A1  - Low J.
A1  - Choolani M.
A1  - Recchi C.
A1  - Gabra H.
A1  - Thiery J.P.
A1  - Huang R.Y.-J.
M1  - (Antony J.; Tan T.Z.; Thiery J.P.; Huang R.Y.-J., ruby_yj_huang@nuhs.edu.sg) Cancer Science Institute of Singapore, National University of Singapore, Singapore, Singapore
M1  - (Antony J.) NUS Graduate School for Integrative Sciences and Engineering, National University of Singapore, Singapore, Singapore
M1  - (Antony J.; Kelly Z.; Recchi C.; Gabra H.) Department of Surgery and Cancer, Imperial College London, London, United Kingdom
M1  - (Low J.; Choolani M.; Huang R.Y.-J., ruby_yj_huang@nuhs.edu.sg) Department of Obstetrics and Gynecology, National University Health System, Singapore, Singapore
M1  - (Thiery J.P.) Department of Biochemistry, Yong Loo Lin School of Medicine, National University of Singapore, Singapore, Singapore
M1  - (Thiery J.P.) Institute of Molecular and Cell Biology, A-STAR (Agency for Science, Technology and Research), Singapore, Singapore
M1  - (Huang R.Y.-J., ruby_yj_huang@nuhs.edu.sg) Department of Anatomy, Yong Loo Lin School of Medicine, National University of Singapore, Singapore, Singapore
AD  - R.Y.-J. Huang, Cancer Science Institute of Singapore, National University of Singapore, Singapore, Singapore
T1  - The GAS6-AXL signaling network is a mesenchymal (Mes) molecular subtype-specific therapeutic target for ovarian cancer
KW  - epidermal growth factor receptor
KW  - epidermal growth factor receptor 2
KW  - growth arrest specific protein 6
KW  - mitogen activated protein kinase
KW  - phosphotransferase
KW  - phosphotransferase inhibitor
KW  - protein AXL
KW  - protein tyrosine kinase
KW  - r 428
KW  - scatter factor receptor
KW  - short hairpin RNA
KW  - transcription factor Fra 1
KW  - transcription factor Slug
KW  - unclassified drug
KW  - anchorage independent growth
KW  - animal experiment
KW  - animal model
KW  - animal tissue
KW  - article
KW  - cancer inhibition
KW  - cancer patient
KW  - carcinogenesis
KW  - cell motility
KW  - cell proliferation
KW  - chorioallantois
KW  - concentration (parameters)
KW  - controlled study
KW  - drug targeting
KW  - enzyme activation
KW  - enzyme phosphorylation
KW  - epithelial mesenchymal transition
KW  - female
KW  - gene expression
KW  - gene silencing
KW  - mesenchyme
KW  - mouse
KW  - nonhuman
KW  - ovary carcinoma
KW  - priority journal
KW  - signal transduction
KW  - r 428
C1  - r 428(Selleck)
C2  - Selleck
C2  - Sigma Aldrich
N2  - Ovarian cancer is a complex disease with heterogeneity among the gene expression molecular subtypes (GEMS) between patients. Patients with tumors of a mesenchymal ("Mes") subtype have a poorer prognosis than patients with tumors of an epithelial ("Epi") subtype. We evaluated GEMS of ovarian cancer patients for molecular signaling profiles and assessed how the differences in these profiles could be leveraged to improve patient clinical outcome. Kinome enrichment analysis identified AXL as a particularly abundant kinase in Mes-subtype tumor tissue and cell lines. In Mes cells, upon activation by its ligand GAS6, AXL coclustered with and transactivated the receptor tyrosine kinases (RTKs) cMET, EGFR, and HER2, producing sustained extracellular signal-regulated kinase (ERK) activation. In Epi-A cells, AXL was less abundant and induced a transient activation of ERK without evidence of RTK transactivation. AXL-RTK cross-talk also stimulated sustained activation of the transcription factor FRA1, which correlated with the induction of the epithelial-mesenchymal transition (EMT)-associated transcription factor SLUG and stimulation of motility exclusively in Mes-subtype cells. The AXL inhibitor R428 attenuated RTK and ERK activation and reduced cell motility in Mes cells in culture and reduced tumor growth in a chick chorioallantoic membrane model. A higher concentration of R428 was needed to inhibit ERK activation and cell motility in Epi-A cells. Silencing AXL in Mes-subtype cells reversed the mesenchymal phenotype in culture and abolished tumor formation in an orthotopic xenograft mouse model. Thus, AXL-targeted therapy may improve clinical outcome for patients with Mes-subtype ovarian cancer. 2016
ER  - 

TY  - JOUR
Y1  - 2016
VL  - 294
IS  - 4
SP  - 813
EP  - 823
SN  - 1432-0711
SN  - 0932-0067
JF  - Archives of Gynecology and Obstetrics
JO  - Arch. Gynecol. Obstet.
UR  - http://www.embase.com/search/results?subaction=viewrecord&from=export&id=L610056601
U2  - L610056601
DB  - Embase
L2  - http://dx.doi.org/10.1007/s00404-016-4104-z
DO  - 10.1007/s00404-016-4104-z
A1  - Heilmann T.
A1  - Dittmann L.
A1  - van Mackelenbergh M.
A1  - Mundhenke C.
A1  - Weimer J.
A1  - Arnold N.
A1  - Maass N.
A1  - Schem C.
M1  - (Heilmann T., thorsten.heilmann@uk-sh.de; Dittmann L.; van Mackelenbergh M.; Mundhenke C.; Weimer J.; Arnold N.; Maass N.; Schem C.) Department of Gynaecology and Obstetrics, University Hospital of Schleswig-Holstein, Kiel, Germany
AD  - T. Heilmann, Department of Gynaecology and Obstetrics, University Hospital of Schleswig-Holstein, Kiel, Germany
T1  - Head-to-head comparison of the impact of Aurora A, Aurora B, Repp86, CDK1, CDK2 and Ki67 expression in two of the most relevant gynaecological tumor entities
KW  - aurora A kinase
KW  - aurora B kinase
KW  - cyclin dependent kinase 1
KW  - cyclin dependent kinase 2
KW  - epidermal growth factor receptor 2
KW  - estrogen receptor
KW  - Ki 67 antigen
KW  - oncoprotein
KW  - restrictedly expressed proliferation associated protein 86
KW  - unclassified drug
KW  - adult
KW  - aged
KW  - article
KW  - axillary lymph node
KW  - benign neoplasm
KW  - breast cancer
KW  - cancer grading
KW  - cancer prognosis
KW  - cancer survival
KW  - cell cycle
KW  - controlled study
KW  - correlation analysis
KW  - disease association
KW  - disease free survival
KW  - female
KW  - human
KW  - human cell
KW  - human tissue
KW  - immunohistochemistry
KW  - lymph node metastasis
KW  - major clinical study
KW  - malignant neoplasm
KW  - middle aged
KW  - ovary cancer
KW  - ovary carcinoma
KW  - overall survival
KW  - protein expression
KW  - retrospective study
KW  - risk factor
KW  - tumor volume
N2  - Purpose: The dysregulation of cell cycle kinases plays a crucial role in carcinogenesis and the expression of various kinases has been attributed to aggressive tumor growth and an unfavourable prognosis in oncological patients. We, therefore, aimed to evaluate the expression of Ki67 among five additional cell cycle kinases in a collective of mammary and ovarian tumor specimens and to find a correlation with clinicopathological parameters. Methods: 76 mammary and 93 ovarian benign and malignant tumor samples were immunohistochemically stained and evaluated for the expression of Aurora A and B, Repp86, CDK1 and 2 (only breast specimens) and Ki67. The expression patterns of these cell cycle kinases were matched with retrospectively collected clinicopathological parameters. Results: All examined cell cycle kinases accurately discriminated benign from malignant breast and ovarian tissues. In breast cancer, Aurora A and B-, Repp86-, CDK2- and Ki67-expression was inversely associated with ER expression. No correlation with the HER2-status was found in our collective. Importantly, we found a significant correlation between the expression of Aurora A and CDK1 and axillary lymph node metastasis in breast cancer. Furthermore, a shortened disease free survival (DFS) upon expression of Aurora B and CDK2 was shown in breast cancer patients. None of the cell cycle kinases was associated with predictive or prognostic factors in epithelial ovarian cancer. Conclusion: The prognostic value of the expression of Ki67 is overtrumped by alternative cell cycle kinases when it comes to prediction of axillary tumor spread and a shortened DFS, which might allow a further risk stratification in breast cancer patients.
ER  - 

TY  - JOUR
Y1  - 2016
VL  - 26
SN  - 1525-1438
JF  - International Journal of Gynecological Cancer
JO  - Int. J. Gynecol. Cancer
UR  - http://www.embase.com/search/results?subaction=viewrecord&from=export&id=L613200690
U2  - L613200690
DB  - Embase
T1  - 16th Biennial Meeting of the International Gynecologic Cancer Society
KW  - biological marker
KW  - carboplatin
KW  - endogenous compound
KW  - epidermal growth factor receptor 2
KW  - K ras protein
KW  - messenger RNA
KW  - paclitaxel
KW  - pertuzumab
KW  - placebo
KW  - platinum
KW  - trebananib
KW  - abdominal hysterectomy
KW  - Australia and New Zealand
KW  - cancer diagnosis
KW  - cancer epidemiology
KW  - Chinese
KW  - chromosomal instability
KW  - clinical study
KW  - clinical trial
KW  - controlled clinical trial
KW  - controlled study
KW  - convalescence
KW  - disease free survival
KW  - double blind procedure
KW  - drug resistance
KW  - endometrium cancer
KW  - female
KW  - gene expression
KW  - genetic marker
KW  - genetic susceptibility
KW  - human
KW  - laparoscopy
KW  - lymph node dissection
KW  - ovary cancer
KW  - overall survival
KW  - randomized controlled trial
KW  - sentinel lymph node
KW  - surgery
KW  - tumor resistance
KW  - uterine cervix cancer
KW  - visually impaired person
N2  - The proceedings contain 996 papers. The topics discussed include: chromosomal instability in cell-free DNA as a highly specific biomarker for ovarian cancer detection; sentinel lymph nodes for early stage cervical cancer: it is time to abandon complete lymphadenectomy; disease-free and overall-survival after total laparoscopy versus open abdominal hysterectomy for early stage endometrial cancer: results from the lace trial; final overall survival results from the double-blind placebo-controlled randomized phase iii Penelope trial evaluating pertuzumab in platinum-resistant ovarian cancer with low tumor HER3 mRNA expression; trinova-3/ENGOT-ov-2/GOG-3001: a randomized, double-blind phase 3 study of trebananib plus carboplatin/paclitaxel as first-line treatment in advanced ovarian cancer; enhanced recovery after surgery for suspected ovarian malignancy: a survey of perioperative practice in Australia and new zealand to inform a clinical trial; and mutation analysis of PIK3CA, HER2 and KRAS in a large cohort of Chinese patients with surgically resected cervical cancer.
ER  - 

TY  - JOUR
Y1  - 2016
VL  - 6
SN  - 2234-943X
JF  - Frontiers in Oncology
JO  - Front. Oncol.
UR  - http://www.embase.com/search/results?subaction=viewrecord&from=export&id=L612233814
U2  - L612233814
DB  - Embase
L2  - http://dx.doi.org/10.3389/fonc.2016.00171
DO  - 10.3389/fonc.2016.00171
A1  - Podo F.
A1  - Paris L.
A1  - Cecchetti S.
A1  - Spadaro F.
A1  - Abalsamo L.
A1  - Ramoni C.
A1  - Ricci A.
A1  - Pisanu M.E.
A1  - Sardanelli F.
A1  - Canese R.
A1  - Iorio E.
M1  - (Podo F., franca.podo@iss.it; Paris L.; Cecchetti S.; Spadaro F.; Abalsamo L.; Ramoni C.; Ricci A.; Pisanu M.E.; Canese R.; Iorio E.) Molecular and Cellular Imaging Unit, Department of Cell Biology and Neurosciences, Istituto Superiore di Sanità, Rome, Italy
M1  - (Sardanelli F.) Department of Biomedical Sciences for Health, Università degli Studi di Milano, Research Hospital Policlinico, San Donato, Milan, Italy
AD  - F. Podo, Molecular and Cellular Imaging Unit, Department of Cell Biology and Neurosciences, Istituto Superiore di Sanità, Rome, Italy
T1  - Activation of phosphatidylcholinespecific phospholipase C in breast and ovarian cancer: Impact on mrs-detected choline metabolic profile and perspectives for targeted therapy
KW  - choline
KW  - choline kinase
KW  - epidermal growth factor receptor 2
KW  - phosphatidylcholine
KW  - phospholipase C
KW  - article
KW  - breast cancer
KW  - enzyme activation
KW  - human
KW  - molecular imaging
KW  - nonhuman
KW  - nuclear magnetic resonance imaging
KW  - ovary cancer
KW  - positron emission tomography
KW  - protein expression
KW  - protein phosphorylation
KW  - tumor growth
N2  - Elucidation of molecular mechanisms underlying the aberrant phosphatidylcholine cycle in cancer cells plays in favor of the use of metabolic imaging in oncology and opens the way for designing new targeted therapies. The anomalous choline metabolic profile detected in cancer by magnetic resonance spectroscopy and spectroscopic imaging provides molecular signatures of tumor progression and response to therapy. The increased level of intracellular phosphocholine (PCho) typically detected in cancer cells is mainly attributed to upregulation of choline kinase, responsible for choline phosphorylation in the biosynthetic Kennedy pathway, but can also be partly produced by activation of phosphatidylcholine-specific phospholipase C (PC-PLC). This hydrolytic enzyme, known for implications in bacterial infection and in plant survival to hostile environmental conditions, is reported to be activated in mitogen- and oncogene-induced phosphatidylcholine cycles in mammalian cells, with effects on cell signaling, cell cycle regulation, and cell proliferation. Recent investigations showed that PC-PLC activation could account for 20-50% of the intracellular PCho production in ovarian and breast cancer cells of different subtypes. Enzyme activation was associated with PC-PLC protein overexpression and subcellular redistribution in these cancer cells compared with non-tumoral counterparts. Moreover, PC-PLC coimmunoprecipitated with the human epidermal growth factor receptor-2 (HER2) and EGFR in HER2-overexpressing breast and ovarian cancer cells, while pharmacological PC-PLC inhibition resulted into long-lasting HER2 downregulation, retarded receptor re-expression on plasma membrane and antiproliferative effects. This body of evidence points to PC-PLC as a potential target for newly designed therapies, whose effects can be preclinically and clinically monitored by metabolic imaging methods.
ER  - 

TY  - JOUR
Y1  - 2016
VL  - 15
IS  - 4
SP  - 573
EP  - 582
SN  - 1533-0346
JF  - Technology in Cancer Research and Treatment
JO  - Technol. Cancer Res. Treat.
UR  - http://www.embase.com/search/results?subaction=viewrecord&from=export&id=L611316429
U2  - L611316429
DB  - Embase
L2  - http://dx.doi.org/10.1177/1533034615588422
DO  - 10.1177/1533034615588422
A1  - Li X.
A1  - Duan Y.
A1  - Qiao C.
A1  - Zhou T.
A1  - Yu M.
A1  - Geng J.
A1  - Feng J.
A1  - Shen B.
A1  - Lv M.
A1  - Li Y.
M1  - (Li X.; Duan Y.; Qiao C.; Zhou T.; Yu M.; Geng J.; Feng J.; Shen B.; Lv M., lm62033@aliyun.com; Li Y., liyan62033@gmail.com) Laboratory of Immunology, Institute of Basic Medical Sciences, Beijing, China
AD  - M. Lv, Laboratory of Immunology, Institute of Basic Medical Sciences, Beijing, China
T1  - Anti-HER3 Monoclonal Antibody Inhibits Acquired Trastuzumab-Resistant Gynecologic Cancers
KW  - epidermal growth factor receptor 3
KW  - mitogen activated protein kinase
KW  - protein kinase B
KW  - trastuzumab
KW  - article
KW  - binding affinity
KW  - cell proliferation
KW  - clonogenesis
KW  - controlled study
KW  - down regulation
KW  - enzyme linked immunosorbent assay
KW  - female genital tract cancer
KW  - flow cytometry
KW  - human
KW  - human cell
KW  - immunotherapy
KW  - signal transduction
KW  - upregulation
KW  - Western blotting
KW  - herceptin
C1  - herceptin(Hoffmann La Roche,Switzerland)
C2  - Hoffmann La Roche(Switzerland)
N2  - Background: Antibody resistance, both de novo and acquired, is usually related to high risk of recurrence and lower survival rate in gynecologic cancers. Prevention or reversal of the resistance often yields beneficial clinical results. It was reported that anti-human epidermal growth factor receptor 3 monoclonal antibody was effective against trastuzumab-resistant breast cancer cells. Here in our laboratory, an acquired trastuzumab-resistant ovarian cancer cell line, SKOV3-T, was established previously. Further, human epidermal growth factor receptor 3 was observed to be upregulated in this cell line by microarray detection, suggesting that the antagonist against human epidermal growth factor receptor 3 might be effective to inhibit the resistant cells. Methods: We developed an anti-human epidermal growth factor receptor 3 monoclonal antibody, LMAb3, and its affinity to bind human epidermal growth factor receptor 3 was calculated by the Biacore method. Preliminarily, LMAb3’s antitumor activity was evaluated in vitro using cell growth/proliferation and clone formation assays in the breast cancer cell line MCF-7. Furthermore, LMAb3 was also evaluated for its inhibitory effect on the carcinogenicity of the SKOV3-T cells, which were induced to overexpress human epidermal growth factor receptor 3, both in vitro and in vivo. The possible underlying signal transduction mechanisms were also identified by Western blot in the MCF-7 and SKOV3-T cells. Results: LMAb3 was able to inhibit the cell growth/proliferation, clone, and tumor formation both in vitro (in the MCF-7 and SKOV3-T cells) and in vivo. The underlying mechanism of LMAb3 possibly involves inactivation of the HER family proteins (human epidermal growth factor receptor 1, human epidermal growth factor receptor 2, and especially human epidermal growth factor receptor 3) as well as the downstream mitogen-activated protein kinase and protein kinase B pathways. Conclusion: Our work suggests that satisfactory curative effects might be achieved with LMAb3 to treat the trastuzumab-resistant, human epidermal growth factor receptor 3-positive cases of gynecologic cancers.
ER  - 

TY  - JOUR
Y1  - 2016
VL  - 12
SP  - 62
SN  - 1743-7563
JF  - Asia-Pacific Journal of Clinical Oncology
JO  - Asia-Pac. J. Clin. Oncol.
UR  - http://www.embase.com/search/results?subaction=viewrecord&from=export&id=L611645934
U2  - L611645934
DB  - Embase
A1  - Mandaliya H.
A1  - George M.
M1  - (Mandaliya H.; George M.) Department of Medical Oncology, North West Cancer Centre, Tamworth, Australia
AD  - H. Mandaliya, Department of Medical Oncology, North West Cancer Centre, Tamworth, Australia
T1  - Breast cancer among indigenous: Demographics and survival data at regional Australian cancer centre
KW  - adjuvant
KW  - epidermal growth factor receptor 2
KW  - adjuvant chemotherapy
KW  - adjuvant radiotherapy
KW  - adult
KW  - aged
KW  - metastatic breast cancer
KW  - cancer center
KW  - cancer patient
KW  - controlled study
KW  - death
KW  - diagnosis
KW  - drug therapy
KW  - family study
KW  - gene overexpression
KW  - genetic service
KW  - hormonal therapy
KW  - human
KW  - Indigenous Australian
KW  - major clinical study
KW  - mastectomy
KW  - ovary cancer
KW  - surgery
N2  - Background: Breast is the most common cancer in females; on average, 37 women were diagnosed with this disease every day.1 Aboriginal and Torres Strait Islander females have lower survival. Methods: A retrospective descriptive study aims to provide a profile of breast cancer among Indigenous Australian who had been treated at North West Cancer Centre from the period of 2008 to 2013. Results: Out of total 285 patients with breast cancer, 16 (5.6%) patients identified as Aboriginal/Indigenous. Mean age was 63 (range 45-81) years at diagnosis. Three patients had significant family history of breast or ovarian cancer and two of them attended family genetic services. Six (40%) patients had screen-detected breast cancer. Fourteen patients underwent breast surgery (five mastectomies and nine breast conservative surgeries); two patients had metastatic breast cancer at the time of diagnosis and five patients' nodes were positive. Fifteen patients had invasive breast cancer and among them three Luminal A, nine Luminal B-HER2 negative, two triple negative (Basal-like) and one had HER2 over expression. Luminal A subtype patients had adjuvant endocrine therapy and adjuvant radiotherapy. Eight patients had adjuvant chemotherapy. None of the patients treated with adjuvant therapy progressed. Twelve (75%) patients are still alive; out of a total off our death, two (12%) deaths were not due to breast cancer. Conclusions: Numbers of Indigenous breast cancer patients at our regional center were higher (5.6%) compared to nationwide (1.09%).1 Lower detection of breast cancer through BreastScreen (40%) means lower participation among Indigenous population.2 Twelve (75%) patients are alive at 5 years mark as compared to 69% 5-year relative survival among Australian Indigenous breast cancer patients.1.
ER  - 

TY  - JOUR
Y1  - 2016
VL  - 24
IS  - 9
SP  - 1310
EP  - 1315
SN  - 1476-5438
SN  - 1018-4813
JF  - European Journal of Human Genetics
JO  - Eur. J. Hum. Genet.
UR  - http://www.embase.com/search/results?subaction=viewrecord&from=export&id=L609136562
U2  - L609136562
DB  - Embase
L2  - http://dx.doi.org/10.1038/ejhg.2016.13
DO  - 10.1038/ejhg.2016.13
A1  - Thion M.S.
A1  - Tézenas Du Montcel S.
A1  - Golmard J.-L.
A1  - Vacher S.
A1  - Barjhoux L.
A1  - Sornin V.
A1  - Cazeneuve C.
A1  - Bièche I.
A1  - Sinilnikova O.
A1  - Stoppa-Lyonnet D.
A1  - Durr A.
A1  - Humbert S.
A1  - Sinilnikova O.
A1  - Mazoyer S.
A1  - Damiola F.
A1  - Barjhoux L.
A1  - Verny-Pierre C.
A1  - Calender A.
A1  - Giraud S.
A1  - Léone M.
A1  - Stoppa-Lyonnet D.
A1  - Gauthier-Villars M.
A1  - Buecher B.
A1  - Houdayer C.
A1  - Moncoutier V.
A1  - Belotti M.
A1  - Tirapo C.
A1  - De Pauw A.
A1  - Bressac-De-Paillerets B.
A1  - Caron O.
A1  - Bignon Y.-J.
A1  - Uhrhammer N.
A1  - Lasset C.
A1  - Bonadona V.
A1  - Handallou S.
A1  - Hardouin A.
A1  - Berthet P.
A1  - Sobol H.
A1  - Bourdon V.
A1  - Noguchi T.
A1  - Remenieras A.
A1  - Eisinger F.
A1  - Coupier I.
A1  - Pujol P.
A1  - Peyrat J.-P.
A1  - Fournier J.
A1  - Révillion F.
A1  - Vennin P.
A1  - Adenis C.
A1  - Rouleau E.
A1  - Lidereau R.
A1  - Demange L.
A1  - Nogues C.
A1  - Muller D.
A1  - Fricker J.-P.
A1  - Barouk-Simonet E.
A1  - Bonnet F.
A1  - Bubien V.
A1  - Sevenet N.
A1  - Longy M.
A1  - Toulas C.
A1  - Guimbaud R.
A1  - Gladieff L.
A1  - Feillel V.
A1  - Leroux D.
A1  - Dreyfus H.
A1  - Rebischung C.
A1  - Peysselon M.
A1  - Coron F.
A1  - Faivre L.
A1  - Prieur F.
A1  - Lebrun M.
A1  - Kientz C.
A1  - Ferrer S.F.
A1  - Frénay M.
A1  - Vénat-Bouvet L.
A1  - Delnatte C.
A1  - Mortemousque I.
A1  - Coulet F.
A1  - Colas C.
A1  - Soubrier F.
A1  - Sokolowska J.
A1  - Bronner M.
A1  - Collonge-Rame M.-A.
A1  - Damette A.
A1  - Lynch H.T.
A1  - Snyder C.L.
M1  - (Thion M.S.; Vacher S.; Bièche I.; Stoppa-Lyonnet D.) Institut Curie, Paris, France
M1  - (Thion M.S.) CNRS UMR 3306, Orsay, France
M1  - (Thion M.S.) INSERM U1005, Orsay, France
M1  - (Thion M.S.) University Paris Sud 11, Orsay, France
M1  - (Tézenas Du Montcel S.; Golmard J.-L.) Department of Biostatistics and Medical Informatics, Assistance Publique-Hôpitaux de Paris, Paris, France
M1  - (Tézenas Du Montcel S.) Sorbonne Universités, UPMC Univ Paris 06, UMR-S 1136, Institut Pierre Louis d'Epidémiologie et de Santé Publique, Paris, France
M1  - (Tézenas Du Montcel S.) INSERM, UMR-S 1136, Institut Pierre Louis d'Epidémiologie et de Santé Publique, Paris, France
M1  - (Barjhoux L.; Sornin V.) INSERM U1052, CNRS UMR5286, Université Lyon 1, Centre de Recherche en Cancérologie de Lyon, Lyon, France
M1  - (Cazeneuve C.; Durr A., alexandra.durr@icm-institute.org) Centre de Recherche de l'Institut du Cerveau et de la Moelle Épinière, INSERM U975, CNRS UMR7225, Paris, France
M1  - (Cazeneuve C.; Durr A., alexandra.durr@icm-institute.org) Assistance Publique-Hôpitaux de Paris, Département de Génétique, Centre Hospitalier Universitaire Pitié-Salpêtrière, Paris, France
M1  - (Bièche I.) University Paris Descartes, Sorbonne Paris Cité, France
M1  - (Sinilnikova O.) Unité Mixte de Génétique Constitutionnelle des Cancers Fréquents, Centre Hospitalier Universitaire de Lyon, Centre Léon Bérard, Lyon, France
M1  - (Stoppa-Lyonnet D.) Department of Tumour Biology, INSERM U830, Paris, France
M1  - (Humbert S., sandrine.humbert@univ-grenoble-alpes.fr) University of Grenoble Alpes, Grenoble Institut des Neurosciences, INSERM U1216, Grenoble, France
M1  - (Humbert S., sandrine.humbert@univ-grenoble-alpes.fr) INSERM, U1216, Grenoble, France
M1  - (Sinilnikova O.; Stoppa-Lyonnet D.) GEMO Gene MOdifyer Study of the Cancer Genetics Network 'Groupe Génétique et Cancer', UNICANCER, France
M1  - (Sinilnikova O.; Mazoyer S.; Damiola F.; Barjhoux L.; Verny-Pierre C.; Calender A.; Giraud S.; Léone M.) Coordinating Centers, Unité Mixte de Génétique Constitutionnelle des Cancers Fréquents, Hospices Civils de Lyon-Centre Léon Bérard and Equipe, Centre de Recherche en Cancérologie de Lyon, France
M1  - (Stoppa-Lyonnet D.; Gauthier-Villars M.; Buecher B.; Houdayer C.; Moncoutier V.; Belotti M.; Tirapo C.; De Pauw A.) Service de Génétique Oncologique, Institut Curie, Paris, France
M1  - (Bressac-De-Paillerets B.; Caron O.) Institut Gustave Roussy, Villejuif, France
M1  - (Bignon Y.-J.; Uhrhammer N.) Centre Jean Perrin, Clermont-Ferrand, France
M1  - (Lasset C.; Bonadona V.; Handallou S.) Centre Léon Bérard, Lyon, France
M1  - (Hardouin A.; Berthet P.) Centre François Baclesse, Caen, France
M1  - (Sobol H.; Bourdon V.; Noguchi T.; Remenieras A.; Eisinger F.) Institut Paoli Calmettes, Marseille, France
M1  - (Coupier I.; Pujol P.) CHU Arnaud-de-Villeneuve, Montpellier, France
M1  - (Peyrat J.-P.; Fournier J.; Révillion F.; Vennin P.; Adenis C.) Centre Oscar Lambret, Lille, France
M1  - (Rouleau E.; Lidereau R.; Demange L.; Nogues C.) Hôpital René Huguenin, Institut Curie, St Cloud, France
M1  - (Muller D.; Fricker J.-P.) Centre Paul Strauss, Strasbourg, France
M1  - (Barouk-Simonet E.; Bonnet F.; Bubien V.; Sevenet N.; Longy M.) Institut Bergonié, Bordeaux, France
M1  - (Toulas C.; Guimbaud R.; Gladieff L.; Feillel V.) Institut Claudius Regaud, Toulouse, France
M1  - (Leroux D.; Dreyfus H.; Rebischung C.; Peysselon M.) CHU Grenoble, France
M1  - (Coron F.; Faivre L.) CHU Dijon, France
M1  - (Prieur F.; Lebrun M.; Kientz C.) CHU St-Etienne, France
M1  - (Ferrer S.F.) Hôtel Dieu Centre Hospitalier, Chambéry, France
M1  - (Frénay M.) Centre Antoine Lacassagne, Nice, France
M1  - (Vénat-Bouvet L.) CHU Limoges, France
M1  - (Delnatte C.) CHU Nantes, France
M1  - (Mortemousque I.) CHU Bretonneau, Tours, France
M1  - (Coulet F.; Colas C.; Soubrier F.) Groupe Hospitalier Pitié-Salpétrière, Paris, France
M1  - (Sokolowska J.; Bronner M.) CHU Vandoeuvre-les-Nancy, France
M1  - (Collonge-Rame M.-A.; Damette A.) CHU Besançon, France
M1  - (Lynch H.T.; Snyder C.L.) Creighton University, Omaha, United States
M1  - ()
AD  - A. Durr, Centre de Recherche de l'Institut du Cerveau et de la Moelle Épinière, INSERM U975, CNRS UMR7225, Paris, France
T1  - CAG repeat size in Huntingtin alleles is associated with cancer prognosis
KW  - epidermal growth factor receptor 2
KW  - huntingtin
KW  - adult
KW  - allele
KW  - article
KW  - breast cancer
KW  - CAG repeat
KW  - CAG repeat length
KW  - cancer incidence
KW  - cancer patient
KW  - cancer prognosis
KW  - cancer susceptibility
KW  - controlled study
KW  - disease severity
KW  - family history
KW  - female
KW  - gene mutation
KW  - genetic association
KW  - genetic parameters
KW  - human
KW  - huntingtin gene
KW  - major clinical study
KW  - metastasis
KW  - oncogene
KW  - ovary cancer
KW  - priority journal
KW  - tumor suppressor gene
N2  - The abnormal expansion of a ≥36 CAG unit tract in the Huntingtin gene (HTT) leads to Huntington's disease (HD), but has also been associated with cancer: the incidence of cancer is lower in HD patients than in age-matched controls, but HD-causing variants of HTT accelerate the progression of breast tumors and the development of metastases in mouse models of breast cancer. To investigate the relationship between HTT CAGs and cancer, data concerning 2407 women with BRCA1 or BRCA2 mutations that predispose to breast and ovarian cancers and 431 patients with breast cancer without family histories were studied; the size of the CAG expansions on both HTT alleles was determined in each subject. The proportion of individuals carrying a CAG expansion in a pathological range for HD was 10 times more frequent than previously reported in the literature. In carriers of BRCA2 mutations, the length of the HTT CAG tract was correlated with lower incidence of ovarian cancer. Among carriers of BRCA1 mutations who developed a breast cancer, its onset occurred 2.4 years earlier in individuals with intermediate HTT alleles (≥27) than in those with a CAG tract <27. Finally, in patients with sporadic HER2 breast cancer, metastasis increased by a factor of 11.10 per 10 additional CAG repeats in HTT. We concluded that whereas long CAG length could be associated with lower cancer incidence, it could also be paradoxically associated with cancer severity (age of apparition and metastasis development).
ER  - 

TY  - JOUR
Y1  - 2016
VL  - 27
SN  - 1569-8041
JF  - Annals of Oncology
JO  - Ann. Oncol.
UR  - http://www.embase.com/search/results?subaction=viewrecord&from=export&id=L615048790
U2  - L615048790
DB  - Embase
T1  - Japanese Society of Medical Oncology 2016 Annual Meeting
KW  - bevacizumab
KW  - endogenous compound
KW  - epidermal growth factor receptor 2
KW  - hormone receptor
KW  - lenvatinib
KW  - mammalian target of rapamycin inhibitor
KW  - nicotinamide adenine dinucleotide adenosine diphosphate ribosyltransferase inhibitor
KW  - pazopanib
KW  - phosphatidylinositol 3 kinase
KW  - placebo
KW  - programmed death 1 receptor
KW  - protein kinase B
KW  - ramucirumab
KW  - sorafenib
KW  - taselisib
KW  - tipiracil plus trifluridine
KW  - unclassified drug
KW  - vandetanib
KW  - animal model
KW  - antiangiogenic therapy
KW  - breast cancer
KW  - cancer epidemiology
KW  - cat
KW  - clinical outcome
KW  - clinical study
KW  - clinical trial
KW  - controlled clinical trial
KW  - controlled study
KW  - driver
KW  - drug resistance
KW  - drug therapy
KW  - feasibility study
KW  - female
KW  - hormonal therapy
KW  - human
KW  - human versus animal comparison
KW  - Japan
KW  - Japanese (citizen)
KW  - lung cancer
KW  - metastatic colorectal cancer
KW  - molecularly targeted therapy
KW  - nonhuman
KW  - oncogene
KW  - oncology
KW  - ovary cancer
KW  - palliative therapy
KW  - personalized medicine
KW  - phase 1 clinical trial
KW  - phase 2 clinical trial
KW  - screening
KW  - soft tissue sarcoma
KW  - stomach cancer
KW  - survival
KW  - thyroid medullary carcinoma
KW  - tumor resistance
N2  - The proceedings contain 265 papers. The topics discussed include: personalized medicine in HER2-positive breast cancer; current status of lenvatinib for thyroid cancer; phase Ia/Ib study of taselisib in Japanese patients with solid tumors or hormone receptor positive breast cancer; HBOC management in PARP inhibitor development: Japanese perspective; ramucirumab for gastric cancer; phase II trial of sorafenib for advanced or metastatic medullary thyroid carcinoma and anaplastic thyroid carcinoma; development of a nationwide genomic screening network and clinical trial for lung cancer with rare driver oncogenes; vandetanib for thyroid cancer; overcoming endocrine therapy resistance in breast cancer, a cat and mouse game?; PD-1 signal inhibitors for ovarian cancer: perspectives and issues; the clinical outcome of pazopanib treatment for soft tissue sarcomas: a japanese musculoskeletal oncology group study; molecular-targeted therapies and genomic characterization in gynecologic cancers; new treatment options in gynecologic malignancy the PI3K/AKT/mTOR inhibitor in gynecologic malignancy; antiangiogenic therapy in gynecologic malignancy; current status and future perspective in metastatic colorectal cancer: SCRUM-Japan GI-SCREEN project in japan; early specialized palliative care in Japan: a feasibility study; subgroup analysis in RAISE: a phase III study of FOLFIRI 1 ramucirumab or placebo in patients with advanced mCRC; and final survival results of a multicenter phase i/ii study of tas-102 with bevacizumab for mCRC (C-TASK FORCE).
ER  - 

TY  - JOUR
Y1  - 2016
VL  - 37
IS  - 6
SP  - 7239
EP  - 7244
SN  - 1423-0380
SN  - 1010-4283
JF  - Tumor Biology
JO  - Tumor Biol.
UR  - http://www.embase.com/search/results?subaction=viewrecord&from=export&id=L607278097
U2  - L607278097
DB  - Embase
DB  - Medline
L2  - http://dx.doi.org/10.1007/s13277-015-4609-2
DO  - 10.1007/s13277-015-4609-2
A1  - Watrowski R.
A1  - Castillo-Tong D.C.
A1  - Schuster E.
A1  - Fischer M.B.
A1  - Speiser P.
A1  - Zeillinger R.
M1  - (Watrowski R., Rafal.Watrowski@gmx.at) Department of Gynecology and Obstetrics, St. Josefskrankenhaus, Teaching Hospital of the University of Freiburg, Freiburg, Germany
M1  - (Watrowski R., Rafal.Watrowski@gmx.at; Castillo-Tong D.C.; Schuster E.; Speiser P.; Zeillinger R.) Department of Obstetrics and Gynecology, Molecular Oncology Group, Medical University of Vienna, Vienna, Austria
M1  - (Fischer M.B.) Department of Blood Group Serology and Transfusion Medicine, Medical University of Vienna, Vienna, Austria
AD  - R. Watrowski, Department of Gynecology and Obstetrics, St. Josefskrankenhaus, Teaching Hospital of the University of Freiburg, Freiburg, Germany
T1  - Association of HER2 codon 655 polymorphism with ovarian cancer
KW  - DNA
KW  - epidermal growth factor receptor 2
KW  - isoleucine
KW  - valine
KW  - adult
KW  - aged
KW  - article
KW  - Austrian
KW  - cancer risk
KW  - cancer staging
KW  - codon
KW  - controlled study
KW  - female
KW  - gene frequency
KW  - genetic linkage
KW  - genetic polymorphism
KW  - genotype
KW  - HER2 gene
KW  - homozygosity
KW  - homozygote
KW  - human
KW  - major clinical study
KW  - ovary cancer
KW  - polymerase chain reaction
KW  - postmenopause
KW  - priority journal
KW  - pyrosequencing
KW  - very elderly
N2  - The role of the human epidermal growth factor receptor 2 (HER2) codon 655 (Ile655Val) polymorphism in ovarian cancer is not fully understood. Two studies indicated a possible association between the Val allele and elevated risk or reduced prognosis of ovarian cancer. We investigated the HER2 codon 655 (rs1136201) polymorphism in 242 Austrian women—142 ovarian cancer patients and 100 healthy controls—by polymerase chain reaction and pyrosequencing. Associations between Ile655Val polymorphism and clinicopathological variables (e.g., age, FIGO stage, grading, serous vs. non-serous histology) were evaluated. The genotype distributions in ovarian cancer patients and controls were: AA; 66.2 %, AG; 25.35 %, GG; 8.45 %, and AA; 63 %, AG; 34 %, GG; 3.7 %, respectively (OR 1.15, CI 95 % 0.67–1.96). We observed a non-significant trend toward elevated cancer risk in Val/Val genotype (OR 2.98, CI 95 % 0.82–10.87, p = 0.10). Of note, 11 out of 12 Val/Val homozygotes were postmenopausal. The link between the Val/Val homozygosity and age over 50 years at diagnosis (OR 0.15, CI 95 % 0.02–1.2) was barely significant (p = 0.056). Summarizing, our data indicated a non-significant trend toward increased ovarian cancer risk in the Val/Val homozygosity, especially in women aged above 50 years. Further large-cohort studies focusing on the role of the HER2 codon 655 Val allele are needed.
ER  - 

TY  - JOUR
Y1  - 2016
VL  - 43
IS  - 3
SP  - 321
EP  - 326
SN  - 1532-8708
SN  - 0093-7754
JF  - Seminars in Oncology
JO  - Semin. Oncol.
UR  - http://www.embase.com/search/results?subaction=viewrecord&from=export&id=L610371170
U2  - L610371170
DB  - Embase
DB  - Medline
L2  - http://dx.doi.org/10.1053/j.seminoncol.2016.03.001
DO  - 10.1053/j.seminoncol.2016.03.001
A1  - Vandross A.
A1  - Prasad V.
A1  - Mailankody S.
M1  - (Vandross A.) Division of Hematology Oncology, University of California Los Angeles, Los Angeles, United States
M1  - (Prasad V.; Mailankody S., prasad@ohsu.edu) Division of Hematology Oncology, Knight Cancer Institute, Department of Public Health and Preventive Medicine, Senior Scholar in the Center for Health Care Ethics, Oregon Health and Science University, Portland, United States
M1  - (Mailankody S., prasad@ohsu.edu) Myeloma Service, Division of Hematologic Oncology, New York, United States
M1  - (Mailankody S., prasad@ohsu.edu) Department of Medicine, Memorial Sloan Kettering Cancer Center, New York, United States
AD  - S. Mailankody, Division of Hematology Oncology, Knight Cancer Institute, Department of Public Health and Preventive Medicine, Senior Scholar in the Center for Health Care Ethics, Oregon Health and Science University, Portland, United States
T1  - ASCO Plenary Sessions: Impact, legacy, future
KW  - anaplastic lymphoma kinase
KW  - anaplastic lymphoma kinase inhibitor
KW  - bevacizumab
KW  - CA 125 antigen
KW  - cetuximab
KW  - epidermal growth factor receptor 2
KW  - lapatinib
KW  - nicotinamide adenine dinucleotide adenosine diphosphate ribosyltransferase inhibitor
KW  - pertuzumab
KW  - sorafenib
KW  - sunitinib
KW  - trastuzumab
KW  - cancer chemotherapy
KW  - cancer recurrence
KW  - colorectal cancer
KW  - enzyme inhibition
KW  - follicular lymphoma
KW  - glioblastoma
KW  - human
KW  - kidney carcinoma
KW  - medical society
KW  - metastatic melanoma
KW  - non small cell lung cancer
KW  - oncologist
KW  - ovary cancer
KW  - priority journal
KW  - review
N2  - The ASCO annual meeting draws a large crowd of physicians, cancer researchers, policy makers, and industry representatives. The crown jewel of the annual events is the Plenary session where impactful, influential and visible abstracts are selected for the largest audience. Plenary topics are frequently paired with concurrent New England Journal or Lancet publications. Here, we review 9 years of ASCO plenary sessions. Several themes emerge. First, many of the topics selected have indeed been practice changing, such as the use of ALK inhibitors for ALK rearranged NSCLC, or checkpoint inhibitors in metastatic melanoma. Second, although some plenary topics seemed destined to change practice, they ultimately falter, such as the use of Cetuximab in NSCLC, vaccine therapy for follicular lymphoma, and even Bevacizumab in metastatic renal cell cancer. Who could have forseen bevacizumab displaced by several VEGF TKIs? Third, negative trials are rare among Plenary sessions, but when they are presented they are immensely important. Examples include a seminal study using CA-125 levels to guide treatment of relapsed ovarian cancer, the use of lapatinib combined with traztuzumab in the adjuvant treatment of HER2 + disease, and studies showing no survival benefit to upfront bevacizumab in glioblastoma multiforme. Fourth, we note a large industry presence among Plenary sessions, as the Industry in part sponsored 62% of Plenary abstracts. Ultimately a review of 9 years of ASCO plenary reveals the plenary for what it is: a conservative selection of abstracts that, at the time, are thought to change the face of oncology. Time, however, is the true arbiter, and some succeed in this quest, while others falter. ASCO plenary sessions reveal the influence, legacy and future of cancer care.
ER  - 

TY  - JOUR
Y1  - 2016
VL  - 34
SN  - 1527-7755
JF  - Journal of Clinical Oncology
JO  - J. Clin. Oncol.
UR  - http://www.embase.com/search/results?subaction=viewrecord&from=export&id=L611756158
U2  - L611756158
DB  - Embase
A1  - Huang R.Y.-J.
A1  - Antony J.
A1  - Tan T.Z.
A1  - Kelly Z.
A1  - Gabra H.
A1  - Recchi C.
A1  - Thiery J.P.
M1  - (Huang R.Y.-J.; Antony J.; Tan T.Z.; Kelly Z.; Gabra H.; Recchi C.; Thiery J.P.) Cancer Science Institute of Singapore, National University of Singapore, Singapore, Singapore; Cancer Science Institute of Singapore, Singapore, Singapore; Imperial College of London, London, United Kingdom; Imperial College London, London, United Kingdom
AD  - R.Y.-J. Huang
T1  - Sustained Gas6/AXL signaling network in the mes subtype of ovarian cancer as a molecular subtype specific therapeutic target
KW  - epidermal growth factor receptor
KW  - epidermal growth factor receptor 2
KW  - epirubicin
KW  - growth arrest specific protein 6
KW  - ligand
KW  - mitogen activated protein kinase 1
KW  - tyrosine kinase receptor
KW  - addiction
KW  - aggressiveness
KW  - animal cell
KW  - animal experiment
KW  - attenuation
KW  - cancer patient
KW  - chick
KW  - DNA flanking region
KW  - female
KW  - fetus membrane
KW  - gene activation
KW  - gene inactivation
KW  - genetic polymorphism
KW  - human
KW  - IC50
KW  - in vitro study
KW  - lethality
KW  - ligation
KW  - low drug dose
KW  - nonhuman
KW  - ovary cancer
KW  - phenotype
KW  - prognosis
KW  - transactivation
KW  - tumor gene
KW  - tumor growth
KW  - Western blotting
N2  - Background: Ovarian cancer (OC) is a complex disease demonstrated by the heterogeneity in gene expression molecular subtypes (GEMS). To address the GEMSspecific lethality in OC, we highlight the relevance of how a receptor tyrosine kinase (RTK) differs in the signaling pattern, functional consequences, and therapeutic implications in the context of GEMS. Methods: An enrichment analysis of the human kinome among the OC GEMS was performed to identify top ranking RTKs in each GEMS. A top-ranking RTK for the Mes subtype, AXL, was selected for further studies. AXL activation in GEMSmatched OC cells were analyzed for the downstream signaling cascade by western blotting and Reverse Phase Protein Analysis (RPPA), and in vitro functions. A selective inhibitor to AXL was tested for the attenuation of downstream signaling and functional aggressiveness. Results: AXL is the top-ranking RTK for the poor prognosis Mes subtype. Interestingly, AXL is also expressed, at a lower rank, in the better prognosis Epi-A subtype. Upon ligand stimulation with Gas6, specific to Mes, there is recurrent temporal activation of the extracellular regulated kinase (ERK) signaling downstream of AXL observed by Western blotting. RPPA and proximity ligation assays further show that Gas6/AXL signaling transactivates other RTKs such as cMET, EGFR, and HER2 in Mes, exclusively. This signal amplification downstream to the Gas6/AXL axis alludes to pathway addiction in Mes. Functionally, the recurrent ERK activation results in a motile and invasive phenotype. This further sensitizes Mes to a selective AXL inhibitor, R428, by attenuating the RTKERK activation, reducing the in vitro motility and invasion, and inhibiting the in ovo tumor growth in the chick chorio-allantoic membrane (CAM) assay at a lower IC-50 dose compared to Epi-A. Conclusions: Our results imply that the Mes subtype is more sensitive to AXL inhibition, and the RTK crosstalk rewires the system, drastically sensitizing it to RTK node inhibition. The Epi-A subtype retain a linear signaling axis and shows less therapeutic advantage to targeting AXL. Stratifying OC patients based on the GEMS followed by targeting AXL is promising in a prospective clinical setting.
ER  - 

TY  - JOUR
Y1  - 2016
VL  - 19
IS  - 3
SP  - A141
SN  - 1524-4733
JF  - Value in Health
JO  - Value Health
UR  - http://www.embase.com/search/results?subaction=viewrecord&from=export&id=L72311457
U2  - L72311457
DB  - Embase
A1  - Jessmon P.A.
A1  - Boulanger T.S.
A1  - Zhou W.
A1  - Patwardhan P.D.
M1  - (Jessmon P.A.) Truven Health Analytics, Ann Arbor, United States
M1  - (Boulanger T.S.) Truven Health Analytics, Cambridge, United States
M1  - (Zhou W.) Merck and Co.,Inc., North Wales, United States
M1  - (Patwardhan P.D.) Merck and Co.,Inc., Kenilworth, United States
AD  - P.A. Jessmon, Truven Health Analytics, Ann Arbor, United States
T1  - Literature review: Epidemiology and treatment patterns in epithelial ovarian cancer
KW  - platinum
KW  - carboplatin
KW  - bevacizumab
KW  - anthracycline
KW  - docetaxel
KW  - paclitaxel
KW  - ovary carcinoma
KW  - epidemiology
KW  - female
KW  - therapy
KW  - human
KW  - patient
KW  - health care quality
KW  - neoplasm
KW  - risk factor
KW  - obesity
KW  - Europe
KW  - language
KW  - Spain
KW  - Germany
KW  - France
KW  - chemotherapy
KW  - survival
KW  - diet
KW  - cardiovascular risk
KW  - Cochrane Library
KW  - smoking
KW  - cytoreductive surgery
KW  - mutation
KW  - family history
KW  - Saudi Arabia
KW  - Italy
KW  - child
KW  - United Kingdom
KW  - powder
KW  - monotherapy
KW  - hormone substitution
KW  - surgery
N2  - Objectives: This review examines current worldwide epidemiology trends and treatment patterns in epithelial ovarian cancer (EOC). Methods: MEDLINE, EMBASE, conference proceedings, and the Cochrane Library were searched to identify English-language articles published from 1/2005 to 9/2015 on epidemiology and treatment patterns in EOC. A modified Oxford rating system was used to select higher-level evidence, yielding 90 full-text articles and 27 conference abstracts. Results: Age-adjusted incidence of EOC varies from 12.1/100,000 in the US (where it is falling) to 1.8/100,000 in Saudi Arabia. The epidemiology of EOC in Europe resembles that in the US, where 60% of cases are diagnosed at advanced stages. Risk factors for developing OC include obesity, use of hormone replacement therapy or genital powders, older age, fewer children, personal and family history of cancer, BRCA1/2 mutations, smoking, cardiovascular risk factors, and possibly diet. Risk factors for shorter survival include obesity, older age, and possibly HER2 overexpression. Platinum-based chemotherapy plus debulking surgery as first-line treatment represents the global standard of care. First-line platinum use in France, Germany, Italy, Spain, and the UK is 87-93%. In the US, 73% of EOC patients receive carboplatin+paclitaxel, 8.5% receive carboplatin alone, and 7% receive carboplatin plus docetaxel. Use of platinum-based therapy greatly diminishes in later lines (in Europe, 58% receive platinum-based regimens as second-line therapy and 16% as third-line), although most patients with platinum-sensitive cancers continue receiving platinum-based therapy. Patients with platinum-resistant recurrences commonly receive anthracycline monotherapy. Recently, bevacizumab was approved to add to the standard of care in first-line, platinum-sensitive and -resistant recurrent settings. Conclusions: Most OC patients are diagnosed at advanced stages. Platinum-based therapy plus surgery is the standard of care as first-line therapy for EOC. Choice of subsequent lines of therapy generally depends on the response to platinum-based treatment.
ER  - 

TY  - JOUR
Y1  - 2016
VL  - 57
SP  - S117
SN  - 0959-8049
JF  - European Journal of Cancer
JO  - Eur. J. Cancer
UR  - http://www.embase.com/search/results?subaction=viewrecord&from=export&id=L72220830
U2  - L72220830
DB  - Embase
A1  - Kwon S.Y.
A1  - Kang S.H.
A1  - Kang Y.N.
A1  - Choe M.
A1  - Hwang I.
A1  - Cho J.H.
M1  - (Kwon S.Y.; Kang Y.N.; Choe M.; Hwang I.) Keimyung University, School of Medicine, Pathology, Daegu, South Korea
M1  - (Kang S.H.; Cho J.H.) Keimyung University, School of Medicine, Surgery, Daegu, South Korea
AD  - S.Y. Kwon, Keimyung University, School of Medicine, Pathology, Daegu, South Korea
T1  - High nuclear expression of RBM3 is associated with an improved prognosis of clinical outcome in breast cancer
KW  - synapsin II
KW  - marker
KW  - receptor
KW  - biological marker
KW  - RNA
KW  - breast cancer
KW  - prognosis
KW  - European
KW  - staining
KW  - breast cancer cell line
KW  - Western blotting
KW  - female
KW  - overall survival
KW  - male
KW  - colon cancer
KW  - prostate cancer
KW  - proto oncogene
KW  - low temperature
KW  - ovary cancer
KW  - hypoxia
KW  - breast cell
KW  - breast carcinoma
KW  - human
KW  - patient
KW  - tissue microarray
KW  - melanoma
KW  - disease free survival
KW  - RNA binding
KW  - cell line
N2  - Background: The RNA-binding motif protein 3 (RBM3) is produced by hypoxia and low temperature and has been known as a proto-oncogene. Recently, high nuclear expression of RBM3 has been reported to be associated with good prognosis in colon cancer, prostate cancer, ovarian cancer, and malignant melanoma. Also very limited studies of RBM3 in breast cancers are reported. Material and Methods: The nuclear RBM3 expression was examined using a tissue microarray from 361 patients for invasive mammary carcinomas. Other immunohistochemical staining for ER, PR, and Her2 was performed to compare the expression with that of RBM3. For scoring of RBM3 expression, a combined nuclear score of NF (nuclear staining fraction) × NI (nuclear staining intensity) was used. Also additional study for western blotting for breast cancer cell lines was performed. Results: The combined nuclear score of RBM3 expression was divided into 2 groups (low expression, ≤4, and high expression, >5). Total 248 (68.7%) of 361 was high nuclear RBM3 expression. High nuclear RBM3 expression was significantly associated with a prolonged disease free survival, the overall survival, expression of ER and PR, T1 and 2 stage, and high histologic grade. The result of western blotting study for several breast cancer cell lines revealed increased RBM3 expression in normal breast cell lines (MCF10A and 184B5) and luminal types (MCF7, T47D, and ZR75-1) and triple negative types (MDA-MB-231 and BT-20). However, in case of HER2 rich type, such as HCC1954 showed decreased RBM3 expression. Conclusions: Our results showed that high nuclear RBM3 expression in breast cancers are strongly associated with a prolonged disease free time and overall survival. Also it is very close relationship with good prognostic markers of hormonal receptors such as ER and PR in breast cancer. Therefore, high nuclear RBM3 expression can be a critical biomarker of favorable clinical outcomes in breast cancer.
ER  - 

TY  - JOUR
Y1  - 2016
VL  - 95
IS  - 8
SN  - 1536-5964
SN  - 0025-7974
JF  - Medicine (United States)
JO  - Medicine
UR  - http://www.embase.com/search/results?subaction=viewrecord&from=export&id=L609164180
U2  - L609164180
DB  - Embase
DB  - Medline
L2  - http://dx.doi.org/10.1097/MD.0000000000002803
DO  - 10.1097/MD.0000000000002803
A1  - Wang D.
A1  - Zhu H.
A1  - Ye Q.
A1  - Wang C.
A1  - Xu Y.
M1  - (Wang D.; Ye Q.; Wang C., jsntwchy@126.com; Xu Y., xyz7799_cn@sina.com) Department of Obstetrics and Gynecology, Nantong University Affiliated Hospital, Nantong, Jiangsu, China
M1  - (Zhu H.) Department of Pathology, Nantong University Affiliated Hospital, Nantong, Jiangsu, China
AD  - C. Wang, Department of Obstetrics and Gynecology, Nantong University Affiliated Hospital, Nantong, Jiangsu, China
T1  - Prognostic value of KIF2A and HER2-neu overexpression in patients with epithelial ovarian cancer
KW  - epidermal growth factor receptor 2
KW  - kinesin
KW  - kinesin family member 2a
KW  - messenger RNA
KW  - unclassified drug
KW  - adult
KW  - aged
KW  - article
KW  - ascites cell
KW  - cancer patient
KW  - cancer prognosis
KW  - cancer staging
KW  - cancer survival
KW  - disease association
KW  - female
KW  - gene overexpression
KW  - human
KW  - human tissue
KW  - hypothesis
KW  - immunohistochemistry
KW  - lymph node
KW  - major clinical study
KW  - metastasis
KW  - ovary carcinoma
KW  - overall survival
KW  - priority journal
KW  - real time polymerase chain reaction
KW  - tissue microarray
KW  - Fallopian tube
KW  - uterine tube carcinoma
KW  - young adult
N2  - Kinesin family member 2A (KIF2A) is a member of Kinesin-13 family and involved in cell migration and cell signaling. Human epidermal growth factor receptor 2 (HER2-neu) is implicated in the development of many cancers. Both of these 2 proteins are upstream inducer of PI3K/AKT signaling pathway that plays an important role in the regulation of many cellular events incluDing proliferation, survival, and invasion. We hypothesized that aberrant KIF2A and HER2-neu expression might be associated with aggressive behavior of epithelial ovarian cancer (EOC). To address the prognostic implications of KIF2A and HER2-neu in EOC, we assessed protein levels of KIF2A and HER2-neu in 159 ovarian and fallopian tube tissues (111 carcinomas and 48 normal ovary or fallopian tube tissues) by immunohistochemistry (IHC) analysis on tissue microarray and KIF2A mRNA levels in 35 ovarian and fallopian tube tissues (15 carcinomas and 20 normal ovary or fallopian tube tissues) by real-time PCR. We found that significantly higher KIF2A mRNA expression in EOC tumors than that in normal ovary or fallopian tube tissues. The IHC results showed that protein of KIF2A and HER2-neu was overexpressed in EOC tissues compared with normal ovary or fallopian tube tissues, and KIF2A expression level was significantly associated with lymph nodes, metastasis, ascites cells, and FIGO stage. No correlation between KIF2A and HER2-neu expression was observed. Survival analysis showed that patients with KIF2A and HER2-neu overexpression had a worse overall survival (OS) as compared to patients with low or none expression of the 2 proteins. Multivariate analysis of variance revealed that overexpression of KIF2A was an independent prognostic factor for OS.
ER  - 

TY  - JOUR
Y1  - 2016
VL  - 76
IS  - 4
SN  - 0008-5472
JF  - Cancer Research
JO  - Cancer Res.
UR  - http://www.embase.com/search/results?subaction=viewrecord&from=export&id=L72248427
U2  - L72248427
DB  - Embase
L1  - http://cancerres.aacrjournals.org/content/76/4_Supplement/P6-06-06.abstract?sid=db405567-23cb-4b6e-9007-a8f8111271e8
L2  - http://dx.doi.org/10.1158/1538-7445.SABCS15-P6-06-06
DO  - 10.1158/1538-7445.SABCS15-P6-06-06
A1  - Ghosh M.
A1  - Ml S.
A1  - Upasana M.
A1  - Chodhury S.
A1  - Mannan A.U.
A1  - Southekal S.
A1  - Manjima C.
A1  - Patil S.
A1  - Murugan K.
A1  - Mahesh B.
A1  - Nayak R.
A1  - Sridhar P.S.S.
A1  - Rao N.
A1  - Krishnamoorthy N.
A1  - Gupta V.
A1  - Satheesh C.T.
A1  - Subramanian K.
A1  - Ajaikumar B.S.
M1  - (Ghosh M.; Ml S.; Upasana M.; Chodhury S.; Mannan A.U.; Southekal S.; Manjima C.; Patil S.; Murugan K.; Mahesh B.; Nayak R.; Sridhar P.S.S.; Rao N.; Krishnamoorthy N.; Gupta V.; Satheesh C.T.; Subramanian K.; Ajaikumar B.S.) Triesta Sciences , Health Care Global Enterprises Ltd., Bangalore, Karnataka, India; Health Care Global Enterprises Ltd., Bangalore, Karnataka, India; Strand Center for Genomics and Personalized Medicine, Bangalore, Karnataka, India
AD  - M. Ghosh
T1  - Comprehensive analysis of BRCA (BRCAm) and other germline mutations (GRm) with a clinicopathological association in breast cancer: An Indian study
KW  - platinum
KW  - nicotinamide adenine dinucleotide adenosine diphosphate ribosyltransferase inhibitor
KW  - breast cancer
KW  - Indian
KW  - germline mutation
KW  - mutation
KW  - human
KW  - female
KW  - neoplasm
KW  - patient
KW  - gene
KW  - stratification
KW  - risk
KW  - therapy
KW  - triple negative breast cancer
KW  - metastatic breast cancer
KW  - disease management
KW  - monitoring
KW  - mutation rate
KW  - ovary cancer
KW  - risk assessment
KW  - laboratory
KW  - breast
KW  - prospective study
KW  - software
KW  - frameshift mutation
KW  - population
KW  - diagnosis
KW  - groups by age
KW  - family history
KW  - second-degree relative
KW  - etiology
KW  - next generation sequencing
KW  - chemiluminescence immunoassay
N2  - Background: BRCAm and other GRm testing using next generation sequencing (NGS) in early diagnosed and/or metastatic breast cancer (BC) helps in the identification of both unambiguously defined deleterious mutations and sequence variants of unknown clinical significance (VUS). The early detection of these mutations in the proband and the family members help in risk stratification and instituting effective monitoring, surveillance and disease management strategies. Methods: Out of total 200 patients diagnosed with BC (April 2013-15) 77 unrelated individuals were consented to be profiled by NGS on MiSeq platform using TruSight Cancer panel (consisting of 94 genes including 13 genes highly associated with risk of inherited breast and/or ovarian cancer) in an IRB-approved prospective study in a CLIA compliant laboratory. Paired end sequencing was done with an average coverage of > 450X. Data was processed using STRAND software and interpreted using “Strand Omics” platform. The paired tumor samples were analysed for pathological stage, histological type and hormonal status. Results: GRm were detected in 61 cases (79%). Among all mutations detected, BRCA1/2 were found in 51% (31% in BRCA1, 20% in BRCA2) of cases. BRCA1 was found to be co-mutated with BRCA2 in 2 cases. Out of 37 deleterious mutations in BRCA1/2 genes only 10 were reported to be pathogenic (6 in BRCA1 and 4 in BRCA2) and rest were VUS. Mutation frequencies were higher among high grade IDC with HER2-ve tumors including TNBC (53%, p<0.05) with an early onset of the disease. TNBC with BRCAm were found to have no/incomplete pCR on conventional TAC regimen , subsequently started with platinum therapy and the outcome being monitored. Interestingly, 4 BRCA1 mutations including 3 non-sense and 1 frameshift mutation were found in two unrelated individuals suggesting them to be founder mutations in Indian population. The other GRm frequency (alone/ co-mutated with BRCA) was also found to be significantly high (49%) and include BRIP1, CHEK2, ERCC2, CDH1, SDHB, APC, MSH6, TP53, PALB2 and RAD51C. Stratification based on age of diagnosis(dx) showed a detection rate significantly higher in the age group of 25-50 yrs (74%) as compared to the 50-75 yrs (26%). Also a strong association of GRm status with the family history(Hx) of BC in 1st or 2nd degree relatives was indicated. (Table presented) Conclusions: Our study in a small cohort clearly highlighted the significance of germline testing and classifying the variant in larger cohort of BC patients with a strong family Hx of cancer particularly in BRCA1/2 positive families , and in women <50yrs for early detection and risk assessment. The study also indicates BRCAm to be an important contributor to the etiology of high grade HER2-/ TNBC in Indian patients. Expanded testing of this subtype is warranted to impact management of the disease with PARP inhibitors and/or platinum therapy.
ER  - 

TY  - JOUR
Y1  - 2016
VL  - 96
SP  - 312A
SN  - 0023-6837
JF  - Laboratory Investigation
JO  - Lab. Invest.
UR  - http://www.embase.com/search/results?subaction=viewrecord&from=export&id=L72178279
U2  - L72178279
DB  - Embase
L2  - http://dx.doi.org/10.1038/labinvest.2016.11
DO  - 10.1038/labinvest.2016.11
A1  - Strosberg C.
A1  - Wenham R.M.
A1  - Hakam A.
A1  - Magliocco A.M.
A1  - Saglam O.
M1  - (Strosberg C.; Wenham R.M.; Hakam A.; Magliocco A.M.; Saglam O.) Moffitt Cancer Center, Tampa, United States
AD  - C. Strosberg, Moffitt Cancer Center, Tampa, United States
T1  - HER4 expression and overall survival in ovarian serous carcinoma
KW  - platinum
KW  - gamma urogastrone
KW  - marker
KW  - epidermal growth factor receptor
KW  - overall survival
KW  - carcinoma
KW  - United States
KW  - Canadian
KW  - pathology
KW  - neoplasm
KW  - chemotherapy
KW  - tissues
KW  - female
KW  - methodology
KW  - ovary cancer
KW  - human
KW  - diagnosis
KW  - immunohistochemistry
KW  - survival
KW  - carcinogenesis
KW  - Fallopian tube
KW  - cell line
KW  - patient
KW  - phenotype
N2  - Background: The human epidermal growth factor (HER) receptor family is extensively involved in carcinogenesis. While the prognostic impact of HER1 (EGFR) and HER2/neu has been characterized in numerous cancers, there is little data on the role and prognostic/predictive impact of HER4 in ovarian cancer. Design: Levels of HER4 expression were evaluated in a tumor microarray (TMA) consisting of 177 tissue samples including 100 ovarian serous carcinoma (OSC) specimens (50 complete responders (CR) and 50 incomplete responders (IR) to platinum-based chemotherapy), 51 tissue samples from normal, non-neoplastic ovarian and fallopian tube control, and 16 platinum resistant cell lines (PRCL). Levels were scored by “H”-score. Expression scores were arbitrarily classified into 'low- (0-100), 'intermediate- (101-200) and 'high- (201-300) categories. Category frequencies were compared between tumor specimens versus controls using chi-square methodology. Among tumors, category frequencies were compared between CR and IR to chemotherapy; and overall survival (OS) was stratified by category and compared using Kaplan-Meier methodology. Results: In total, 74 OSC (32 CR and 42 IR), 28 normal control and 16 PRCL specimens were evaluable. The medium years of age at diagnosis was 62. High-level HER4 cytoplasmic and nuclear expression (201-300) was observed at a significantly higher frequency in OSC versus normal tissue controls, whereas low-level expression (0-100) was seen at significantly higher frequency in control specimens (p=0.001). Among tumor specimens, HER4 expression was significantly higher in patients with IR to chemotherapy versus CR (p=0.04). OS was inversely correlated with HER4 expression levels, with a median OS of 18 months (95% CI 12-23) among high-expressing tumors, 22 months (16-14) among intermediate expressing tumors, and 58 months (30-100) among low-expressing tumors. No difference was observed between small number of PRCL and OSC specimens. Conclusions: HER4 expression by immunohistochemistry appears to correlate with chemotherapy-resistant phenotype of OSC, and with shortened survival. Further studies are needed to confirm the role of HER4 as a prognostic and predictive marker in OSC. (Figure Presented).
ER  - 

TY  - JOUR
Y1  - 2016
VL  - 39
SP  - 94
SN  - 2296-5270
JF  - Oncology Research and Treatment
JO  - Oncol. Res. Treat.
UR  - http://www.embase.com/search/results?subaction=viewrecord&from=export&id=L72212589
U2  - L72212589
DB  - Embase
L2  - http://dx.doi.org/10.1159/000444354
DO  - 10.1159/000444354
A1  - Marmé F.
A1  - Grischke E.-M.
A1  - Gropp-Meier M.
A1  - Rau J.
A1  - Schmalfeldt B.
A1  - Meier W.
A1  - Hasenburg A.
A1  - Belau A.
A1  - Vergote I.
A1  - Zorr A.
A1  - Hils R.
A1  - Gerber B.
A1  - Du Bois A.
A1  - Mahner S.
A1  - Hilpert F.
A1  - Canzler U.
A1  - Lück H.-J.
A1  - Kurzeder C.
M1  - (Marmé F.) Nationales Centrum für Tumorerkrankungen, Gynäkologische Onkologie, Heidelberg, Germany
M1  - (Grischke E.-M.) Universitätsklinikum Tübingen, Universtitätsfrauenklinik, Tübingen, Germany
M1  - (Gropp-Meier M.) Onkologie Ravensburg, Ravensburg, Germany
M1  - (Rau J.) Koordinierungszentrum für Klinische Studien, Philipps-Universität Marburg, Marburg, Germany
M1  - (Schmalfeldt B.) Klinikum Rechts Der Isar Der TUM, Frauenklinik und Poliklinik, München, Germany
M1  - (Schmalfeldt B.; Mahner S.) Universitätsklinikum Hamburg-Eppendorf, Klinik und Poliklinik für Gynäkologie, Hamburg, Germany
M1  - (Meier W.) Evangelisches Krankenhaus Düsseldorf, Frauenklinik, Düsseldorf, Germany
M1  - (Hasenburg A.) Universitätsklinikum Freiburg, Universtitätsfrauenklinik, Freiburg, Germany
M1  - (Belau A.) Universtitätsklinikum Greifswald Der Ernst-Moritz-Arndt-Universität, Klinik und Poliklinik für Frauenheilkunde und Geburtshilfe, Greifswald, Germany
M1  - (Vergote I.) University Hospital Leuven, Gynecologic Oncology, Leuven, Belgium
M1  - (Zorr A.) Klinikum Konstanz, Frauenklinik, Konstanz, Germany
M1  - (Hils R.) HSK, Dr. Horst Schmidt Klinik, Klinik für Gynäkologie und gynäkologische Onkologie, Wiesbaden, Germany
M1  - (Gerber B.) Klinikum Südstadt Rostock, Universitätsfrauenklinik und Poliklinik, Rostock, Germany
M1  - (Du Bois A.; Kurzeder C.) Kliniken Essen-Mitte, Evang, Huyssens-Stiftung/Knappschaft GmbH, Klinik für gynäkologische Onkologie, Essen, Germany
M1  - (Hilpert F.) Universitätsklinikum Schleswig-Holstein, Campus Kiel, Klinik für Gynäkologie und Geburtshilfe, Kiel, Germany
M1  - (Canzler U.) Universitätsklinikum Carl Gustav Carus, Klinik und Poliklinik für Frauenheilkunde und Geburtshilfe, Dresden, Germany
M1  - (Lück H.-J.) Gynäkologisch-Onkologische Praxis am Pelikanplatz, Hannover, Germany
AD  - F. Marmé, Nationales Centrum für Tumorerkrankungen, Gynäkologische Onkologie, Heidelberg, Germany
T1  - Biomarker results from PENELOPE, A randomised phase III trial evaluating chemotherapy (CT) ± pertuzumab (P) for platinum-resistant ovarian cancer (PROC) with low tumor HER3 mRNA expression
KW  - biological marker
KW  - pertuzumab
KW  - platinum
KW  - messenger RNA
KW  - gemcitabine
KW  - human
KW  - chemotherapy
KW  - ovary cancer
KW  - neoplasm
KW  - female
KW  - population
KW  - patient
KW  - progression free survival
KW  - statistical significance
N2  - Background: Retrospective analyses in PROC suggested improved progression- free survival (PFS) by adding P to gemcitabine in patients (pts) with low tumor HER3 mRNA expression. PENELOPE aimed to confirm this signal in pts with centrally tested low tumor HER3 mRNA expression. Adding P to CT improved independent review committee (IRC)-assessed PFS without reaching statistical significance (HR=0.74; p = 0.14). Patients and Methods: To explore prognostic and predictive effects of HER2/HER3 mRNA/membrane H-score, pts were dichotomised using each median as the cut-off. HER2 and HER3 H-score were scored analogous to the current HER2 ASCO CAP guidelines. Results: Within this prespecified HER3 mRNA low expressing patient population P treatment effect was similar in pts with HER3 mRNA expression below and above the median (HR 0.79; 95% CI 0.48-1.33 vs HR 0.68; 95% CI 0.42-1.12). Further, quartile analysis showed no consistent linear trend: P effect was greatest in the lowest and highest quartiles, whereas no benefit could be detected within the two intermediate groups. There was a signal for an improved IRC-assessed PFS in pts with low HER2 expression on IHC (HR 0.52; 95% CI 0.31-0.87), however, this was not confirmed by HER2 mRNA analysis. HER3-H-score did not predict improved P benefit. Conclusions: Within the pre-selected 'low HER3 mRNA' population, no further consistent HER3- and HER2-related differential benefit was discernible, preventing refinement of the HER3 cut-off. For the quartile- analysis that subgroups are considerably small (n= 10-19), which precludes firm conclusions. Further analyses, including prognostic effects and the screened population (N=324), will be presented.
ER  - 

TY  - JOUR
Y1  - 2016
VL  - 76
IS  - 14
SN  - 1538-7445
JF  - Cancer Research
JO  - Cancer Res.
UR  - http://www.embase.com/search/results?subaction=viewrecord&from=export&id=L613611513
U2  - L613611513
DB  - Embase
L2  - http://dx.doi.org/10.1158/1538-7445.AM2016-LB-205
DO  - 10.1158/1538-7445.AM2016-LB-205
A1  - Rassool F.V.
A1  - Muvarak N.
A1  - Chowdury K.
A1  - Robert C.
A1  - Xia L.
A1  - Yong Choi E.
A1  - Cai Y.
A1  - Bellani M.
A1  - Zou Y.
A1  - Seidman M.
A1  - Bentzen S.
A1  - Baer M.
A1  - Lapidus R.
A1  - Baylin S.B.
M1  - (Rassool F.V.; Muvarak N.; Chowdury K.; Robert C.; Xia L.; Yong Choi E.; Cai Y.; Bellani M.; Zou Y.; Seidman M.; Bentzen S.; Baer M.; Lapidus R.; Baylin S.B.)
AD  - F.V. Rassool
T1  - Combination of DNA methyltransferase and PARP inhibitors as a novel therapy strategy for poor prognosis acute myeloid leukemia and triple-negative breast cancers
KW  - azacitidine
KW  - BRCA1 protein
KW  - CD135 antigen
KW  - decitabine
KW  - DNA methyltransferase
KW  - DNA methyltransferase 1
KW  - double stranded DNA
KW  - endogenous compound
KW  - epidermal growth factor receptor 2
KW  - luciferase
KW  - nicotinamide adenine dinucleotide adenosine diphosphate ribosyltransferase 1
KW  - progesterone
KW  - talazoparib
KW  - acute myeloid leukemia
KW  - animal cell
KW  - animal experiment
KW  - animal model
KW  - animal tissue
KW  - breast cancer cell line
KW  - cancer susceptibility
KW  - chromatin
KW  - combination drug therapy
KW  - controlled study
KW  - cytotoxicity
KW  - DNA strand breakage
KW  - drug combination
KW  - drug therapy
KW  - drug toxicity
KW  - female
KW  - imaging
KW  - laser
KW  - low drug dose
KW  - mutation
KW  - nonhuman
KW  - preclinical study
KW  - primary cell
KW  - prognosis
KW  - side effect
KW  - tandem repeat
KW  - triple negative breast cancer
KW  - tumor model
KW  - xenograft
N2  - Poly (ADP-ribose) polymerase (PARP) inhibitors (PARPis) have shown efficacy in treatment of breast and ovarian cancers with hereditary deletions of BRCA1/2, but the high promise of these drugs has not yet been realized in sporadic cancers. We present here strong preclinical data for a novel, mechanistically based, combinatorial approach to using DNA methyltransferase inhibitors (DNMTi's), such as decitabine (DAC) and 5-Azacytidine (5-AZA), with PARP inhibitors (PARPi's) as a treatment strategy for acute myelogenous leukemias (AML) and estogen-, progesterone- and HER2-receptor negative, or triple negative breast cancer (TNBC). We have previously demonstrated that low doses of 5-AZA and DAC alone show efficacy in AML and TNBC, and propose treatment with PARPi's to enhance sensitivity of cancer cells to DNMTis. The mechanistic rationale for our approach is based upon: 1) data from our groupothers showing DNMT1 and PARP1 associate in a complex, and this association increases with DNA damage; 2) the fact that 5-AZA and DAC trap DNMT's led us to hypothesize that these drugs might also increase PARP trapping at DNA damage sites; and 3) the cytotoxicity of the most potent PARPi's (e.g. Talazoparib) appears to correlate with the degree of trapping of PARP1 in chromatin. We find that in cultured human AML and TNBC cells, the DNMTi's (5 to 20 nM DAC or 100 to 200nM 5-AZA) and PARPi's (1 to 10 nM Talazoparib) alone trap PARP into chromatin, and this effect is enhanced when the drugs are combined. In addition, the PARPi-DNMTi combination treatment in TNBC MDA-MB-231 and AML MOLM- 14 cell lines resulted in significantly increased DNA double strand breaks (DSBs) and enhanced retention of PARP1 and DNMT1 at laser microirradiation DNA damage sites. Compared with non-tumorigenic MCF10A cells, in TNBC cell lines (N = 4), the combined doses resulted in significant (p<0.05) increases in colony survival, when compared to single drug treatments. Similarly, AML cell lines (N = 3) as well as primary cells (N = 8) showed dramatic decreases (p<0.05) in colonies in combination vs single agent drug treatments. In the most important translational implications, mouse xenograft experiments, using BRCA mutant TNBC cell line SUM149PT and MDA-MB-231 with intact BRCA1, both models demonstrated that the combination treatment has a significant (p<0.05) survival advantage, compared to control (vehicle), AZA (0.5mg/kg) or BMN (0.3 mg/kg) alone. Likewise in AML xenografts of MOLM14 and MV411 cell lines with poor prognosis marker, FMS-like 3 internal tandem duplication (FLT3/ITD), the drug combination show (p<0.05) significantly decreased leukemia burden, as measured by luciferase imaging. Our data suggest a novel use of both DNMTi's and PARPi's in a compelling therapeutic strategy for TNBCs independent of BRCA mutations and poor prognosis AML.
ER  - 

TY  - JOUR
Y1  - 2016
VL  - 54
IS  - 9
SP  - eA130
SN  - 1437-4331
JF  - Clinical Chemistry and Laboratory Medicine
JO  - Clin. Chem. Lab. Med.
UR  - http://www.embase.com/search/results?subaction=viewrecord&from=export&id=L615419728
U2  - L615419728
DB  - Embase
L2  - http://dx.doi.org/10.1515/cclm-2016-0624
DO  - 10.1515/cclm-2016-0624
A1  - Stegel V.
A1  - Novakovic S.
M1  - (Stegel V.; Novakovic S.) Department of Molecular Diagnostics, Institute of Oncology Ljubljana, Ljubjana, Slovenia
AD  - V. Stegel, Department of Molecular Diagnostics, Institute of Oncology Ljubljana, Ljubjana, Slovenia
T1  - Molecular genetics in solid tumor diagnostics
KW  - antibody
KW  - endogenous compound
KW  - epidermal growth factor receptor
KW  - epidermal growth factor receptor 2
KW  - K ras protein
KW  - nicotinamide adenine dinucleotide adenosine diphosphate ribosyltransferase inhibitor
KW  - breast cancer
KW  - cancer epidemiology
KW  - cancer patient
KW  - cancer risk
KW  - cell division
KW  - clinical study
KW  - colorectal cancer
KW  - diagnosis
KW  - DNA microarray
KW  - DNA repair
KW  - drug therapy
KW  - early cancer diagnosis
KW  - epigenetics
KW  - female
KW  - gene mutation
KW  - genetic marker
KW  - genotyping technique
KW  - human
KW  - information processing
KW  - molecularly targeted therapy
KW  - next generation sequencing
KW  - oncogene N ras
KW  - ovary cancer
KW  - polymerase chain reaction
KW  - solid tumor
KW  - transcription regulation
KW  - tumor model
N2  - Background: Histology and localization of tumor are traditionally used to make treatment decisions in cancer patients. Lately, in the diagnostics as well as treatment of solid tumors the molecular tumor parameters became important. So called personal medicine uses the information on patient's and tumor's genotype or phenotype characteristics to prognosticate the outcome of disease, predict tumors sensitivity to anti-cancer drugs, and possible adverse effects. The information on individual's genotype can also help to evaluate individual's cancer risk, personalized prevention and monitoring plans for early cancer detection (1). METHODS: Molecular markers that are used to guide the cancer treatment with targeted agents can be based either on protein or on genetic aberration. Broad spectrum of methods are used to detect the genetic aberrations including PCR, sequencing, FISH, as well novel high throughput genotyping techniques like next generation sequencing and microarray chips. RESULTS: Tumor profiling is already a part of routine procedure in management of cancer patients. For example, the breast cancer patients with tumor having amplified HER2 gene can be treated with anti-HER2 monoclonal antibody; colorectal cancer patients with tumors bearing mutations in KRAS or NRAS genes, do not benefit from anti-EGFR therapy ect (1). Most targets of targeted anti-cancer therapy, used until today, are part of signaling pathways guiding cell division. Recently, the DNA repair mechanisms have emerged as new promising targets for anti-cancer therapy. The example of this is targeted therapy with PARP inhibitors, which are used in ovarian cancer patients with tumors bearing BRCA mutations (2).Currently tumor profiling is mostly focused on identification of genetic aberrations, but cancer can be associated also with variations in RNA expression or epigenetic changes. CONCLUSIONS: The use of new high throughput technologies in tumor profiling gives an opportunity to simultaneously analyze larger number of targets. Yet, the processing of enormous amount of data brings also new challenges regarding data processing and interpretation.
ER  - 

TY  - JOUR
Y1  - 2016
VL  - 14
IS  - 1
SP  - 39
EP  - 52
SN  - 2081-1632
JF  - Current Gynecologic Oncology
JO  - Curr. Gynecol. Oncol.
UR  - http://www.embase.com/search/results?subaction=viewrecord&from=export&id=L614727813
U2  - L614727813
DB  - Embase
L2  - http://dx.doi.org/10.15557/CGO.2016.0005
DO  - 10.15557/CGO.2016.0005
A1  - Markowska A.
A1  - Jaszczyńska-Nowinka K.
A1  - Kaysiewicz J.
A1  - Makówka A.
A1  - Markowska J.
M1  - (Markowska A.) Department of Perinatology and Women's Diseases, Poznan University of Medical Sciences, Poznan, Poland
M1  - (Jaszczyńska-Nowinka K.; Markowska J.) Department of Oncology, Poznan University of Medical Sciences, Poznan, Poland
M1  - (Kaysiewicz J.; Makówka A.) Roche Polska, Warsaw, Poland
AD  - A. Markowska, Department of Perinatology and Women's Diseases, Poznan University of Medical Sciences, Poznan, Poland
T1  - The role of antioxidant vitamins in gynecologic malignancies
T2  - Rola witamin antyoksydacyjnych w złośliwych nowotworach ginekologicznych
KW  - alpha tocopherol
KW  - ascorbic acid
KW  - cisplatin
KW  - doxorubicin
KW  - metalloproteinase
KW  - paclitaxel
KW  - retinol
KW  - tamoxifen
KW  - vitamin
KW  - vitamin D
KW  - vitamin D receptor
KW  - angiogenesis
KW  - antineoplastic activity
KW  - apoptosis
KW  - article
KW  - B lymphocyte
KW  - breast cancer
KW  - cancer survival
KW  - cell proliferation
KW  - cytotoxicity
KW  - endometrium cancer
KW  - female genital tract cancer
KW  - immune system
KW  - lipid peroxidation
KW  - natural killer cell
KW  - ovary cancer
KW  - premenopause
KW  - T lymphocyte
KW  - uterine cervix cancer
KW  - vitamin supplementation
N2  - Vitamins D, C, E and A, which belong to antioxidants, exhibit anticancer activity. The mechanism of Vitamin D antitumor activity involves the inhibition of cell proliferation, stimulation of apoptosis, inhibition of angiogenesis and an increased activity of metalloproteinases in the extracellular matrix. Vitamin D prevents the development and progression of breast cancer; its lower levels in the serum of premenopausal women are linked to the development of triple negative cancer (E-, PR-, HER2-). Cohort studies on the effects of VDR (Vitamin D receptor) polymorphisms and studies related to Vitamin D supplementation in postmenopausal women in the context of reduced risk of breast cancer are controversial. Vitamin D exerts a protective effect against ovarian and endometrial cancer. Vitamin C protects cells against the formation of mutagenic nitro compounds, enhances the immune system by promoting the activity of NK, T and B cells. Vitamin C supplementation improves treatment outcomes in disseminated breast cancer; the vitamin acts synergistically with cisplatin, it increases paclitaxel and doxorubicin cytotoxicity and abolishes toxic effects of tamoxifen. Vitamin C combined with chemotherapy in ovarian cancer prolongs patient's survival. It increases sensitivity to cisplatin. Vitamin E exerts anticancer effects via multiple pathways. Its increased administration reduces the risk of breast cancer and ovarian cancer. The reduction in the incidence of endometrial cancer remains controversial. Vitamin A also exerts antioxidant effects. The compound reduces the incidence of DNA damage in cells exposed to hydrogen peroxide and protects cell organelles (including mitochondria) against the negative impact of lipid peroxidation. It reduces the risk of multiple tumors, including breast and cervical cancer.
ER  - 

TY  - JOUR
Y1  - 2016
VL  - 63
IS  - 5
SP  - 816
EP  - 821
SN  - 1338-4317
SN  - 0028-2685
JF  - Neoplasma
JO  - Neoplasma
UR  - http://www.embase.com/search/results?subaction=viewrecord&from=export&id=L612951101
U2  - L612951101
DB  - Embase
L2  - http://dx.doi.org/10.4149/neo_2016_520
DO  - 10.4149/neo_2016_520
A1  - Shandiz F.H.
A1  - Kadkhodayan S.
A1  - Ghaffarzadegan K.
A1  - Esmaeily H.
A1  - Torabi S.
A1  - Khales S.A.
M1  - (Shandiz F.H.) Ghaem Hospital, Mashhad University of Medical Sciences, Iran
M1  - (Kadkhodayan S.; Torabi S.) Ghaem Hospital, School of Medicine, Mashhad University of Medical Sciences, Iran
M1  - (Ghaffarzadegan K.) Department of Pathology,Research and Education Department, Razavi Hospital, Mashhad, Iran
M1  - (Esmaeily H.) Health Sciences Research Centre, School of Health, Mashhad University of Medical Sciences, Iran
M1  - (Khales S.A., saardalan2007@yahoo.com) Department of Modern Sciences and Technologies, School of Medicine, Mashhad University of Medical Sciences, Iran
AD  - S.A. Khales, Department of Modern Sciences and Technologies, School of Medicine, Mashhad University of Medical Sciences, Iran
T1  - The impact of p16 and HER2 expression on survival in patients with ovarian carcinoma
KW  - epidermal growth factor receptor 2
KW  - protein p16
KW  - adenocarcinoma
KW  - adult
KW  - aged
KW  - article
KW  - cancer survival
KW  - clear cell carcinoma
KW  - cross-sectional study
KW  - endometrioid carcinoma
KW  - female
KW  - follow up
KW  - human
KW  - human tissue
KW  - immunohistochemistry
KW  - ovary carcinoma
KW  - protein expression
N2  - The purpose of this study was to investigate the impact of p16 and HER2 expression on survival in patients with ovarian carcinoma. Th is descriptive-analytic,cross-sectional study,was conducted on 47 paraffi n blocks of epithelial ovarian tumors. Suitable slides were prepared to evaluate HER2 and p16 by immunohistochemistry using HercepTest kit (DAKO) and p16INK4A kit (DAKO,code 5334). Clinical information and pathology data were extracted from patients’ medical and pathology records. Data entry and analysis was done by SPSS (version 16) soft ware. Chi-square test,Mann-Whitney test,t-test,Kruskal-Wallis test,log rank test and Kaplan-Meier method were used. Th e mean age of the patients was 51.6 years (range 19-71 years). Th e most common histological type of epithelial ovarian cancer was serous adenocarcinoma (68.1%). P16 expression was detected in 34% of epithelial ovarian tumors. P16 expression was signifi cantly associated with stage of disease (P = 0.04) and overall survival (P = 0.001),but HER2 expression was not associated with overall survival,stage of disease and tumor histological type. Expression of p16 may be used as a prognostic factor of overall survival and stage of disease,while HER2 expression may not be used as a prognostic factor of overall survival.
ER  - 

TY  - JOUR
Y1  - 2016
VL  - 4
SN  - 2051-1426
JF  - Journal for ImmunoTherapy of Cancer
JO  - J. Immunother. Cancer
UR  - http://www.embase.com/search/results?subaction=viewrecord&from=export&id=L613519034
U2  - L613519034
DB  - Embase
L2  - http://dx.doi.org/10.1186/s40425-016-0172-7
DO  - 10.1186/s40425-016-0172-7
A1  - Klichinsky M.
A1  - Ruella M.
A1  - Shestova O.
A1  - Kenderian S.
A1  - Kim M.
A1  - Scholler J.
A1  - June C.H.
A1  - Gil S.
M1  - (Klichinsky M., mklich@mail.med.upenn.edu; Ruella M.; Shestova O.; Kenderian S.; Kim M.; Scholler J.; June C.H.; Gil S.) Center for Cellular Immunotherapies, University of Pennsylvania, Philadelphia, United States
AD  - M. Klichinsky, Center for Cellular Immunotherapies, University of Pennsylvania, Philadelphia, United States
T1  - Chimeric antigen receptor macrophages (CARMA) for adoptive cellular immunotherapy of solid tumors
KW  - blocking antibody
KW  - CD19 antigen
KW  - CD3 antigen
KW  - CD47 antigen
KW  - chimeric antigen receptor
KW  - cytokine
KW  - endogenous compound
KW  - epidermal growth factor receptor 2
KW  - luciferase
KW  - mesothelin
KW  - animal cell
KW  - animal experiment
KW  - animal model
KW  - clustered regularly interspaced short palindromic repeat
KW  - controlled study
KW  - DNA flanking region
KW  - flow cytometry
KW  - gene activation
KW  - gene deletion
KW  - gene disruption
KW  - human versus animal comparison
KW  - immunotherapy
KW  - knockout gene
KW  - leukocyte culture
KW  - loss of function mutation
KW  - macrophage
KW  - nonhuman
KW  - ovarian cancer cell line
KW  - phagocytosis
KW  - phenotype
KW  - quantitative study
KW  - signal transduction
KW  - solid tumor
KW  - target cell
KW  - tumor model
KW  - tumor resistance
KW  - tumor volume
KW  - tumor xenograft
N2  - Background Anti-CD19 chimeric antigen receptor (CAR) redirected T cells have demonstrated profound efficacy in relapsed/refractory B cell malignancies. However, CAR T cells have thus far failed to recapitulate these results in solid tumors. Accumulating evidence suggests that macrophages naturally traffic to and persist in solid tumors. The goal of this study was to evaluate the anti-tumor function of genetically engineered CAR macrophages (CARMA) and assess their potential for translation as a novel immunotherapeutic platform for solid tumors. Methods To examine the function of CARs in macrophages, first generation CARs with a CD3ζ intracellular domain were introduced into the THP-1 macrophage model. In vitro function was assessed via quantitative phagocytosis and luciferase-based specific killing assays. To assess the function of the CD3ζ-domain, CD3ζ-null CAR constructs were compared. Ad5f35 was used to transduce primary human monocyte derived macrophages with an anti-HER2 CAR construct, and antitumor function was tested in vitro and in vivo. The impact of inhibiting the CD47/SIRPα “do-not-eat-me” signal was tested with blocking antibodies and CRISPR-Cas9 mediated SIRPα knockout. Macrophage M1/M2 phenotype was determined by flow cytometry. Immunodeficient mouse xenograft models of a human HER2(+) ovarian cancer cell-line (SKOV3) were used for in vivo efficacy studies. Results CAR19, but not untransduced macrophages, phagocytosed CD19+ (but not CD19-) K562 cells. Deletion of CD3ζ in CAR19 macrophages abrogated phagocytosis and significantly reduced specific killing. Phagocytosis was inhibited by pharmacologic blockade of phagocytic signaling - suggesting that CAR activation drives productive cell-signaling in macrophages. Phagocytosis was also demonstrated in HER2 and mesothelin CARMA models. Blockade of the inhibitory CD47/SIRPα “do-not-eat-me” signal enhanced CARMA phagocytosis of antigen-bearing target cells in a dose-dependent manner (Fig. 27). We identified Ad5f35 as an efficient transduction approach for engineering primary human macrophages, resulting in >70% CAR transduction efficiency. Primary human anti-HER2 CARMA demonstrated targeted phagocytosis and specific killing. Ad5f35 transduction polarized human macrophages to the pro-inflammatory M1 phenotype, and rendered them resistant to downstream M2 subversion by immunosuppressive cytokines and cell lines. Anti-HER2 CARMA was evaluated in vivo in an ovarian cancer xenograft model. Mice that received CARMA had a decrease in tumor burden of approximately two orders of magnitude and had a 30-day survival benefit relative to untreated or control macrophage treated mice (p=0.018, Fig. 28). Conclusions Here, we introduce for the first time that human macrophages engineered with a CAR exert antigen-specific tumor phagocytosis and killing, and propose a novel immunotherapeutic platform for the treatment of diverse solid tumors. (Figure Presented).
ER  - 

TY  - JOUR
Y1  - 2016
VL  - 43
IS  - 1
SP  - S656
SN  - 1619-7089
JF  - European Journal of Nuclear Medicine and Molecular Imaging
JO  - Eur. J. Nucl. Med. Mol. Imaging
UR  - http://www.embase.com/search/results?subaction=viewrecord&from=export&id=L613164071
U2  - L613164071
DB  - Embase
L2  - http://dx.doi.org/10.1007/s00259-016-3484-4
DO  - 10.1007/s00259-016-3484-4
A1  - Xu Y.
A1  - Bai Z.
A1  - Pan D.
A1  - Wang L.
A1  - Yan J.
A1  - Yang R.
A1  - Yang M.
M1  - (Xu Y.; Pan D.; Wang L.; Yan J.; Yang R.; Yang M.) Jiangsu Institute of Nuclear medicine, Wuxi, China
M1  - (Bai Z.) Nanjing Medical University, Nanjing, China
AD  - Y. Xu, Jiangsu Institute of Nuclear medicine, Wuxi, China
T1  - Preliminary evaluation of 89Zr-Labeled Affibody for PET imaging of Tumors Expressing HER2
KW  - endogenous compound
KW  - epidermal growth factor receptor 2
KW  - tracer
KW  - zirconium 89
KW  - animal experiment
KW  - animal model
KW  - animal tissue
KW  - diagnostic value
KW  - female
KW  - gene expression
KW  - human versus animal comparison
KW  - imaging
KW  - in vitro study
KW  - injection
KW  - liver
KW  - monitoring
KW  - muscle
KW  - nonhuman
KW  - ovary cancer
KW  - pharmacokinetics
KW  - positron emission tomography
KW  - preclinical study
KW  - radiochemistry
KW  - renal clearance
KW  - serum
KW  - tumor model
KW  - tumor xenograft
N2  - Aims: Human epidermal growth factor receptor 2 (HER2) is a biomarker in diagnosis, therapy and prognosis of cancers. PET imaging with HER2 specific agents could provide non-invasive assessment of target expression level with better sensitivity and accuracy. Affibody is a new type of imaging probes because of high affinity and rapid blood clearance. 89Zr exhibits a long halflife, which allows for tracking and quantification biological processes for longer periods. Herein, the 89Zr-labeled modified HER2 affibody,89Zr- DFO-MAL-CGGGRDN-ZHER2:342 (denoted as 89Zr-DFO-MALMZHER), were prepared and its biological properties were preliminarily evaluated in tumor models using microPET imaging. Materials and Methods: MZHER was conjugated with MAL-DFO and then labeled with 89Zr under mild reaction conditions. The stability of 89Zr-DFO-MALMZHER was also determined in PBS and human serum. TheHER2 targeting potential and pharmacokinetic profile of the 89Zr labeled tracer were analyzed by in vivo studies in SKOV-3 human ovarian cancer models via small animal PET. Results: 89Zr-DFO-MAL-MZHER can be efficiently produced within 20 min. The non-decay corrected yield was greater than 90% and the radiochemical purity was more than 95%.The tracer was stable in PBS and human serum after 120min in vitro incubation. Excellent tumor-to-background contrast were clearly observed at 30min p.i. and kept even at 48h after administration. The uptake values in SKOV-3 cancer xenografts ranged from 6.29 ±1.20 %ID/g at 30min p.i to 3.41±1.31 %ID/g at 48h p.i. respectively. The tumor to muscle uptake ratios were 12.80±3.23 and 30.91±11.56 at the corresponding times. Co-injection of the excess non-labeled ZHER with the probe specifically reduced the SKOV-3 tumor uptake to 1.75±0.53 %ID/g at 1h postinjection. Besides, the tracer showed low liver uptake (∼1%ID/g) and high kidney accumulation at the early time points (125.47±23.16 %ID/g at 30min p.i.) then dropped significantly afterward (72.56±15.16 %ID/g at 48 h p.i.), indicating rapid renal clearance. Conclusion: 89Zr-DFO-MALMZHER is a potential probe for monitoring HER2 receptor expression. Favorable preclinical data showing specific and effective tumor targeting suggest that the further trial should be undertaken to test its diagnostic utility in clinical imaging.
ER  - 

TY  - JOUR
Y1  - 2016
VL  - 37
IS  - 2
SN  - 0163-769X
JF  - Endocrine Reviews
JO  - Endocr. Rev.
UR  - http://www.embase.com/search/results?subaction=viewrecord&from=export&id=L613523465
U2  - L613523465
DB  - Embase
L2  - http://dx.doi.org/10.1210/endo-meetings.2016.AHPAA.5.FRI-437
DO  - 10.1210/endo-meetings.2016.AHPAA.5.FRI-437
A1  - Carmichael A.
A1  - Earle K.E.
A1  - Kirkeby K.M.
M1  - (Carmichael A.; Kirkeby K.M.) California Pacific Medical Center, San Francisco, United States
M1  - (Earle K.E.) California Pacific Medical Cen, San Francisco, United States
AD  - A. Carmichael, California Pacific Medical Center, San Francisco, United States
T1  - Subscribing institution: Elsevier bv cushing's syndrome due to ectopic ACTH production in a endocrine society young woman with invasive ductal carcinoma of the breast
KW  - antihypertensive agent
KW  - corticotropin
KW  - dexamethasone
KW  - endogenous compound
KW  - epidermal growth factor receptor 2
KW  - hydrocortisone
KW  - ketoconazole
KW  - liver enzyme
KW  - metyrapone
KW  - acute liver failure
KW  - adult
KW  - adverse drug reaction
KW  - African American
KW  - biopsy
KW  - brain metastasis
KW  - breast cancer
KW  - breast carcinoma
KW  - case report
KW  - chemotherapy
KW  - computer assisted emission tomography
KW  - Cushingoid syndrome
KW  - delirium
KW  - diagnosis
KW  - disease duration
KW  - drug therapy
KW  - endocrine system
KW  - facies
KW  - family study
KW  - female
KW  - head
KW  - human
KW  - human tissue
KW  - hydrocortisone urine level
KW  - hyperglycemia
KW  - liver injury
KW  - malignant hypertension
KW  - meningeal metastasis
KW  - mental health
KW  - nuclear magnetic resonance imaging
KW  - ovary cancer
KW  - pancreas
KW  - polyuria
KW  - posterior reversible encephalopathy syndrome
KW  - seizure
KW  - side effect
KW  - ultrasound
N2  - Background: Ectopic ACTH production is associated with some types of solid tumors and portends a poor prognosis. We describe a case of this phenomenon in a young patient with invasive ductal carcinoma of the breast, a tumor rarely associated with this syndrome. Cortisol reduction was achieved with metyrapone before she quickly succumbed to her disease. Clinical case: A 31-year-old African-American woman was found to have a mass in the right breast on routine exam. Ultrasound revealed multiple solid masses in both breasts, and biopsy showed invasive ductal carcinoma with negative ER, PR, HER2, and BRCA studies. She denied any family history of breast or ovarian cancer. PET-CT demonstrated widely metastatic disease. She was initiated on chemotherapy and had a partial response over the following months. Ten months after she was diagnosed she developed severe hypertension following chemotherapy. Her evaluation at that time included salivary cortisols of 0.09, 0.06, and 0.06 mcg/dL (all normal), urine cortisol of 1.4 mcg/dL (normal), and an 8AM cortisol of 9.4 mcg/dL. Five months later she was hospitalized for malignant hypertension, and she developed hyperglycemia and polyuria. MRI showed new disseminated lesions throughout the brain as well as findings concerning for posterior reversible encephalopathy syndrome. She was discharged after improvement of her blood pressure, but was admitted again 2 days later after being found at home delirious with suspected seizure. LP was negative for leptomeningeal disease, and her brain metastases appeared stable. Random cortisol was 25.3 ug/dL with ACTH of 180 pg/mL. Dexamethasone-suppressed cortisol was 30 ug/dL. 24h urine free cortisol was 3054 ug/24h with normal VMA and metanephrines. She was initiated on ketoconazole 200mg BID. Her mental status cleared following admission, but she was readmitted within a week with worsening encephalopathy. She tolerated ketoconazole poorly during this time, and her liver enzymes began to increase. This raised concern for druginduced liver injury, however repeat imaging also showed increased metastatic burden involving the liver and pancreatic head. She developed frankly Cushingoid facial features during the 1-week period between admissions. She required intensification of her antihypertensives, and cortisol increased to >119.6 mcg/dL with ACTH of 360. She was initiated on metyrapone 250mg TID with reduction in cortisol to 6.1 mcg/dL. Unfortunately she then developed acute liver failure, and passed away within 4 days of metyrapone initiation. Conclusion: Ectopic ACTH production is due to breast cancer in < 1 % of cases. Our patient's progression was alarmingly rapid, and treatment options are limited in this setting. Unfortunately she developed liver failure before any palliative benefit could be seen from metyrapone, though it certainly would not have altered her ultimate outcome.
ER  - 

TY  - JOUR
Y1  - 2016
VL  - 35
SP  - 34
EP  - 42
SN  - 1548-8756
JF  - American Society of Clinical Oncology educational book. American Society of Clinical Oncology. Meeting
JO  - Am Soc Clin Oncol Educ Book
UR  - http://www.embase.com/search/results?subaction=viewrecord&from=export&id=L616486943
U2  - L616486943
DB  - Medline
L2  - http://dx.doi.org/10.14694/EDBK_159135
DO  - 10.14694/EDBK_159135
A1  - Anders C.K.
A1  - Abramson V.
A1  - Tan T.
A1  - Dent R.
M1  - (Anders C.K.; Abramson V.; Tan T.; Dent R.) From the Department of Medicine, Vanderbilt University, Vanderbilt-Ingram Cancer Center, Nashville, TN; Department of Medicine, National Cancer Center Singapore, Singapore; Department of Medicine, The University of North Carolina at Chapel Hill, Chapel Hill, NC; UNC Lineberger Comprehensive Cancer Center, Chapel Hill, NC
T1  - The Evolution of Triple-Negative Breast Cancer: From Biology to Novel Therapeutics
KW  - epidermal growth factor receptor 2
KW  - estrogen receptor
KW  - phosphatidylinositol 3 kinase
KW  - progesterone receptor
KW  - protein p53
KW  - TP53 protein, human
KW  - tumor marker
KW  - female
KW  - genetics
KW  - human
KW  - molecularly targeted therapy
KW  - mutation
KW  - neoadjuvant therapy
KW  - pathology
KW  - prognosis
KW  - triple negative breast cancer
N2  - Triple-negative breast cancer (TNBC) is clinically defined as lacking expression of the estrogen receptor (ER), progesterone receptor (ER), and HER2. Historically, TNBC has been characterized by an aggressive natural history and worse disease-specific outcomes compared with other breast cancer subtypes. The advent of next-generation sequencing (NGS) has allowed for the dissection of TNBC into molecular subtypes (i.e., basal-like, claudin-low). Within TNBC, several subtypes have emerged as "immune-activated," consistently illustrating better disease outcome. In addition, NGS has revealed a host of molecular features characteristic of TNBC, including high rates of TP53 mutations, PI3K and MEK pathway activation, and genetic similarities to serous ovarian cancers, including inactivation of the BRCA pathway. Identified genetic vulnerabilities of TNBC have led to promising therapeutic approaches, including DNA-damaging agents (i.e., platinum salts and PARP inhibitors), as well as immunotherapy. Platinum salts are routinely incorporated into the treatment of metastatic TNBC; however, best outcomes are observed among those with deficiencies in the BRCA pathway. Although the incorporation of platinum in the neoadjuvant care of patients with TNBC yields higher pathologic complete response (pCR) rates, the impact on longer-term outcome is less clear. The presence of immune infiltrate in TNBC has shown both a predictive and prognostic role. Checkpoint inhibitors, including PD-1 and PD-L1 inhibitors, are under investigation in the setting of metastatic TNBC and have shown responses in initial clinical trials. Finally, matching emerging therapeutic strategies to optimal subtype of TNBC is of utmost importance as we design future research strategies to improve patient outcome.
ER  - 

TY  - JOUR
Y1  - 2016
VL  - 76
IS  - 14
SN  - 1538-7445
JF  - Cancer Research
JO  - Cancer Res.
UR  - http://www.embase.com/search/results?subaction=viewrecord&from=export&id=L613608953
U2  - L613608953
DB  - Embase
L2  - http://dx.doi.org/10.1158/1538-7445.AM2016-2548
DO  - 10.1158/1538-7445.AM2016-2548
A1  - Augustinsson A.
A1  - Kristoffersson U.
A1  - Olsson H.
M1  - (Augustinsson A.; Kristoffersson U.; Olsson H.)
AD  - A. Augustinsson
T1  - Cancer in first-degree relatives of women with early-onset breast cancer: A comparison of self-reported and cancer registry data
KW  - BRCA1 protein
KW  - BRCA2 protein
KW  - checkpoint kinase 2
KW  - endogenous compound
KW  - epidermal growth factor receptor 2
KW  - hormone receptor
KW  - phosphatidylinositol 3,4,5 trisphosphate 3 phosphatase
KW  - protein p53
KW  - adult
KW  - breast cancer
KW  - cancer epidemiology
KW  - cancer registry
KW  - child
KW  - confidence interval
KW  - controlled study
KW  - diagnosis
KW  - disease carrier
KW  - doctor patient relation
KW  - family study
KW  - female
KW  - gene mutation
KW  - genetic counseling
KW  - germ line
KW  - human
KW  - major clinical study
KW  - male
KW  - odds ratio
KW  - oncologist
KW  - ovary cancer
KW  - pathology
KW  - prognosis
KW  - prostate cancer
KW  - screening
KW  - sibling
KW  - skin cancer
KW  - Sweden
KW  - uterine cervix cancer
N2  - Background Breast cancer (BC) is the most common cancer in women, both world-wide and in Sweden. However, only about 2% occur in women ≤35 years of age. The aim of this study was to compare self-reported and registry data of family history of cancer, tumor characteristics and BRCA germline mutation status in women with early-onset BC. Materials and methods Between January 1st 1990 and December 31st 2013, a total of 779 women aged ≤35 years were diagnosed with BC in the South Swedish Health Care Region. Of these women, 231 women sought, or were referred for, genetic counseling at the Oncogenetic Clinic, Lund, Sweden, and were included in the study. Subsequently, 224 women were screened for germline mutations. Self-reported information about family history of cancer in first-degree relatives (parents, siblings and children) was obtained from the participants and was compared with data from the Swedish Cancer Registry. When available, hormone receptor (ER and PR) and HER2 status of the tumors was collected from pathology reports. Fisher's Exact Test was performed to estimate odds ratios (ORs) with 95% confidence intervals (CIs). Results Mutation analyses revealed 143 (63.8%) cases without mutations (BRCAX), 46 (20.5%) with BRCA1, 19 (8.5%) with BRCA2 and 16 (7.1%) with other mutations (TP53, CHEK2, PTEN, PALB2, CDH1 and MSH2/MSH6). Family history of BC and ovarian cancer (OvC) in first-degree relatives was self-reported in equal numbers as registry data. Family history of BC was found in ∼30% of the cases, and of OvC in ∼3%. However, family history of other types of cancer was self-reported in 13 (5.6%) and registry-reported in 58 (25.1%) cases (OR, 18.8; 95% CI, 3.91-180; p<0.001). Of the registry-reported cancers, cervical and skin cancers were the most common when diagnosed before the genetic counseling sessions, and when diagnosed after, prostate and skin cancers were the most common. When comparing tumor characteristics of BRCA1 with BRCAX cases, mutation carriers more often showed receptor negative tumors: ER( OR, 13.4; 95% CI, 3.77-73.5; p<0.001), PR( OR, 47.9; 95% CI, 7.34-2011; p<0.001) and HER2( OR, 17.1; 95% CI, 1.81inf; p<0.004). Conclusion The main findings in this study of early-onset BC were that cases with germline mutations in the BRCA1 and BRCA2 genes were exceptional high, that cervical cancer was the most common not self-reported cancer in first-degree relatives diagnosed before the genetic counseling, and that BRCA1 carriers had a higher rate of ER, PR and HER2 negative tumors, which tends to indicate a less favorable prognosis. When assessing the need for mutation screening, as shown previously by others, oncologists and genetic counselors need to consider both early-onset BCs and receptor negative tumors as predictors for BRCA1 mutations, and when obtaining information about family history of cancers, patients might lack information about cervical cancers in relatives.
ER  - 

TY  - JOUR
Y1  - 2016
VL  - 9
IS  - 10
SP  - 1641
EP  - 1646
SN  - 0974-360X
SN  - 0974-3618
JF  - Research Journal of Pharmacy and Technology
JO  - Res. J. Pharm. Technol.
UR  - http://www.embase.com/search/results?subaction=viewrecord&from=export&id=L614662272
U2  - L614662272
DB  - Embase
L2  - http://dx.doi.org/10.5958/0974-360X.2016.00329.2
DO  - 10.5958/0974-360X.2016.00329.2
A1  - Sinha V.B.
A1  - Pandey N.
A1  - Taneja P.
M1  - (Sinha V.B., vimlendusinha@gmail.com; Pandey N.; Taneja P.) Department of Biotechnology, School of Engineering & Technology, Sharda University, Greater Noida, India
AD  - V.B. Sinha, Department of Biotechnology, School of Engineering & Technology, Sharda University, Greater Noida, India
T1  - Biomarker genes for gynaecological cancers
KW  - BRCA1 protein
KW  - BRCA2 protein
KW  - CA 125 antigen
KW  - cell cycle protein 6
KW  - colony stimulating factor 1
KW  - cyclin dependent kinase inhibitor 2A
KW  - epidermal growth factor receptor
KW  - estrogen receptor
KW  - folate receptor 1
KW  - follitropin
KW  - glutathione transferase
KW  - human epididymis protein 4
KW  - kallikrein
KW  - Ki 67 antigen
KW  - matrix metalloproteinase
KW  - mesothelin
KW  - microRNA
KW  - MutL protein homolog 1
KW  - progesterone receptor
KW  - prolylleucylglycinamide
KW  - protein MSH2
KW  - protein p53
KW  - squamous cell carcinoma antigen
KW  - tumor marker
KW  - ALDH1 gene
KW  - article
KW  - biomarker gene
KW  - CA 125 gene
KW  - CDC6 gene
KW  - colony stimulating factor 1 gene
KW  - cyclin dependent kinase inhibitor 2A gene
KW  - epidermal growth factor receptor gene
KW  - estrogen receptor gene
KW  - female genital tract cancer
KW  - folate receptor 1 gene
KW  - follitropin gene
KW  - gene
KW  - glutathione transferase gene
KW  - HE4 gene
KW  - HPV E6 gene
KW  - HPV E7 gene
KW  - human
KW  - kallikrein gene
KW  - Ki 67 gene
KW  - matrix metalloproteinase gene
KW  - MCM gene
KW  - mesothelin gene
KW  - microRNA gene
KW  - MLH1 gene
KW  - MSH2 gene
KW  - oncogene neu
KW  - PCNA gene
KW  - progesterone receptor gene
KW  - prolylleucylglycinamide gene
KW  - PRSS8 gene
KW  - SMRP gene
KW  - squamous cell carcinoma gene
KW  - TP53 gene
KW  - tumor suppressor gene
N2  - Cancer is disease of uncontrolled cell proliferation. In the current set of investigation, data available on Cbioportal was used for enlist the biomarker genes in breast, ovarian and cervical cancers. A total of 29 biomarkers having potential for long term use in therapeutic developments were identified. Few prominent ones for breast cancer like BRCA1, ER, PR and Her2/neu, Ki67, PCNA in breast cancer prognosis, M-CSF, FSH and SMRP, CA-125, HE-4, mesothelin and GST, FOLRI and ALDH1, p53, Ki67, PCNA for monitoring ovarian cancer, HPV E6, E7, MCM, CDC6, P16INK4A and PCNA. Ki67 for tumor aggressiveness and metastatic potential of cervical cancer was identified. The current manuscript elucidates the importance and detection of gynecological cancer using biomarkers as a fast and reliable way for early disease detection.
ER  - 

TY  - JOUR
Y1  - 2016
VL  - 76
IS  - 14
SN  - 1538-7445
JF  - Cancer Research
JO  - Cancer Res.
UR  - http://www.embase.com/search/results?subaction=viewrecord&from=export&id=L613610988
U2  - L613610988
DB  - Embase
L2  - http://dx.doi.org/10.1158/1538-7445.AM2016-357
DO  - 10.1158/1538-7445.AM2016-357
A1  - Wang G.
A1  - Pingle S.
A1  - Kesari S.
A1  - Liu Y.-T.
A1  - Simberg D.
M1  - (Wang G.; Pingle S.; Kesari S.; Liu Y.-T.; Simberg D.)
AD  - G. Wang
T1  - Rapid harvesting of highly concentrated circulating tumor cells from bulk human blood with buoyant immuno-microbubbles
KW  - antibody
KW  - endogenous compound
KW  - epidermal growth factor receptor
KW  - epidermal growth factor receptor 2
KW  - epithelial cell adhesion molecule
KW  - pyroxylin
KW  - basic research
KW  - blood
KW  - brain cancer
KW  - brain metastasis
KW  - breast carcinoma
KW  - cell isolation
KW  - chemical binding
KW  - circulating tumor cell
KW  - clinical trial
KW  - controlled clinical trial
KW  - controlled study
KW  - disease model
KW  - female
KW  - flotation
KW  - glioblastoma
KW  - hemangioblastoma
KW  - human
KW  - human cell
KW  - human tissue
KW  - lipid composition
KW  - metastatic breast cancer
KW  - metastatic melanoma
KW  - microbubble
KW  - ovary metastasis
KW  - single blind procedure
KW  - vacuum
N2  - Circulating tumor cells (CTCs) are the extremely rare cells shed from primary tumor during metastatic disease. A technology to quickly and inexpensively isolate viable CTCs will enable widespread clinical utilization of CTCs for cancer prognosis and drug testing. The lipid-shelled microbubble is a biocompatible material that has been used as ultrasound contrast media. We have previously shown that MB is a promising vehicle to isolate rare cells from biological fluids by flotation. Here we investigated the role of lipid composition, MB/cell ratio, and type of tumor surface marker [epithelial cell adhesion molecule (EpCAM), receptor tyrosine-protein kinase erbB-2 or human epidermal growth factor receptor 2 (HER2/neu) and epithelial growth factor receptor (EGFR)] on MB stability and binding efficiency to breast cancer cells. Optimized MBs coated with anti-EpCAM antibody showed 95% binding efficiency to human breast carcinoma SKBR-3 cells. Cells were able to proliferate in culture with MBs attached to them. We further developed an inverted setup in order to harvest (skim) highly concentrated tumor cells in a microliter volume on a nitrocellulose membrane. Using vacuum-assisted harvesting we demonstrated a high efficiency (∼80%) of isolation of rare tumor cells spiked in 7 ml blood by anti-EpCAM MBs. A blinded study using anti-EpCAM MBs detected epithelial CTCs in samples of metastatic breast and ovarian cancers with brain metastases, but not in samples from non-epithelial brain malignancies, including primary glioblastoma multiforme, hemangioblastoma and metastatic melanoma. The simple and robust MB approach can be developed into an inexpensive tool for batch CTC isolation in basic research and clinical applications.
ER  - 

TY  - JOUR
Y1  - 2016
VL  - 76
IS  - 14
SN  - 1538-7445
JF  - Cancer Research
JO  - Cancer Res.
UR  - http://www.embase.com/search/results?subaction=viewrecord&from=export&id=L613609396
U2  - L613609396
DB  - Embase
L2  - http://dx.doi.org/10.1158/1538-7445.AM2016-4754
DO  - 10.1158/1538-7445.AM2016-4754
A1  - Seagle B.-L.L.
A1  - Dandapani M.
A1  - Luo C.H.
A1  - Hoppenot C.
A1  - Samuelson R.
A1  - Eng K.H.
A1  - Odunsi K.
A1  - Shahabi S.
M1  - (Seagle B.-L.L.; Dandapani M.; Luo C.H.; Hoppenot C.; Samuelson R.; Eng K.H.; Odunsi K.; Shahabi S.)
AD  - B.-L.L. Seagle
T1  - Overexpression of TSH and ERBB2 (HER2) receptors is associated with sharply decreased survival in high grade serous ovarian cancer
KW  - endogenous compound
KW  - epidermal growth factor receptor
KW  - epidermal growth factor receptor 2
KW  - estrogen receptor alpha
KW  - hormone
KW  - luteinizing hormone receptor
KW  - messenger RNA
KW  - thyrotropin
KW  - cancer epidemiology
KW  - cancer patient
KW  - chemotherapy
KW  - controlled study
KW  - DNA microarray
KW  - drug therapy
KW  - female
KW  - gene expression regulation
KW  - gene overexpression
KW  - hazard ratio
KW  - human
KW  - major clinical study
KW  - male
KW  - ovary cancer
KW  - overall survival
KW  - progression free survival
KW  - proportional hazards model
KW  - statistical significance
N2  - Objective. To test if hormone or growth factor receptor expression is associated with survival among patients with high grade serous ovarian cancer (HGS OvCa) we analyzed tumor mRNA expression microarray and clinical data from The Cancer Genome Atlas (TCGA). Methods. HGS OvCa patients were surgically staged prior to treatment with IP (n = 90) or IV-only (n = 398) chemotherapy. Multivariate Cox proportional-hazards regression tested associations of expression of 9 hormone or growth factor receptors with progression free survival (PFS) and overall survival (OS). Hazard ratios are hazard per each one standard deviation increase in gene expression. Expression was analyzed as a continuous variable by restricted mean survival analysis. Mean PFS or OS were compared between IP and IV groups by permutation testing stratified by expression. P-values were two-tailed. Results. Expression of ESR1, PGR, FSHR, LHCGR, MET, and EGFR were not associated with PFS or OS. TSHR expression was associated with decreased OS (HR 1.22 (1.06-1.41), p = 0.005) and PFS (HR 1.18 (1.05-1.33), p = 0.006) among IV-only treated patients. ERBB2 expression was associated with decreased OS (HR 1.48 (1.05-2.10), p = 0.027) among patients who received IP chemotherapy. Using multigene (ESR2, PGR, TSHR, and ERBB2) analysis, among the IP group, ERBB2 (HR 1.76 (1.11-2.79), p = 0.015) and ESR2 (HR 0.28 (0.08-0.93), p = 0.037) were associated with OS. Only TSHR expression was associated with decreased OS (HR 1.22 (1.06-1.41), p = 0.005) and decreased PFS (HR 1.18 (1.05-1.33), p = 0.007) on multigene analysis of IV-only treated patients. OS and PFS decreased steeply at high expression of TSHR and ERBB2. Among patients with upper 10th percentile TSHR expression, no significant difference in mean OS or PFS was observed between patients treated with IP versus IV-only chemotherapy. Patients with lower TSHR expression (< 90% percentile) experienced a mean 13.7-month increased OS and 16.4-month increased PFS associated with IP chemotherapy (p < 0.0001). Conclusions. Among HGS OvCa patients treated with IV-only chemotherapy, increased tumor TSHR expression was associated with decreased OS and PFS. High TSHR expression characterized patients who did not benefit from IP chemotherapy.
ER  - 

TY  - JOUR
Y1  - 2016
VL  - 27
SN  - 1569-8041
JF  - Annals of Oncology
JO  - Ann. Oncol.
UR  - http://www.embase.com/search/results?subaction=viewrecord&from=export&id=L613912167
U2  - L613912167
DB  - Embase
L2  - http://dx.doi.org/10.1093/annonc/mdw378.56
DO  - 10.1093/annonc/mdw378.56
A1  - Domchek S.
A1  - Bang Y.-J.
A1  - Coukos G.
A1  - Kobayashi K.
A1  - Baker N.
A1  - McMurtry E.
A1  - Song W.
A1  - Kaufman B.
M1  - (Domchek S.) Basser Research Center, Abramson Cancer Center, Philadelphia, United States
M1  - (Bang Y.-J.) Biomedical Research Institute, Seoul National University, College of Medicine, Seoul, South Korea
M1  - (Coukos G.) Ludwig Institute for Cancer Research, University Hospital of Lausanne, Lausanne, Switzerland
M1  - (Kobayashi K.; Song W.) Oncology, AstraZeneca, Gaithersburg, United States
M1  - (Baker N.) Statistical Science, AstraZeneca, Cambridge, United Kingdom
M1  - (McMurtry E.) Oncology, AstraZeneca, Macclesfield, United Kingdom
M1  - (Kaufman B.) Breast Cancer Unit, Sheba Medical Center, Tel Hashomer, Israel
AD  - S. Domchek, Basser Research Center, Abramson Cancer Center, Philadelphia, United States
T1  - MEDIOLA: A phase I/II, open-label trial of olaparib in combination with durvalumab (MEDI4736) in patients (pts) with advanced solid tumours
KW  - anthracycline
KW  - ATM protein
KW  - BRCA1 protein
KW  - durvalumab
KW  - endogenous compound
KW  - epidermal growth factor receptor 2
KW  - olaparib
KW  - platinum
KW  - breast cancer
KW  - chemotherapy
KW  - clinical article
KW  - clinical trial
KW  - controlled clinical trial
KW  - controlled study
KW  - disease control
KW  - disease duration
KW  - drug combination
KW  - drug therapy
KW  - female
KW  - gene mutation
KW  - germ line
KW  - human
KW  - monotherapy
KW  - nuclear magnetic resonance imaging
KW  - open study
KW  - ovary cancer
KW  - overall survival
KW  - pharmacokinetics
KW  - phase 1 clinical trial
KW  - phase 2 clinical trial
KW  - probability
KW  - progression free survival
KW  - response evaluation criteria in solid tumors
KW  - safety
KW  - small cell lung cancer
KW  - stomach cancer
KW  - study design
KW  - tablet
N2  - Background: Olaparib (Lynparza) is a potent, oral PARP inhibitor that induces synthetic lethality in tumours deficient in homologous recombination repair. Durvalumab is a selective, high-affinity, engineered, human IgG1 mAb that blocks PD-L1 binding to PD-1 and CD80, preventing PD-L1-mediated inhibition of T-cell activation, and promoting antitumour immune responses. In a Phase I study (NCT02484404), olaparib plus durvalumab was tolerable, and a recommended combination dose was determined (Lee et al, ASCO 2016). MEDIOLA (NCT02734004) is using this combination dose to assess olaparib and durvalumab, which may have complementary mechanisms of action, in pts selected using criteria that predict sensitivity to olaparib. Trial design: MEDIOLA has four pt cohorts: pts with platinum-sensitive recurrent ovarian cancer (OC) who have received ≥2 lines of platinum-based therapy and have a known/suspected deleterious germline BRCA1/2 mutation (gBRCAm); pts with unresectable, advanced, gBRCAm, HER2-negative breast cancer (BC) who have received anthracycline/taxane therapy; pts with small-cell lung cancer (SCLC) that has relapsed >12 weeks (wks) after platinum-based therapy; and pts with advanced ATM-negative gastric cancer (GC) that has progressed after first-line chemotherapy. Pts will receive olaparib monotherapy (300 mg bid, tablets) for 4 wks, then olaparib (300 mg bid) plus durvalumab (1500 mg IV q4w) until disease progression. Disease will be assessed by CT/MRI at baseline, after olaparib monotherapy and every 8 wks during the combination phase. Primary objectives are disease control rate (DCR) at 12 wks (includes pts with complete/partial response or stable disease) by modified RECIST 1.1 (using a post-progression scan), safety and tolerability. Secondary endpoints include pharmacokinetics, DCR at 28 wks, objective response rate, progression-free survival and overall survival. Cohorts will be considered as individual Bayesian predictive probability designs. Initially, 10 pts/cohort will be enrolled across ∼17 centres worldwide, with expansion to n = 30 (OC), n = 38 (BC), n = 34 (SCLC) and n = 37 (GC) after interim assessment. Enrolment began in Q1 2016.
ER  - 

TY  - JOUR
Y1  - 2015
VL  - 10
IS  - 4
SP  - 583
EP  - 596
SN  - 1776-260X
SN  - 1776-2596
JF  - Targeted Oncology
JO  - Targeted Oncol.
UR  - http://www.embase.com/search/results?subaction=viewrecord&from=export&id=L604513048
U2  - L604513048
DB  - Embase
DB  - Medline
L2  - http://dx.doi.org/10.1007/s11523-015-0369-6
DO  - 10.1007/s11523-015-0369-6
A1  - Despierre E.
A1  - Vergote I.
A1  - Anderson R.
A1  - Coens C.
A1  - Katsaros D.
A1  - Hirsch F.R.
A1  - Boeckx B.
A1  - Varella-Garcia M.
A1  - Ferrero A.
A1  - Ray-Coquard I.
A1  - Berns E.M.J.J.
A1  - Casado A.
A1  - Lambrechts D.
A1  - Jimeno A.
M1  - (Despierre E., evelyndespierre@gmail.com; Vergote I.) Gynecologic Oncology and Leuven Cancer Institute, and Department of Oncology, KU Leuven, University Hospitals Leuven, Leuven, Belgium
M1  - (Anderson R.; Hirsch F.R.; Varella-Garcia M.; Jimeno A.) University of Colorado Cancer Center, Aurora, United States
M1  - (Coens C.) EORTC Headquarters, Brussels, Belgium
M1  - (Katsaros D.) Azienda Ospedaliera, Presidio Santa Anna, SCDO 3 Ginecologia Oncologica, Università di Torino, Turin, Italy
M1  - (Boeckx B.; Lambrechts D.) Laboratory for Translational Genetics, Department of Oncology, KU Leuven, Leuven, Belgium
M1  - (Boeckx B.; Lambrechts D.) Vesalius Research Center (VRC), VIB, Leuven, Belgium
M1  - (Ferrero A.) Academic Division of Gynecological Oncology, Mauriziano Hospital, Turin, Italy
M1  - (Ray-Coquard I.) Département d’Oncologie Médicale Adulte, Centre Leon Bérard, Lyon, France
M1  - (Berns E.M.J.J.) Erasmus MC Cancer Institute, Rotterdam, Netherlands
M1  - (Casado A.) Hospital Universitario Clínico San Carlos, Servicio de Oncologia Medica, Madrid, Spain
AD  - E. Despierre, Gynecologic Oncology and Leuven Cancer Institute, and Department of Oncology, KU Leuven, University Hospitals Leuven, Leuven, Belgium
T1  - Epidermal Growth Factor Receptor (EGFR) Pathway Biomarkers in the Randomized Phase III Trial of Erlotinib Versus Observation in Ovarian Cancer Patients with No Evidence of Disease Progression after First-Line Platinum-Based Chemotherapy
KW  - NCT00263822
KW  - B Raf kinase
KW  - epidermal growth factor receptor
KW  - epidermal growth factor receptor 2
KW  - erlotinib
KW  - phosphatidylinositol 3,4,5 trisphosphate 3 phosphatase
KW  - protein kinase B
KW  - uvomorulin
KW  - vimentin
KW  - adult
KW  - aged
KW  - article
KW  - BRAF gene
KW  - cancer growth
KW  - controlled study
KW  - drug efficacy
KW  - drug receptor binding
KW  - EGFR gene
KW  - female
KW  - fluorescence in situ hybridization
KW  - gene
KW  - gene amplification
KW  - gene dosage
KW  - HER2 gene
KW  - human
KW  - human tissue
KW  - major clinical study
KW  - oncogene K ras
KW  - oncogene N ras
KW  - ovary cancer
KW  - overall survival
KW  - phase 3 clinical trial
KW  - PIK3CA gene
KW  - priority journal
KW  - progression free survival
KW  - prospective study
KW  - protein expression
KW  - PTEN gene
KW  - randomized controlled trial
KW  - signal transduction
KW  - somatic mutation
N2  - Background: In this work, we aimed to identify molecular epidermal growth factor receptor (EGFR) tissue biomarkers in patients with ovarian cancer who were treated within the phase III randomized European Organisation for Research and Treatment of Cancer-Gynaecological Cancer Group (EORTC-GCG) 55041 study comparing erlotinib with observation in patients with no evidence of disease progression after first-line platinum-based chemotherapy. Methods: Somatic mutations in KRAS, BRAF, NRAS, PIK3CA, EGFR, and PTEN were determined in 318 (38 %) and expression of EGFR, pAkt, pMAPK, E-cadherin and Vimentin, and EGFR and HER2 gene copy numbers in 218 (26 %) of a total of 835 randomized patients. Biomarker data were correlated with progression-free survival (PFS) and overall survival (OS). Results: Only 28 mutations were observed among KRAS, BRAF, NRAS, PIK3CA, EGFR, and PTEN (in 7.5 % of patients), of which the most frequent were in KRAS and PIK3CA. EGFR mutations occurred in only three patients. When all mutations were pooled, patients with at least one mutation in KRAS, NRAS, BRAF, PIK3CA, or EGFR had longer PFS (33.1 versus 12.3 months; HR 0.57; 95 % CI 0.33 to 0.99; P = 0.042) compared to those with wild-type tumors. EGFR overexpression was detected in 93 of 218 patients (42.7 %), and 66 of 180 patients (36.7 %) had EGFR gene amplification or high levels of copy number gain. Fifty-eight of 128 patients had positive pMAPK expression (45.3 %), which was associated with inferior OS (38.9 versus 67.0 months; HR 1.81; 95 % CI 1.11 to 2.97; P = 0.016). Patients with positive EGFR fluorescence in situ hybridization (FISH) status had worse OS (46.1 months) than those with negative status (67.0 months; HR 1.56; 95 % CI 1.01 to 2.40; P = 0.044) and shorter PFS (9.6 versus 16.1 months; HR 1.57; 95 % CI 1.11 to 2.22; P = 0.010). None of the investigated biomarkers correlated with responsiveness to erlotinib. Conclusions: In this phase III study, increased EGFR gene copy number was associated with worse OS and PFS in patients with ovarian cancer. It remains to be determined whether this association is purely prognostic or is also predictive.
ER  - 

TY  - JOUR
Y1  - 2015
VL  - 14
IS  - 12
SN  - 1535-7163
JF  - Molecular Cancer Therapeutics
JO  - Mol. Cancer Ther.
UR  - http://www.embase.com/search/results?subaction=viewrecord&from=export&id=L72186713
U2  - L72186713
DB  - Embase
L1  - http://mct.aacrjournals.org/content/14/12_Supplement_2/B185.abstract?sid=2782a149-0253-4061-85a7-bfd185ce2037
L2  - http://dx.doi.org/10.1158/1535-7163.TARG-15-B185
DO  - 10.1158/1535-7163.TARG-15-B185
A1  - Yu Y.
A1  - Meade J.
A1  - Wick M.J.
A1  - Terence H.
A1  - Eathiraj S.
A1  - Schwartz B.
A1  - Abbadessa G.
M1  - (Yu Y.; Terence H.; Eathiraj S.; Schwartz B.; Abbadessa G.) ArQule, Inc., Burlington, United States
M1  - (Meade J.; Wick M.J.) South Texas Accelerated Research Therapeutics, San Antonio, United States
AD  - Y. Yu, ArQule, Inc., Burlington, United States
T1  - ARQ 092 enhances the efficacy of paclitaxel, lapatinib, trastuzumab, trametinib, and ARQ 087 both in cancer cell lines and mouse xenograft cancer models
KW  - paclitaxel
KW  - lapatinib
KW  - trastuzumab
KW  - trametinib
KW  - vemurafenib
KW  - antiinfective agent
KW  - phosphotransferase
KW  - protein kinase B inhibitor
KW  - cancer cell line
KW  - mouse
KW  - xenograft
KW  - cancer model
KW  - neoplasm
KW  - therapy
KW  - model
KW  - tumor growth
KW  - mutation
KW  - plasma
KW  - in vitro study
KW  - melanoma
KW  - female
KW  - human
KW  - antineoplastic activity
KW  - ovary cancer
KW  - breast
KW  - clinical study
KW  - radiotherapy
KW  - chemotherapy
KW  - cell line
KW  - pharmacokinetics
KW  - Western blotting
KW  - patient
N2  - Background: Dysregulation of the PI3K-AKT signaling pathway has been implicated as a key driver in cancer initiation and progression. AKT is a serine/threonine kinase and a critical component mediating the PI3K-AKT signaling axis. Although AKT inhibitors have been extensively studied, clinical outcome has not been impressive. Interestingly, it has been shown that PI3K/AKT pathway has been involved in resistance to conventional chemotherapy, and inhibition of AKT enhances targeted therapy and sensitizes radiation therapy. ARQ 092 is a potent and selective pan-AKT inhibitor and currently in early clinical studies. In this study, we assessed combined effect of ARQ 092 with a chemotherapeutic agent, anti-MEK and andi-HER2 agents, and ARQ 087, a pan-FGFR experimental inhibitor in vitro and in vivo. Methods: In vitro ARQ 092 and ARQ 087 combination studies were performed based on the Chou-Talalay method and combinatorial indices were calculated. In vivo, ARQ 092 at doses of 20-120mg/Kg was tested in combination with paclitaxel, lapatinib, trastuzumab, trametinib, and ARQ 087. Xenografts used were endometrial (AN3CA) and breast (HCC1954, KPL-4, ZR-75-1) tumors, two patient-derived (PDX) models of endometrial (with PIK3CAH1047R and R93W+D350G mutations) and in one vemurafenib-resistant melanoma PDX (with BRAFV600E and PIK3CA H1047R mutations). With the AN3CA model, pathway analysis was performed by Western blot, and blood/tumor pharmacokinetic was analyzed. Results: Among all cell lines tested with the combination of ARQ 092 and ARQ 087, the highest rate of synergism was found in endometrial and ovarian cancers, respectively in 44% (4/9, 3 bearing both PIK3CA/PIK3R1 and FGFR2 mutations) and 38% (3/8, all with PIK3CA/R1 mutations). In six in vivo mouse xenograft models, ARQ 092 enhanced efficacy of paclitaxel, lapatinib, trastuzumab, and ARQ 087 by reducing tumor growth as much as 85%, 73%, 91%, 86% respectively, while single agent comparators reduced tumors by 38%, 0%, 30%, and 32% respectively. In endometrial PDX models, the combination of ARQ 092 with trametinib and ARQ 087 enhanced anti-tumor activity of each drug alone, reducing tumor growth by 67% and 71%, respectively compared to single-agent tumor reductions by 43% and 2%. When combined with trametinib tumor growth was reduced by 73% in a vemurafenib-resistant melanoma PDX model, while trametinib alone only reduced tumor growth by 26%. When ARQ 092 was combined with ARQ 087, pathway analysis showed 76% pAKT inhibition and 86% pFGFR inhibition, while single agent ARQ 087 inhibited pFGFR by 43%. PK analysis showed ARQ 092 accumulates up to 21 μM in tumor vs 0.6 μM in plasma (35 fold). ARQ 087 also accumulates in tumor and was elevated when combined with ARQ 092: 1.1 μM in plasma and 20 μM in tumor (20 fold) as single agent vs 2.7 μM in plasma and 110 μM in tumor (41 fold) when combined with ARQ 092. Conclusions: ARQ 092 enhances in vivo anti-tumor activity of paclitaxel, lapatinib, trastuzumab, trametinib. ARQ 092 is synergistic, in vitro and in vivo, with ARQ 087, with significant PI3K/AKT and FGFR pathway inhibition.
ER  - 

TY  - JOUR
Y1  - 2015
VL  - 10
IS  - 12
SN  - 1932-6203
JF  - PLoS ONE
JO  - PLoS ONE
UR  - http://www.embase.com/search/results?subaction=viewrecord&from=export&id=L607884399
U2  - L607884399
DB  - Embase
DB  - Medline
L2  - http://dx.doi.org/10.1371/journal.pone.0144126
DO  - 10.1371/journal.pone.0144126
A1  - Pathak H.B.
A1  - Zhou Y.
A1  - Sethi G.
A1  - Hirst J.
A1  - Schilder R.J.
A1  - Golemis E.A.
A1  - Godwin A.K.
M1  - (Pathak H.B., hpathak@kumc.edu; Hirst J.; Godwin A.K.) Department of Pathology and Laboratory Medicine, University of Kansas Medical Center, Kansas City, United States
M1  - (Zhou Y.) Biostatistics and Bioinformatics Facility, Fox Chase Cancer Center, Philadelphia, United States
M1  - (Sethi G.) Department of Biochemistry and Molecular Biology, Drexel University College of Medicine, Philadelphia, United States
M1  - (Schilder R.J.) Department of Gynecologic Medical Oncology, Thomas Jefferson University, Philadelphia, United States
M1  - (Golemis E.A.) Molecular Therapeutics Program, Fox Chase Cancer Center, Philadelphia, United States
M1  - (Pathak H.B., hpathak@kumc.edu; Godwin A.K.) University of Kansas Cancer Center, Kansas City, United States
M1  - (Sethi G.) Institute for Systems Biology, Seattle, United States
T1  - A Synthetic Lethality Screen Using a Focused siRNA Library to Identify Sensitizers to Dasatinib Therapy for the Treatment of Epithelial Ovarian Cancer
KW  - Crk associated substrate protein
KW  - dasatinib
KW  - epidermal growth factor receptor
KW  - epidermal growth factor receptor 2
KW  - growth factor receptor bound protein 2
KW  - NEDD9 protein
KW  - silmitasertib
KW  - small interfering RNA
KW  - tumor protein
KW  - unclassified drug
KW  - apoptosis
KW  - article
KW  - cell proliferation
KW  - controlled study
KW  - CSNK2A1 gene
KW  - DAG1 gene
KW  - drug efficacy
KW  - drug screening
KW  - gene silencing
KW  - GRB2 gene
KW  - human
KW  - human cell
KW  - molecular library
KW  - ovary carcinoma
KW  - PRKCE gene
KW  - protein denaturation
KW  - tumor gene
KW  - VAV1 gene
KW  - cx 4945
C1  - cx 4945
N2  - Molecular targeted therapies have been the focus of recent clinical trials for the treatment of patients with recurrent epithelial ovarian cancer (EOC). The majority have not fared well as monotherapies for improving survival of these patients. Poor bioavailability, lack of predictive biomarkers, and the presence of multiple survival pathways can all diminish the success of a targeted agent. Dasatinib is a tyrosine kinase inhibitor of the Src-family kinases (SFK) and in preclinical studies shown to have substantial activity in EOC. However, when evaluated in a phase 2 clinical trial for patients with recurrent or persistent EOC, it was found to have minimal activity.We hypothesized that synthetic lethality screens performed using a cogently designed siRNA library would identify second-site molecular targets that could synergize with SFK inhibition and improve dasatinib efficacy. Using a systematic approach, we performed primary siRNA screening using a library focused on 638 genes corresponding to a network centered on EGFR, HER2, and the SFK-scaffolding proteins BCAR1, NEDD9, and EFS to screen EOC cells in combination with dasatinib. We followed up with validation studies including deconvolution screening, quantitative PCR to confirm effective gene silencing, correlation of gene expression with dasatinib sensitivity, and assessment of the clinical relevance of hits using TCGA ovarian cancer data. A refined list of five candidates (CSNK2A1, DAG1, GRB2, PRKCE, and VAV1) was identified as showing the greatest potential for improving sensitivity to dasatinib in EOC. Of these, CSNK2A1, which codes for the catalytic alpha subunit of protein kinase CK2, was selected for additional evaluation. Synergistic activity of the clinically relevant inhibitor of CK2, CX-4945, with dasatinib in reducing cell proliferation and increasing apoptosis was observed across multiple EOC cell lines. This overall approach to improving drug efficacy can be applied to other targeted agents that have similarly shown poor clinical activity.
ER  - 

TY  - JOUR
Y1  - 2015
VL  - 26
IS  - 43
SP  - 435102
SN  - 1361-6528
JF  - Nanotechnology
JO  - Nanotechnology
UR  - http://www.embase.com/search/results?subaction=viewrecord&from=export&id=L611356700
U2  - L611356700
DB  - Medline
L2  - http://dx.doi.org/10.1088/0957-4484/26/43/435102
DO  - 10.1088/0957-4484/26/43/435102
A1  - Guerrero Y.A.
A1  - Bahmani B.
A1  - Singh S.P.
A1  - Vullev V.I.
A1  - Kundra V.
A1  - Anvari B.
M1  - (Guerrero Y.A.; Bahmani B.; Singh S.P.; Vullev V.I.; Kundra V.; Anvari B.) Department of Bioengineering, University of California, Riverside, CA 92521, USA
T1  - Virus-resembling nano-structures for near infrared fluorescence imaging of ovarian cancer HER2 receptors
KW  - epidermal growth factor receptor 2
KW  - ERBB2 protein, human
KW  - fluorescein isothiocyanate
KW  - indocyanine green
KW  - monoclonal antibody
KW  - nanomaterial
KW  - tumor marker
KW  - Bromovirus
KW  - chemistry
KW  - female
KW  - human
KW  - immunohistochemistry
KW  - immunology
KW  - metabolism
KW  - near infrared spectroscopy
KW  - ovary tumor
KW  - pathology
KW  - photon correlation spectroscopy
KW  - physiology
KW  - spectrofluorometry
KW  - tumor cell line
N2  - Ovarian cancer remains the dominant cause of death due to malignancies of the female reproductive system. The capability to identify and remove all tumors during intraoperative procedures may ultimately reduce cancer recurrence, and lead to increased patient survival. The objective of this study is to investigate the effectiveness of an optical nano-structured system for targeted near infrared (NIR) imaging of ovarian cancer cells that over-express the human epidermal growth factor receptor 2 (HER2), an important biomarker associated with ovarian cancer. The nano-structured system is comprised of genome-depleted plant-infecting brome mosaic virus doped with NIR chromophore, indocyanine green, and functionalized at the surface by covalent attachment of monoclonal antibodies against the HER2 receptor. We use absorption and fluorescence spectroscopy, and dynamic light scattering to characterize the physical properties of the constructs. Using fluorescence imaging and flow cytometry, we demonstrate the effectiveness of these nano-structures for targeted NIR imaging of HER2 receptors in vitro. These functionalized nano-materials may provide a platform for NIR imaging of ovarian cancer.
ER  - 

TY  - JOUR
Y1  - 2015
VL  - 8
IS  - 1
SN  - 1757-2215
JF  - Journal of Ovarian Research
JO  - J. Ovarian Res.
UR  - http://www.embase.com/search/results?subaction=viewrecord&from=export&id=L606479113
U2  - L606479113
DB  - Embase
DB  - Medline
L2  - http://dx.doi.org/10.1186/s13048-015-0195-6
DO  - 10.1186/s13048-015-0195-6
A1  - Zhang M.
A1  - Zhuang G.
A1  - Sun X.
A1  - Shen Y.
A1  - Zhao A.
A1  - Di W.
M1  - (Zhang M., fudoczhang82@126.com; Sun X., sunxiangjun@renji.com; Zhao A., zamzkh0526@126.com; Di W., diwen163@163.com) Department of Obstetrics and Gynecology, Ren Ji Hospital, School of Medicine, Shanghai Jiao Tong University, Shanghai, China
M1  - (Zhang M., fudoczhang82@126.com; Sun X., sunxiangjun@renji.com; Zhao A., zamzkh0526@126.com; Di W., diwen163@163.com) Shanghai Key Laboratory of Gynecologic Oncology, Ren Ji Hospital, School of Medicine, Shanghai Jiao Tong University, Shanghai, China
M1  - (Zhuang G., zhuangguanglei@163.com) State Key Laboratory of Oncogenes and Related Genes, Renji-Med X Clinical Stem Cell Research Center, Ren Ji Hospital, School of Medicine, Shanghai Jiao Tong University, Shanghai, China
M1  - (Shen Y., minisyy@163.com) Department of Pathology, Ren Ji Hospital, School of Medicine, Shanghai Jiao Tong University, Shanghai, China
AD  - W. Di, Department of Obstetrics and Gynecology, Ren Ji Hospital, School of Medicine, Shanghai Jiao Tong University, Shanghai, China
T1  - Risk prediction model for epithelial ovarian cancer using molecular markers and clinical characteristics
KW  - antineoplastic agent
KW  - B Raf kinase
KW  - BRCA1 protein
KW  - epidermal growth factor receptor
KW  - epidermal growth factor receptor 2
KW  - KRAS protein
KW  - platinum complex
KW  - tumor marker
KW  - unclassified drug
KW  - adjuvant chemotherapy
KW  - adult
KW  - aged
KW  - article
KW  - cancer classification
KW  - cancer prognosis
KW  - cancer staging
KW  - cancer survival
KW  - China
KW  - clinical feature
KW  - cohort analysis
KW  - controlled study
KW  - cytoreductive surgery
KW  - diagnostic accuracy
KW  - diagnostic test accuracy study
KW  - disease association
KW  - female
KW  - histopathology
KW  - human
KW  - human tissue
KW  - immunohistochemistry
KW  - intermethod comparison
KW  - major clinical study
KW  - mathematical model
KW  - middle aged
KW  - minimal residual disease
KW  - outcome assessment
KW  - ovary carcinoma
KW  - overall survival
KW  - parity
KW  - performance
KW  - peritoneum metastasis
KW  - prediction
KW  - priority journal
KW  - protein expression
KW  - receiver operating characteristic
KW  - retrospective study
KW  - risk prediction model
KW  - scoring system
KW  - validation study
N2  - Background: A high-quality risk prediction model is urgently needed for the clinical management of ovarian cancer. However most existing models are solely based on clinical parameters, and molecular classifications in recent reports are still being debated. This study aimed to establish a risk prediction model by using both clinicopathological and molecular factors (the synthetic model) for epithelial ovarian cancer. Methods: A retrospective cohort study was conducted in epithelial ovarian cancer patients (n = 161) treated with primary debulking surgery and adjuvant chemotherapy. The expression level of 15 selected molecular markers were measured using immunohistochemistry. A risk model was developed using COX regression analysis with overall survival as the primary outcome. A simplified scoring system for each prognostic factor was based on its coefficient. Independent validation (n = 40) was conducted to evaluate the performance of the model. Results: A total of 10 out of 15 molecular markers were significantly associated with clinical characteristics and overall survival. The synthetic model performed better than the clinicopathological risk model or the molecular risk model alone, as assessed by analysis of the receiver-operating characteristics curve area and the Youden index. The synthetic model included parity (>3), peritoneal metastasis, stage, tumor type, residual disease, and expression of human epidermal growth factor receptor 2 (HER2), epidermal growth factor receptor (EGFR), breast cancer 1 (BRCA1), murine sarcoma viral oncogene homolog B (BRAF) and Kirsten rat sarcoma viral oncogene homolog (KRAS). Conclusions: Our synthetic risk model may more accurately predict survival of epithelial ovarian cancer patients than current models.
ER  - 

TY  - JOUR
Y1  - 2015
VL  - 76
SP  - 31
SN  - 0198-8859
JF  - Human Immunology
JO  - Hum. Immunol.
UR  - http://www.embase.com/search/results?subaction=viewrecord&from=export&id=L72219374
U2  - L72219374
DB  - Embase
A1  - Patterson A.M.
A1  - McMurtry C.
A1  - Bardet W.
A1  - Kaabinejadian S.
A1  - Jackson K.
A1  - Hildebrand W.
M1  - (Patterson A.M.; McMurtry C.; Bardet W.; Kaabinejadian S.; Jackson K.; Hildebrand W.) University of Oklahoma, Health Sciences Center, Oklahoma City, United States
AD  - A.M. Patterson, University of Oklahoma, Health Sciences Center, Oklahoma City, United States
T1  - Ligands distinct to ovarian cancer HLA-a∗02:01
KW  - ligand
KW  - peptide
KW  - protein
KW  - epidermal growth factor receptor
KW  - vasculotropin
KW  - tumor antigen
KW  - mesothelin
KW  - epidermal growth factor receptor 2
KW  - gamma urogastrone
KW  - protein p53
KW  - ovary cancer
KW  - American
KW  - society
KW  - histocompatibility
KW  - immunogenetics
KW  - female
KW  - T lymphocyte
KW  - neoplasm
KW  - cell line
KW  - human
KW  - sequence analysis
KW  - cancer immunotherapy
KW  - protein analysis
KW  - data base
KW  - bioinformatics
KW  - software
KW  - tandem mass spectrometry
KW  - high performance liquid chromatography
KW  - affinity chromatography
KW  - bioreactor
KW  - elution
KW  - algorithm
KW  - cell therapy
KW  - vaccination
KW  - gynecologic disease
KW  - tumor cell
KW  - prognosis
KW  - cancer cell
N2  - Aim: T cells recognize cancer cells via HLA/peptide complexes, and class I HLA-restricted tumor infiltrating T cells correspond to favorable prognosis in ovarian cancer, the most deadly gynecologic disease. The identification of tumor-marking HLA/peptide complexes empowers bourgeoning cancer immunotherapy strategies such as therapeutic vaccination or transgenic T cell therapy. While predictive algorithms are highly useful, a large proteomic study can both inform predictive strategies and directly identify novel cancer-associated peptides. Here, ligand elution and peptide sequencing was used to characterize ligands defining the HLA-A∗02:01 of cancerous ovarian cells. Methods: A secreted form of HLA-A∗02:01 was stably transfected into the human ovarian cancer lines SKOV-3, A2780, OV-90 as well as the immortalized normal ovarian line FHIOSE. HLA was harvested from bioreactors of each cell line and purified by affinity chromatography. Purified peptides were fractionated by two dimensions of high-pressure liquid chromatography followed by tandem mass spectrometry and PEAKS software for peptide sequencing. Ingenuity Pathway Analysis and DAVID Bioinformatics Databases were used for source protein analysis. Results: Over 30,000 peptides on average were identified at a 1% false discovery rate for each line, with peptide lengths matching expected frequencies. A clear overarching HLA-A∗02:01 motif was observed, and novel length-specific motif nuances were detectable. Source protein enrichments were identified, and multiple novel as well as previously predicted peptides were found from characterized ovarian cancer antigens such as p53, human epidermal growth factor receptor 2 (HER2), mesothelin, vascular endothelial growth factor alpha (VEGFA), and epidermal growth factor receptor (EGFR). Finally, a comparative analysis between cell lines revealed consistent and defining ligands among the ovarian cancer lines. Conclusions: Class I HLA gathered from tumor cells in this large-scale study provided for the direct characterization of the cancerous ligandome with unprecedented breadth. This brought to light individual peptides consistent and distinct to the HLA-A∗02:01 of cancerous cells, and these ligands represent candidate peptides for use in ovarian cancer immunotherapy.
ER  - 

TY  - JOUR
Y1  - 2015
VL  - 25
IS  - 9
SP  - 415
EP  - 417
SN  - 1048-891X
JF  - International Journal of Gynecological Cancer
JO  - Int. J. Gynecol. Cancer
UR  - http://www.embase.com/search/results?subaction=viewrecord&from=export&id=L72077002
U2  - L72077002
DB  - Embase
L2  - http://dx.doi.org/10.1097/01.IGC.0000473498.85773.6e
DO  - 10.1097/01.IGC.0000473498.85773.6e
A1  - Colombo N.
A1  - González-Martin A.
A1  - Oestergaard M.Z.
A1  - Rau J.
A1  - Canzler U.
A1  - Fabbro M.
A1  - Martínez J.
A1  - Kiermaier A.
A1  - Mitchell L.
A1  - Kurzeder C.
M1  - (Colombo N.) Division of Medical Gynecologic Oncology, MaNGO and European Institute of Oncology, University of Milan-Bicocca, Milan, Italy
M1  - (González-Martin A.) Medical Oncology Department, GEICO and MD Anderson Cancer Center Spain, Madrid, Spain
M1  - (Oestergaard M.Z.; Kiermaier A.) Oncology Biomarker Development, F Hoffmann-La Roche, Basel, Switzerland
M1  - (Rau J.) Coordinating Center for Clinical Trials, Philipps-University of Marburg, Marburg, Germany
M1  - (Canzler U.) Department of Gynecology and Obstetrics, AGO and University Hospital Carl Gustav Carus, Dresden, Germany
M1  - (Fabbro M.) Department of Medical Oncology, GINECO and Centre De Lutte Contre Le Cancer Val D'Aurelle, Montpellier, France
M1  - (Martínez J.) Department of Medical Oncology, GEICO and Hospital Virgen De La Arrixaca, El Palmar, Spain
M1  - (Mitchell L.) Global Medical Affairs Biometrics, F Hoffmann-La Roche, Basel, Switzerland
M1  - (Kurzeder C.) Department of Medical Oncology, AGO and Kliniken Essen Mitte, Essen, Germany
AD  - N. Colombo, Division of Medical Gynecologic Oncology, MaNGO and European Institute of Oncology, University of Milan-Bicocca, Milan, Italy
T1  - Biomarker results from penelope, a randomised phase III trial evaluating chemotherapy ± pertuzumab for platinum-resistant ovarian cancer (PROC) with low tumour HER3 mRNA expression
KW  - biological marker
KW  - pertuzumab
KW  - platinum
KW  - messenger RNA
KW  - gemcitabine
KW  - human
KW  - chemotherapy
KW  - ovary cancer
KW  - neoplasm
KW  - European
KW  - society
KW  - oncology
KW  - female
KW  - population
KW  - patient
KW  - breast cancer
KW  - membrane
KW  - statistical significance
KW  - progression free survival
KW  - protein expression
KW  - predictive value
KW  - patient selection
N2  - Background. Retrospective analyses in PROC suggested improved progression-free survival (PFS) by combining pertuzumab with gemcitabine in patients with low tumour HER3 mRNA expression [Makhija 2010]. PENELOPE aimed to confirm this signal in patients with centrally tested low tumour HER3 mRNA expression (concentration ratio ≤2.81 by qRT-PCR on cobas z480). Combining pertuzumab with chemotherapy improved independent review committee (IRC)-assessed PFS (primary endpoint) without reaching statistical significance (HR=0.74; p=0.14). Patients and Methods. To explore prognostic and predictive effects of HER2/HER3 mRNA/membrane H-score, the treated biomarker-evaluable PENELOPE population (N=153) was dichotomised using each median as the cut-off. Results. Compared with pivotal trials in HER2-positive breast cancer, PENELOPE PROC samples showed generally lower HER2 mRNA/protein expression, higher HER3 protein expression and similar HER3 mRNA expression. Pertuzumab treatment effect was similar in low and high HER3 mRNA subgroups. Quartile analyses showed no consistent linear trend: pertuzumab effect was greatest in the lowest and highest quartiles. The suggested predictive effect of low HER2 membrane H-score for IRC-assessed PFS was not confirmed by other endpoints. HER2 mRNA and HER3 H-score showed no predictive effect. Conclusions. In preliminary analyses, none of the explored biomarkers showed additional predictive value for pertuzumab efficacy. Within the pre-selected 'low HER3 mRNA' population, no further consistent HER3-related differential benefit was discernible, preventing refinement of the HER3 cut-off for patient selection. Further analyses, including prognostic effects and the screened population (N=324), will be presented. (Table Presented).
ER  - 

TY  - JOUR
Y1  - 2015
VL  - 75
IS  - 15
SN  - 0008-5472
JF  - Cancer Research
JO  - Cancer Res.
UR  - http://www.embase.com/search/results?subaction=viewrecord&from=export&id=L72191246
U2  - L72191246
DB  - Embase
L1  - http://cancerres.aacrjournals.org/content/75/15_Supplement/654.abstract?sid=ee488ad8-4625-48ba-9932-b39ecaa74ace
L2  - http://dx.doi.org/10.1158/1538-7445.AM2015-654
DO  - 10.1158/1538-7445.AM2015-654
A1  - Wadehra M.
A1  - Kiyohara M.
A1  - Dillard C.
A1  - Ashki N.
A1  - Qin C.
M1  - (Wadehra M.; Kiyohara M.; Dillard C.; Ashki N.; Qin C.) UCLA David Geffen School of Medicine, Los Angeles, United States
AD  - M. Wadehra, UCLA David Geffen School of Medicine, Los Angeles, United States
T1  - PG-101 in combination with docetaxel or Herceptin improves breast cancer survival
KW  - docetaxel
KW  - trastuzumab
KW  - monoclonal antibody
KW  - marker
KW  - membrane protein
KW  - protein
KW  - breast cancer
KW  - cancer survival
KW  - American
KW  - cancer research
KW  - human
KW  - neoplasm
KW  - female
KW  - patient
KW  - therapy
KW  - model
KW  - immunohistochemistry
KW  - ovary cancer
KW  - population
KW  - adjuvant therapy
KW  - health care quality
KW  - survival
KW  - tumor cell
KW  - prognosis
KW  - cancer stem cell
KW  - hospital patient
KW  - tumor growth
KW  - xenograft
KW  - triple negative breast cancer
N2  - Background: Breast cancer is a heterogeneous disease with several subtypes which dictate which course of treatment each patient will receive. However, resistance remains a significant challenge. In triple negative breast cancer (TNBC), an aggressive histological subtype with limited treatment options and very poor prognosis, resistance to current standard therapies such as taxanes severely limits the available options for previously treated patients. This problem also occurs with targeted therapies. Trastuzumab is the standard of care for HER2+ tumors. However, De novo or acquired Trastuzumab resistance is a major limitation for its clinical efficacy. Thus, there remains an urgent unmet need for improved targeted agents for this patient population. Methods: To this end, we define another marker epithelial membrane protein-2 (EMP2) as a novel target for Trastuzumab and taxane resistant tumors. EMP2 expression was determined using standard immunohistochemistry. We have recently developed a novel IgG1 monoclonal antibody to EMP2 termed PG-101. Acquired Trastuzumab and docetaxel resistant tumors were treated with PG-101 using human xenograft models. Results: EMP2 is an oncogenic protein whose expression has been shown to correlate with tumor progression as well as the formation of breast cancer stem cells. In this study, we present evidence that EMP2 is highly expressed in acquired resistant tumor cells both in culture as well as in patient samples. We also tested the efficacy of PG-101 in combination with docetaxel, and we have evidence that the combination significantly improves tumor-free survival. Moreover, preliminary data also strongly suggests that PG-101 can be used as an adjuvant therapy for docetaxel and Trastuzumab resistant tumors whereby PG-101 reduced both tumor load in both models in vivo. Conclusions: Given that EMP2 is also overexpressed in endometrial and ovarian cancers, our data collectively suggest that PG-101 therapy has the potential to revolutionize the outcomes for women with cancer.
ER  - 

TY  - JOUR
Y1  - 2015
VL  - 21
IS  - 16
SN  - 1557-3265
JF  - Clinical Cancer Research
JO  - Clin. Cancer Res.
UR  - http://www.embase.com/search/results?subaction=viewrecord&from=export&id=L615001000
U2  - L615001000
DB  - Embase
L2  - http://dx.doi.org/10.1158/1557-3265.OVCASYMP14-POSTER-THER-1436
DO  - 10.1158/1557-3265.OVCASYMP14-POSTER-THER-1436
A1  - Yang L.
A1  - Satpathy M.
A1  - Wang L.
A1  - Zielinski R.
A1  - Qian W.
A1  - Lipowska M.
A1  - Capala J.
A1  - Wang A.
A1  - Mao H.
M1  - (Yang L.; Satpathy M.; Wang L.; Zielinski R.; Qian W.; Lipowska M.; Capala J.; Wang A.; Mao H.)
AD  - L. Yang
T1  - Image-guided and targeted therapy of advanced ovarian cancer using theranostic nanoparticles
KW  - biological marker
KW  - cisplatin
KW  - endogenous compound
KW  - epidermal growth factor receptor 2
KW  - nanoparticle
KW  - polymer
KW  - toxin
KW  - ultrasmall superparamagnetic iron oxide
KW  - animal cell
KW  - animal experiment
KW  - animal model
KW  - antineoplastic activity
KW  - cancer patient
KW  - cancer susceptibility
KW  - chemical binding
KW  - chemotherapy
KW  - controlled study
KW  - cytoreductive surgery
KW  - diagnosis
KW  - diagnostic test accuracy study
KW  - drug delivery system
KW  - drug therapy
KW  - female
KW  - fluorescence imaging
KW  - gene expression
KW  - human
KW  - infrared radiation
KW  - injection
KW  - lung metastasis
KW  - molecularly targeted therapy
KW  - nonhuman
KW  - nuclear magnetic resonance imaging
KW  - ovary cancer
KW  - peritoneum tumor
KW  - sensitivity and specificity
KW  - survival
KW  - symptom
KW  - tumor growth
KW  - tumor model
KW  - tumor recurrence
KW  - tumor resistance
KW  - tumor xenograft
N2  - About 80% of ovarian cancer patients are diagnosed at the advanced stage due to lack of a specific symptom for early detection. The major clinical challenges in the treatment of advanced ovarian cancer are inability of complete removal of peritoneal tumor metastases by debulking surgery, and drug resistant recurrent tumors developed in the majority of the patients. To address those clinical challenges, we have developed HER2/neu targeted magnetic iron oxide nanoparticles (lONPs) that efficiently deliver therapeutic and imaging agents into HER2 expressing ovarian cancer cells. Amphiphilic polymer coated 10 nm core size lONPs, without or with PEG modification, were conjugated with near infrared dye (NIR-830) labeled HER2 affibody or HER2 affitoxin, which is a fusing protein containing a HER2 affibody for targeting and a modified PE38 toxin as a therapeutic agent. A chemotherapy drug cisplatin, commonly used for ovarian cancer therapy, was further conjugated to carboxyl groups on the polymer coating of IONP via a coordinate bond. First, we demonstrated targeted drug delivery, and specificity and sensitivity of non-invasive tumor imaging by optical and MR imaging following intravenous (i.v.) or intraperitoneal (i.p.) delivery of the targeted theranostic IONPs in an orthotopic SKOV3 human ovarian cancer xenograft model with a high level of HER2/neu expression. Significant inhibition of the growth of primary ovarian tumor, and peritoneal and lung metastases was found after i.v. or i.p. delivery of cisplatin using 0.5 to 5 mg/Kg of cisplatin equivalent doses of HER2 affibody- or HER2 affitoxin-IONP in the tumor bearing mice once every 5 days for five injections. Furthermore, i.p. delivery of HER2 targeted theranostic IONP-cisplatin showed significantly better responses compared with i.v. delivery of the same nanoparticles. HER2 affitoxin-IONP-cisplatin treated mouse group showed enhanced anti-tumor effect compared to HER affibody-IONP-cisplatin treated mouse group. For both delivery approaches, we detected stronger tumor growth inhibitory effect on peritoneal metastatic tumors compared to the response in the primary ovarian tumors. Interestingly, we observed marked differences in the response to HER2 targeted therapy in different tumor bearing mice in the same group, and in different tumors in the same mouse. We also found that non-invasive optical imaging and MRI can be used to monitor IONP-drug delivery into tumors and to detect good responder or poor responder tumors during the treatment. Therefore, the HER2 targeted and image-guided treatment approach using theranostic IONPs has the potential for further development of a new biomarker targeted therapy for significantly improving survival of the ovarian cancer patients.
ER  - 

TY  - JOUR
Y1  - 2015
VL  - 102
IS  - 8
SP  - 924
EP  - 935
SN  - 1365-2168
JF  - The British journal of surgery
JO  - Br J Surg
UR  - http://www.embase.com/search/results?subaction=viewrecord&from=export&id=L605809403
U2  - L605809403
DB  - Medline
L2  - http://dx.doi.org/10.1002/bjs.9816
DO  - 10.1002/bjs.9816
A1  - Eccles B.K.
A1  - Copson E.R.
A1  - Cutress R.I.
A1  - Maishman T.
A1  - Altman D.G.
A1  - Simmonds P.
A1  - Gerty S.M.
A1  - Durcan L.
A1  - Stanton L.
A1  - Eccles D.M.
M1  - (Eccles B.K.) Cancer Sciences Academic Unit and University of Southampton Clinical Trials Unit, Faculty of Medicine, University of Southampton and University Hospital Southampton Foundation Trust, Southampton
M1  - (Copson E.R.) Cancer Sciences Academic Unit and University of Southampton Clinical Trials Unit, Faculty of Medicine, University of Southampton and University Hospital Southampton Foundation Trust, Southampton
M1  - (Cutress R.I.) Cancer Sciences Academic Unit and University of Southampton Clinical Trials Unit, Faculty of Medicine, University of Southampton and University Hospital Southampton Foundation Trust, Southampton
M1  - (Maishman T.) Cancer Sciences Academic Unit and University of Southampton Clinical Trials Unit, Faculty of Medicine, University of Southampton and University Hospital Southampton Foundation Trust, Southampton
M1  - (Altman D.G.) Centre for Statistics in Medicine, University of Oxford, Oxford, UK
M1  - (Simmonds P.) Cancer Sciences Academic Unit and University of Southampton Clinical Trials Unit, Faculty of Medicine, University of Southampton and University Hospital Southampton Foundation Trust, Southampton
M1  - (Gerty S.M.) Cancer Sciences Academic Unit and University of Southampton Clinical Trials Unit, Faculty of Medicine, University of Southampton and University Hospital Southampton Foundation Trust, Southampton
M1  - (Durcan L.) Cancer Sciences Academic Unit and University of Southampton Clinical Trials Unit, Faculty of Medicine, University of Southampton and University Hospital Southampton Foundation Trust, Southampton
M1  - (Stanton L.) Cancer Sciences Academic Unit and University of Southampton Clinical Trials Unit, Faculty of Medicine, University of Southampton and University Hospital Southampton Foundation Trust, Southampton
M1  - (Eccles D.M.) Cancer Sciences Academic Unit and University of Southampton Clinical Trials Unit, Faculty of Medicine, University of Southampton and University Hospital Southampton Foundation Trust, Southampton
M1  - ()
T1  - Family history and outcome of young patients with breast cancer in the UK (POSH study)
KW  - ERBB2 protein, human
KW  - epidermal growth factor receptor 2
KW  - estrogen receptor
KW  - adolescent
KW  - adult
KW  - breast tumor
KW  - clinical trial
KW  - disease free survival
KW  - epidemiology
KW  - female
KW  - follow up
KW  - genetics
KW  - Great Britain
KW  - human
KW  - mortality
KW  - multicenter study
KW  - cancer grading
KW  - pathology
KW  - prognosis
KW  - prospective study
KW  - young adult
N2  - BACKGROUND: Young patients presenting to surgical clinics with breast cancer are usually aware of their family history and frequently believe that a positive family history may adversely affect their prognosis. Tumour pathology and outcomes were compared in young British patients with breast cancer with and without a family history of breast cancer.
N2  - METHODS: Prospective Outcomes in Sporadic versus Hereditary breast cancer (POSH) is a large prospective cohort study of women aged less than 41 years with breast cancer diagnosed and treated in the UK using modern oncological management. Personal characteristics, tumour pathology, treatment and family history of breast/ovarian cancer were recorded. Follow-up data were collected annually.
N2  - RESULTS: Family history data were available for 2850 patients. No family history was reported by 65·9 per cent, and 34·1 per cent reported breast/ovarian cancer in at least one first- or second-degree relative. Patients with a family history were more likely to have grade 3 tumours (63·3 versus 58·9 per cent) and less likely to have human epidermal growth factor receptor 2-positive tumours (24·7 versus 28·8 per cent) than those with no family history. In multivariable analyses, there were no significant differences in distant disease-free intervals for patients with versus those without a family history, either for the whole cohort (hazard ratio (HR) 0·89, 95 per cent c.i. 0·76 to 1·03; P = 0·120) or when stratified by oestrogen receptor (ER) status (ER-negative: HR 0·80, 0·62 to 1·04, P = 0·101; ER-positive: HR 0·95, 0·78 to 1·15, P = 0·589).
N2  - CONCLUSION: Young British patients presenting to breast surgical clinics with a positive family history can be reassured that this is not a significant independent risk factor for breast cancer outcome.
ER  - 

TY  - JOUR
Y1  - 2015
VL  - 33
IS  - 15
SN  - 0732-183X
JF  - Journal of Clinical Oncology
JO  - J. Clin. Oncol.
UR  - http://www.embase.com/search/results?subaction=viewrecord&from=export&id=L72015417
U2  - L72015417
DB  - Embase
L1  - http://meeting.ascopubs.org/cgi/content/abstract/33/15_suppl/5519?sid=093ae870-872a-48c8-9fd2-c9510b78ef31
A1  - Tanyi J.L.
A1  - Kandalaft L.
A1  - Ophir E.
A1  - Bobisse S.
A1  - Genolet R.
A1  - Zsiros E.
A1  - Torigian D.A.
A1  - Mick R.
A1  - Harari A.
A1  - Coukos G.
M1  - (Tanyi J.L.; Kandalaft L.; Ophir E.; Bobisse S.; Genolet R.; Zsiros E.; Torigian D.A.; Mick R.; Harari A.; Coukos G.) University of Pennsylvania, Philadlephia, PA; University of Pennsylvania, Ovarian Cancer Research Center, Philadelphia, PA; University Hospital of Lausanne, Ludwig Cancer Research Center, Lausanne, Switzerland; Rosewel Park Cancer Institute, Buffalo, NY; Radiology, Hospital of the University of Pennsylvania, Philadelphia, PA; University of Pennsylvania, Philadelphia, PA; University Hospital of Lausanne, Lausanne, Switzerland; CHUV University Hospital in Lausanne, Lausanne, Switzerland
AD  - J.L. Tanyi
T1  - Autologous oxidized wholetumor antigen vaccine in combination with angiogenesis blockade to elicit antitumor immune response in ovarian cancer
KW  - antigen
KW  - vaccine
KW  - mesothelin
KW  - tumor antigen
KW  - autoantigen
KW  - acetylsalicylic acid
KW  - cyclophosphamide
KW  - bevacizumab
KW  - CD8 antigen
KW  - peptide
KW  - dendritic cell vaccine
KW  - angiogenesis
KW  - immune response
KW  - ovary cancer
KW  - American
KW  - society
KW  - oncology
KW  - neoplasm
KW  - cell lysate
KW  - T lymphocyte
KW  - human
KW  - cancer patient
KW  - population
KW  - follow up
KW  - overall survival
KW  - survival
KW  - mutation
KW  - vaccination
KW  - tumor cell
KW  - clinical trial
KW  - immunity
N2  - Background: Personalized tumor lysate vaccines can encompass all putative antigens in tumors. Methods: A pilot clinical trial was conducted using an autologous oxidized whole tumor cell lysate dendritic cell (DC) -based vaccine (vx) injected intranodally, alone or in combination with bevacizumab (Bev) with or without lowdose IV cyclophosphamide (Cy) and/or oral aspirin (ASA), in recurrent ovarian cancer patients (pts). Pts were treated every 3 weeks. Most of the pts were platinumresistant and heavily pretreated. Adverse events (AEs) were graded by CTCAE v4.0 and clinical responses by RECIST v1.1. Results: To date, 35 pts (cohort 1 (vx only; n = 5), 2 (vx+bev; n = 10), 3 (vx+bev+Cy; n = 10) and 4 (vx+Bev+Cy+ASA; n = 10) have received over 392 vx doses. The treatment was well tolerated without serious AEs. Immune response to autologous antigen was seen mainly in cohorts 3 and 4, which received lowdose Cy. An increase in the frequency of T cells recognizing known tumor associated antigens (Her2, WT1, mesothelin, NYESO1) was observed postvx. Moreover, it is demonstrated for the first time that vaccination with whole tumor lysateloaded DCs elicited a CD8 T cell response against mutated peptides derived from private nonsynonymous somatic tumor mutations. Six pts achieved a partial response or were diseasefree at end of treatment. The median progressionfree survival (PFS) of cohort 1, 2, 3 and 4 were 4, 3.8, 11.1 and 10.1 mos, respectively. The median overall survival (OS) of cohorts 1 and 2 were 35.3 and 11.4 mos, while for cohorts 3 and 4 it has not been reached, with median potential follow up of 19 mos. A historic population (HP) of 16 pts from the same institution who received Bev+Cy (without vx) had PFS and OS of 4.1 and 26.4 mos respectively. Estimated PFS at 6 mos was 70% for cohorts 3 and 4 and 31% in the HP. The OS at 20 mos was 100% and 90% for cohorts 3 and 4, respectively and 61% for the historic cohort. Conclusions: Clinical benefit was demonstrated only in pts who exhibited an immune response against whole tumor lysate or autologous tumor. The use of oxidized whole tumor lysate DC vaccine is safe, effective in eliciting a broad antitumor immunity including private neoantigens.
ER  - 

TY  - JOUR
Y1  - 2015
VL  - 33
IS  - 15
SN  - 0732-183X
JF  - Journal of Clinical Oncology
JO  - J. Clin. Oncol.
UR  - http://www.embase.com/search/results?subaction=viewrecord&from=export&id=L72014227
U2  - L72014227
DB  - Embase
L1  - http://meeting.ascopubs.org/cgi/content/abstract/33/15_suppl/e17671?sid=f8cbb777-8256-4bae-80d7-a83e2061c793
A1  - Jebb A.
A1  - Campbell I.
A1  - Shirley R.
A1  - Barrios M.
A1  - Porter D.J.
M1  - (Jebb A.; Campbell I.; Shirley R.; Barrios M.; Porter D.J.) University of Auckland, Auckland, New Zealand; Waikato Hospital, Hamilton, New Zealand; Waikato District Health Board, Hamilton, New Zealand; Auckland District Health Board, Auckland, New Zealand; Department of Oncology, Auckland City Hospital, Auckland, New Zealand
AD  - A. Jebb
T1  - Contralateral prophylactic mastectomy (CPM) use and utility in New Zealand (NZ) breast cancer patients
KW  - receptor
KW  - New Zealand
KW  - breast cancer
KW  - cancer patient
KW  - human
KW  - American
KW  - society
KW  - oncology
KW  - mastectomy
KW  - female
KW  - patient
KW  - neoplasm
KW  - survival
KW  - metastasis
KW  - breast
KW  - ovary cancer
KW  - cancer registry
KW  - family history
KW  - Maori (people)
KW  - European
KW  - diagnosis
KW  - prophylaxis
KW  - first-degree relative
KW  - mutation
KW  - breast carcinoma
KW  - lung carcinoma
KW  - log rank test
KW  - surgery
KW  - risk
KW  - multiple cancer
KW  - overall survival
KW  - hormonal therapy
KW  - follow up
KW  - cancer specific survival
KW  - Fisher exact test
N2  - Background: CPM use is increasing internationally, despite uncertain evidence of survival benefit in sporadic cancers, and with falling contralateral breast cancer (CBC) rates. CPM use in NZ is currently undescribed. Methods: Information for all patients with invasive unilateral breast cancer (UBC) diagnosed between June 2000 and December 2012 was provided by NZ cancer registers. Patients having a mastectomy of the healthy contralateral breast concurrently or within a year of definitive surgery for UBC were classed as having had a CPM. Patient and cancer characteristics were compared using Fisher's exact test, and survival outcomes determined by log rank test. Results: 244 of 10,374 patients with UBC underwent CPM. CPM use increased over time, from 2 patients (0.6%) in 2000 to 46 patients (4.9%) in 2010. Compared with women not having surgical prophylaxis, CPM patients were significantly younger at diagnosis (mean 51.2 years, cf. 57.8 years), and more often European (80.7%, cf. 68.7%) or Maori (10.7%, cf. 8.8%). 44.4% had family history of breast or ovarian cancer affecting a first degree relative (cf. 19.1%), and 58.1% had a relative of any degree affected (cf. 29.4%). 4.5% having CPM were BRCA mutation positive (cf. 0.4%). CPM was more commonly performed in patients with multifocal cancer (68.9%, cf. 18%), lobular carcinoma (18.6%, cf. 11%), and tumours of higher pathological T stage (T3 or T4 cancer in 9.8%, cf. 6.8% in T1 or T2). Groups were similar regarding nodal status (node positive 37.7%, cf. 36.8%), tumour grade (grade 3 33.3%, cf. 28.7%) and receptor status (ER positive 78.2%, cf. 80.2%; and HER2 expression positive 18.1%, cf. 16.1%). The use of endocrine therapy did not significantly differ between groups (55.6% cf. 60.6%). With median follow-up of 4.6 years, CPM use did not significantly change survival outcomes (overall survival HR 0.94, p = 0.74; breast cancer specific survival HR 1.25, p = 0.32) or incidence of metastases (12.4% cf. 12.0%, p = 0.85). 48 patients without CPM (0.5%) developed CBC, whereas 1234 developed metastases (ratio 26:1). Conclusions: CPM use is increasing in NZ despite a very low incidence of CBC. CPM has not improved patient survival or reduced the risk of developing metastatic disease.
ER  - 

TY  - JOUR
Y1  - 2015
VL  - 33
IS  - 15
SN  - 0732-183X
JF  - Journal of Clinical Oncology
JO  - J. Clin. Oncol.
UR  - http://www.embase.com/search/results?subaction=viewrecord&from=export&id=L72010602
U2  - L72010602
DB  - Embase
L1  - http://meeting.ascopubs.org/cgi/content/abstract/33/15_suppl/e11547?sid=6c94edf1-1856-4977-8fd1-7c97ac06d799
A1  - Malvasio S.
A1  - Schiavone A.
A1  - Camejo N.
A1  - Castillo C.
A1  - Alonso M.I.
A1  - Delgado L.B.
A1  - Notejane R.
M1  - (Malvasio S.; Schiavone A.; Camejo N.; Castillo C.; Alonso M.I.; Delgado L.B.; Notejane R.) Centro Hospitalario Pereira Rossell, Servicio de Oncologia Clinica, Hospital de Clinicas, Montevideo, Uruguay; Servicio de Oncologia Clinica. Hospital de Clinicas, Montevideo, Uruguay; Servicio de Oncologia Clinica, Hospital de Clinicas, Montevideo, Uruguay; Centro Hospitalario Pereira Rossell. CASMU IAMPP., Montevideo, Uruguay; Hospital De Clinicas, Montevideo, Uruguay; CASMUIAMPP, Montevideo, Uruguay
AD  - S. Malvasio
T1  - Breast cancer in Uruguayan young women less than 40 years old: Frequency and clinical-pathological characteristics
KW  - estrogen receptor
KW  - progesterone receptor
KW  - breast cancer
KW  - Uruguayan
KW  - female
KW  - human
KW  - American
KW  - society
KW  - oncology
KW  - patient
KW  - prognosis
KW  - diagnosis
KW  - Kaplan Meier method
KW  - ovary cancer
KW  - neoplasm
KW  - follow up
KW  - carcinoma
KW  - breast
KW  - family history
KW  - immunohistochemistry
KW  - European
KW  - disease free survival
N2  - Background: To investigate the frequency, clinical pathological characteristics and prognosis of young women with breast cancer (BC) less than 40 years old and estimate disease free survival (DFS) for all patients and according to the biological subtype . Methods: Observational retrospective multicentric analysis of patients less than 40 years old treated between January 1st,2006 and December 31st, 2011. Data about clinical pathological characteristics was collected and DFS was estimated for all subjects and by tumor subtype using the Kaplan-Meier method. Subtypes were defined by immunohistochemistry Results: The analysis included 107 patients; median age was 35 years old (range 24-39 years). Most patients were pre-menopausal at diagnosis (75%). Eighteen percent (19) of the patients had a strong family history of breast and/or ovarian cancer. The most frequent histological subtype was ductal infiltrating carcinoma (87.8%) most of them of a high histological grade (66%) .Distribution by stage was: 23 patients stage I, 47 patients stage II, 33 patients stage III and 4 patients stage IV. Fifty seven patients (53 %) were HER2-and estrogen receptor (ER) and/or progesteron receptor (PR) +, 24,5 % were HER2+ ( 13% HER 2+ RRHH + ;11,5 % HER2 + RRHH) and the rest (22,5 %) was classified as triple negative (TN). After a median follow up of 56 months, DFS at 3 years was 88% for all patients, 96% for the ER/PR + / HER2 subgroup, 93% for the HER2 + and 60% for the TN subgroup. Kaplan Meier curves for DFS by subtype were similar for ER/PR +/HER2 and HER2 + and significant different for the TN patients (p 0.0001) which showed a worst DFS. Conclusions: Our results shows that breast cancer arising in young Uruguayan women is characterized by the presence of less favorable subtypes such as HER2 +and TN breast cancer. Estimated DFS seems worse than that observed in older women. These results agree with those reported by US and European studies. Although it has been reported that the worse prognosis of young women is related in part to a delay in the diagnosis based on a low suspicion of the disease, we found that most of our patients were at a localized stage so we could just explain it because of the biological profile.
ER  - 

TY  - JOUR
Y1  - 2015
VL  - 33
IS  - 15
SN  - 0732-183X
JF  - Journal of Clinical Oncology
JO  - J. Clin. Oncol.
UR  - http://www.embase.com/search/results?subaction=viewrecord&from=export&id=L72015261
U2  - L72015261
DB  - Embase
L1  - http://meeting.ascopubs.org/cgi/content/abstract/33/15_suppl/5540?sid=c9333267-c580-411a-80d2-ae1a901b62f7
A1  - Friedlander M.
A1  - Russell K.
A1  - Millis S.Z.
A1  - Gatalica Z.
A1  - Voss A.
M1  - (Friedlander M.; Russell K.; Millis S.Z.; Gatalica Z.; Voss A.) Prince of Wales Cancer Centre, Randwick, Australia; Caris Life Sciences, Basel, Switzerland; Caris Life Sciences, Phoenix, AZ; Caris Life Sciences, Magden, Switzerland
AD  - M. Friedlander
T1  - Molecular profiling of mucinous epithelial ovarian carcinomas (mEOC): Opportunities for clinical trials
KW  - protein p53
KW  - mitogen activated protein kinase
KW  - platinum
KW  - RNA
KW  - ovary carcinoma
KW  - clinical trial (topic)
KW  - American
KW  - society
KW  - oncology
KW  - female
KW  - human
KW  - patient
KW  - mutation
KW  - prognosis
KW  - diagnosis
KW  - chemotherapy
KW  - prevalence
KW  - tumor associated leukocyte
KW  - mutation rate
KW  - gene amplification
KW  - protein expression
KW  - visceral metastasis
KW  - pyrosequencing
KW  - physician
KW  - pathology
KW  - biomedicine
KW  - therapy
KW  - tissues
KW  - ovary
KW  - digestive system cancer
KW  - gene expression
N2  - Background: mEOCs are an uncommon subset of epithelial ovarian cancers. Most patients have early stage disease at presentation and a good prognosis. However, patients with advanced stage disease at diagnosis are rare and can be difficult to distinguish from gastrointestinal metastases to the ovary. They have a poor prognosis and a low response to standard platinum /taxane chemotherapy. Rather than assigning chemotherapy according to the tissue of origin, selecting treatment -based on the molecular characteristics of mEOC should be explored. Molecular profiling of mEOCs may help identify patients for clinical trials with targeted/novel therapies. Methods: 304 mEOCs referred to Caris Life Sciences (from 2009 2014) were evaluated. The diagnosis was -based on reported pathology. Specific testing was performed per physician request and included a combination of sequencing (Sanger, NGS or pyrosequencing), protein expression (IHC), gene amplification (CISH or FISH), and/or RNA fragment analysis. Results: Alterations in the MAP Kinase pathway were common in mEOCs with the most frequent mutations observed in KRAS (49%). The mutation rate in BRAF was 3.5%. Alterations in the mTOR pathway occurred at a less frequent rate (PIK3CA 12% and PTEN 6%). PD1 positivity was observed in 43% of tumor infiltrating lymphocytes and PDL1 was positive in 14% of mEOCs. cMET overexpression was seen in 33% of cases, but no cMET amplification was seen. HER2 amplification (per ASCOCAP guidelines) by FISH was observed in 11%. EGFR amplification occurred in 50% of cases and 57% had overexpression of EGFR by IHC.35% of mEOCs tested (37 of 105 cases) had P53 mutations. P53 mutated (n = 37) and wildtype (n = 68) mEOCs differed significantly in ER, PR and HER2 expression and BRAF, PIK3CA and PTEN mutation prevalence. Conclusions: Molecular profiling highlights the genomic heterogeneity and distinct molecular subsets in mEOCS and demonstrates the similarities with mucinous gastrointestinal cancers. There are a number of potential treatment targets and therapeutic options that could be investigated in phase 2 basket trials. Given the rarity of advanced stage mEOCs this will require international collaboration.
ER  - 

TY  - JOUR
Y1  - 2015
VL  - 33
IS  - 15
SN  - 0732-183X
JF  - Journal of Clinical Oncology
JO  - J. Clin. Oncol.
UR  - http://www.embase.com/search/results?subaction=viewrecord&from=export&id=L72015269
U2  - L72015269
DB  - Embase
L1  - http://meeting.ascopubs.org/cgi/content/abstract/33/15_suppl/5595?sid=c9333267-c580-411a-80d2-ae1a901b62f7
A1  - Debernardo R.
A1  - Mahdi H.
A1  - Russell K.
A1  - Xiu J.
A1  - Millis S.Z.
A1  - Reddy S.K.
A1  - Friedlander M.
M1  - (Debernardo R.; Mahdi H.; Russell K.; Xiu J.; Millis S.Z.; Reddy S.K.; Friedlander M.) Cleveland Clinic, Cleveland, OH; Genomic Medicine Institute, Cleveland Clinic, Cleveland, OH; Caris Life Sciences, Basel, Switzerland; Caris Life Sciences, Phoenix, AZ; Prince of Wales Cancer Centre, Randwick, Australia
AD  - R. Debernardo
T1  - Molecular profile comparison of endometrial, renal and ovarian clear cell carcinoma: Is it the same disease at different sites?
KW  - mammalian target of rapamycin inhibitor
KW  - angiogenesis inhibitor
KW  - marker
KW  - American
KW  - society
KW  - oncology
KW  - clear cell carcinoma
KW  - female
KW  - mutation
KW  - disease course
KW  - uterus carcinoma
KW  - endometrium carcinoma
KW  - ovary carcinoma
KW  - ovary cancer
KW  - kidney carcinoma
KW  - prognosis
KW  - neoplasm
KW  - human
KW  - therapy
KW  - biomedicine
KW  - protein expression
KW  - gene amplification
KW  - immunotherapy
KW  - patient
KW  - chemotherapy
N2  - Background: Clear cell carcinomas (CCC) are histologically similar, however their clinical course varies widely -based on the organ of origin. Clear cell uterine carcinoma (CCUC) accounts for approximately 5% of endometrial carcinomas and exhibit aggressive clinical behavior with poor outcomes. Clear cell ovarian cancers (CCOCs) are a subtype of epithelial ovarian cancers that are chemoresistant with a poorer prognosis than other subtypes. 70% of renal cell carcinomas are clear cell (CCRCs), and respond to TKIs and mTOR inhibitors. It's unknown if these CCC rely on similar molecular pathways. Tumor profiling was used to identify subsets of CCC that may benefit from different therapies. Methods: 139 CCUCs, 409 CCOCs and 94 CCRCs were tested using a commercial multiplatform profiling service (Caris Life Sciences, Phoenix, AZ). Specific tests performed included sequencing (Sanger, NGS), protein expression (IHC) and gene amplification (CISH or FISH). Results: CCUCs had more TP53 mutations than CCOCs and CCRCs (40% vs 16% vs 14%). Compared to CCUCs and CCOCs, CCRCs had fewer mutations in the mTOR pathway (PIK3CA - 4% vs 25% vs 40%; PTEN 1% vs 26% vs 3%) and the MAPK pathway (KRAS - 0% vs 14% vs 11%). VHL mutations were only seen in CCRCs (47% vs 0% vs 0%). ER and PR overexpression was more common in CCUCs than CCOCs and rare in CCRCs (ER - 35% vs 8% vs 0%; PR - 22% vs 13% vs 2%). AR overexpression was more common in CCRCs (26% vs 7% vs 5%). In contrast to CCUC and CCOC, no Her2 alterations measured by IHC, ISH or SEQ were seen in CCRCs.TOP2A, TS and RRM1 were expressed at a higher rate in CCUCs and CCOCs than CCRCs (TOP2A - 81% vs 63% vs 27%; TS 46% vs 51% vs 16%; RRM1 - 22% vs 19% vs 2%). All CCC types had some immunepositivity for PD1 (73%,47%, 68%) or PDL1 (13%, 6%,29%). Conclusions: While CCUCs and CCOCs share similarities, the molecular profiling shows significant differences compared with CCRCs. This data suggest blockade of the mTOR and/or MAPK pathways may be important in CCUCs and CCOCs. Further, antiangiogenic agents are more likely to be of benefit in CCRCs. Immunotherapies warrant further investigation in selected CCC patients. Future studies are needed to correlate these markers with sensitivity to chemotherapy.
ER  - 

TY  - JOUR
Y1  - 2015
VL  - 75
IS  - 9
SN  - 0008-5472
JF  - Cancer Research
JO  - Cancer Res.
UR  - http://www.embase.com/search/results?subaction=viewrecord&from=export&id=L71928548
U2  - L71928548
DB  - Embase
L1  - http://cancerres.aacrjournals.org/content/75/9_Supplement/PD1-2?sid=682dc3e2-3655-4ab4-97e7-5f4ac30ce90c
L2  - http://dx.doi.org/10.1158/1538-7445.SABCS14-PD1-2
DO  - 10.1158/1538-7445.SABCS14-PD1-2
A1  - Iglesia M.D.
A1  - Vincent B.G.
A1  - Serody J.S.
A1  - Carey L.A.
A1  - Barry W.T.
A1  - Sikov W.M.
A1  - Hudis C.A.
A1  - Winer E.M.
A1  - Perou C.M.
M1  - (Iglesia M.D.; Vincent B.G.; Serody J.S.; Carey L.A.; Barry W.T.; Sikov W.M.; Hudis C.A.; Winer E.M.; Perou C.M.)
AD  - M.D. Iglesia
T1  - Impact of tumor-infiltrating B-cell clonal diversity on response to neoadjuvant therapy in triple negative and HER2+ breast cancer treated on CALGB (Alliance) 40601 and 40603
KW  - immunoglobulin
KW  - antigen
KW  - epitope
KW  - messenger RNA
KW  - B lymphocyte receptor
KW  - bevacizumab
KW  - antiinfective agent
KW  - antivirus agent
KW  - carboplatin
KW  - trastuzumab
KW  - paclitaxel
KW  - lapatinib
KW  - DNA
KW  - breast cancer
KW  - B lymphocyte
KW  - adjuvant therapy
KW  - neoplasm
KW  - human
KW  - female
KW  - patient
KW  - chemotherapy
KW  - prevalence
KW  - therapy
KW  - immune response
KW  - triple negative breast cancer
KW  - ovary cancer
KW  - tumor associated leukocyte
KW  - prognosis
KW  - tumor biopsy
KW  - cell population
KW  - phase 2 clinical trial
KW  - somatic hypermutation
KW  - treatment response
KW  - biopsy
KW  - model
KW  - adjuvant chemotherapy
KW  - adaptive immunity
KW  - breast
N2  - Background: Tumor infiltrating lymphocytes (TILs) are associated with improved outcomes in breast (BrCa) and ovarian cancer (OvCa). This benefit is largely restricted to the basal-like and HER2-enriched subtypes of BrCa and the immunoreactive subtype of OvCa. It is not known whether TILs respond to a small subset of antigens, similar to an antiviral or antibacterial response, or if the response is nonspecific. We developed a novel method to assess B-cell population diversity by analyzing B-cell receptor (BCR) sequence complexity in mRNA-seq datasets derived from tumor biopsies. B-cells in a subset of basal-like and HER2-enriched BrCa showed high expression of immunoglobulins coinciding with reduced BCR diversity consistent with a restricted epitope-driven immune response. Analysis of DNA patterns from B-cells in basal-like and HER2-enriched BrCa showed a greater prevalence of BCR somatic hypermutation (SHM) suggestive of an antigen-restricted response (Iglesia et al, CCR 2014). Here, we studied the impact of this adaptive immune response on treatment response. Methods: Using two neoadjuvant cooperative group trials in triple-negative (TNBC) and HER2-positive (HER2+) BrCa, we evaluated BCR diversity (as assessed by SHM diversity) as a continuous variable and as a binary variable (diverse/restricted) relative to BCR expression (the Restriction Index) in pre-treatment tumor samples from 265 patients with HER2+ BrCa treated on CALGB 40601, a randomized phase III trial of paclitaxel plus trastuzumab +/- lapatinib, and 443 patients with TNBC treated on CALGB 40603, a randomized phase II trial of standard chemotherapy +/- carboplatin and/or bevacizumab. We examined the relationship between a restricted immune response and pCR rate, the primary endpoint of both studies, overall and within molecular subtypes. Results: In HER2+ BrCa, the combination of high immunoglobulin expression and lower sequence diversity (high Restriction Index) was observed in 28% of the pre-treatment biopsies, and varied by intrinsic subtype, with the greatest prevalence in the HER2-enriched subset (n=80, 46% vs 20% in all others). BCR restriction predicted improved pCR rates in all patients (67% versus 37%, p <0.0001). It remained significant in the HER2-enriched subset (n = 82, p=0.0086). The impact of Restriction Index on response to chemotherapy in TNBC is being analyzed and will be presented along with multivariate models to adjust for other patient and disease characteristics and explore potential interactions. Conclusions: The presence of a restricted diversity B-cell response in HER2+ breast cancer correlates with improved response to neoadjuvant chemotherapy plus HER2-targeted therapy, which may in part explain its impact on prognosis. We will determine if a similar correlation exists with chemotherapy response in TNBC. This suggests that immunomodulatory therapies supporting a B-cell response may be a promising therapeutic approach to targeting these tumors.
ER  - 

TY  - JOUR
Y1  - 2015
VL  - 15
SP  - 319
SN  - 1471-2407
JF  - BMC cancer
JO  - BMC Cancer
UR  - http://www.embase.com/search/results?subaction=viewrecord&from=export&id=L615643758
U2  - L615643758
DB  - Medline
L2  - http://dx.doi.org/10.1186/s12885-015-1265-2
DO  - 10.1186/s12885-015-1265-2
A1  - Liu C.
A1  - Louhimo R.
A1  - Laakso M.
A1  - Lehtonen R.
A1  - Hautaniemi S.
M1  - (Liu C., Chengyu.Liu@helsinki.fi; Louhimo R., Riku.Louhimo@helsinki.fi; Laakso M., marko@significo.fi; Lehtonen R., Rainer.Lehtonen@helsinki.fi; Hautaniemi S., Sampsa.Hautaniemi@helsinki.fi) Research Programs Unit, Genome-Scale Biology Research Program and Institute of Biomedicine, University of Helsinki, Haartmaninkatu 8, Helsinki, FI-00014, Finland
T1  - Identification of sample-specific regulations using integrative network level analysis
KW  - female
KW  - gene expression profiling
KW  - gene expression regulation
KW  - gene regulatory network
KW  - genetics
KW  - human
KW  - molecular pathology
KW  - pathology
KW  - signal transduction
KW  - triple negative breast cancer
N2  - BACKGROUND: Histologically similar tumors even from the same anatomical position may still show high variability at molecular level hindering analysis of genome-wide data. Leveling the analysis to a gene regulatory network instead of focusing on single genes has been suggested to overcome the heterogeneity issue although the majority of the network methods require large datasets. Network methods that are able to function at a single sample level are needed to overcome the heterogeneity and sample size issues.
N2  - METHODS: We present a novel network method, Differentially Expressed Regulation Analysis (DERA) that integrates expression data to biological network information at a single sample level. The sample-specific networks are subsequently used to discover samples with similar molecular functions by identification of regulations that are shared between samples or are specific for a subgroup.
N2  - RESULTS: We applied DERA to identify key regulations in triple negative breast cancer (TNBC), which is characterized by lack of estrogen receptor, progesterone receptor and HER2 expression and has poorer prognosis than the other breast cancer subtypes. DERA identified 110 core regulations consisting of 28 disconnected subnetworks for TNBC. These subnetworks are related to oncogenic activity, proliferation, cancer survival, invasiveness and metastasis. Our analysis further revealed 31 regulations specific for TNBC as compared to the other breast cancer subtypes and thus form a basis for understanding TNBC. We also applied DERA to high-grade serous ovarian cancer (HGS-OvCa) data and identified several common regulations between HGS-OvCa and TNBC. The performance of DERA was compared to two pathway analysis methods GSEA and SPIA and our results shows better reproducibility and higher sensitivity in a small sample set.
N2  - CONCLUSIONS: We present a novel method called DERA to identify subnetworks that are similarly active for a group of samples. DERA was applied to breast cancer and ovarian cancer data showing our method is able to identify reliable and potentially important regulations with high reproducibility. R package is available at http://csbi.ltdk.helsinki.fi/pub/czliu/DERA/.
ER  - 

TY  - JOUR
Y1  - 2015
VL  - 15
IS  - 1
SN  - 1471-2407
JF  - BMC Cancer
JO  - BMC Cancer
UR  - http://www.embase.com/search/results?subaction=viewrecord&from=export&id=L604229963
U2  - L604229963
DB  - Embase
L2  - http://dx.doi.org/10.1186/s12885-015-1265-2
DO  - 10.1186/s12885-015-1265-2
A1  - Liu C.
A1  - Louhimo R.
A1  - Laakso M.
A1  - Lehtonen R.
A1  - Hautaniemi S.
M1  - (Liu C., Chengyu.Liu@helsinki.fi; Louhimo R., Riku.Louhimo@helsinki.fi; Laakso M., marko@significo.fi; Lehtonen R., Rainer.Lehtonen@helsinki.fi; Hautaniemi S., Sampsa.Hautaniemi@helsinki.fi) University of Helsinki, Research Programs Unit, Genome-Scale Biology Research Program and Institute of Biomedicine, Helsinki, Finland
AD  - S. Hautaniemi, University of Helsinki, Research Programs Unit, Genome-Scale Biology Research Program and Institute of Biomedicine, Helsinki, Finland
T1  - Identification of sample-specific regulations using integrative network level analysis
KW  - epidermal growth factor receptor 2
KW  - estrogen receptor
KW  - progesterone receptor
KW  - analytic method
KW  - article
KW  - cancer grading
KW  - cancer prognosis
KW  - cancer survival
KW  - cell proliferation
KW  - controlled study
KW  - diagnostic test accuracy study
KW  - differentially expressed regulation analysis
KW  - disease marker
KW  - female
KW  - gene activity
KW  - gene control
KW  - gene identification
KW  - gene set enrichment analysis
KW  - genetic procedures
KW  - human
KW  - major clinical study
KW  - metastasis potential
KW  - molecular dynamics
KW  - oncogene
KW  - ovary cancer
KW  - reproducibility
KW  - sensitivity analysis
KW  - SPIA analysis
KW  - syndrome delineation
KW  - triple negative breast cancer
KW  - tumor differentiation
KW  - tumor invasion
N2  - Background: Histologically similar tumors even from the same anatomical position may still show high variability at molecular level hindering analysis of genome-wide data. Leveling the analysis to a gene regulatory network instead of focusing on single genes has been suggested to overcome the heterogeneity issue although the majority of the network methods require large datasets. Network methods that are able to function at a single sample level are needed to overcome the heterogeneity and sample size issues. Methods: We present a novel network method, Differentially Expressed Regulation Analysis (DERA) that integrates expression data to biological network information at a single sample level. The sample-specific networks are subsequently used to discover samples with similar molecular functions by identification of regulations that are shared between samples or are specific for a subgroup. Results: We applied DERA to identify key regulations in triple negative breast cancer (TNBC), which is characterized by lack of estrogen receptor, progesterone receptor and HER2 expression and has poorer prognosis than the other breast cancer subtypes. DERA identified 110 core regulations consisting of 28 disconnected subnetworks for TNBC. These subnetworks are related to oncogenic activity, proliferation, cancer survival, invasiveness and metastasis. Our analysis further revealed 31 regulations specific for TNBC as compared to the other breast cancer subtypes and thus form a basis for understanding TNBC. We also applied DERA to high-grade serous ovarian cancer (HGS-OvCa) data and identified several common regulations between HGS-OvCa and TNBC. The performance of DERA was compared to two pathway analysis methods GSEA and SPIA and our results shows better reproducibility and higher sensitivity in a small sample set. Conclusions: We present a novel method called DERA to identify subnetworks that are similarly active for a group of samples. DERA was applied to breast cancer and ovarian cancer data showing our method is able to identify reliable and potentially important regulations with high reproducibility. R package is available at http://csbi.ltdk.helsinki.fi/pub/czliu/DERA/.
ER  - 

TY  - JOUR
Y1  - 2015
VL  - 15
IS  - 1
SN  - 1471-2407
JF  - BMC Cancer
JO  - BMC Cancer
UR  - http://www.embase.com/search/results?subaction=viewrecord&from=export&id=L604275566
U2  - L604275566
DB  - Embase
L2  - http://dx.doi.org/10.1186/s12885-015-1265-2
DO  - 10.1186/s12885-015-1265-2
A1  - Liu C.
A1  - Louhimo R.
A1  - Laakso M.
A1  - Lehtonen R.
A1  - Hautaniemi S.
M1  - (Liu C., Chengyu.Liu@helsinki.fi; Louhimo R., Riku.Louhimo@helsinki.fi; Laakso M., marko@significo.fi; Lehtonen R., Rainer.Lehtonen@helsinki.fi; Hautaniemi S., Sampsa.Hautaniemi@helsinki.fi) University of Helsinki, Research Programs Unit, Genome-Scale Biology Research Program and Institute of Biomedicine, Helsinki, Finland
AD  - S. Hautaniemi, University of Helsinki, Research Programs Unit, Genome-Scale Biology Research Program and Institute of Biomedicine, Helsinki, Finland
T1  - Identification of sample-specific regulations using integrative network level analysis
KW  - breast cancer
KW  - cancer survival
KW  - gene
KW  - gene regulatory network
KW  - genome
KW  - metastasis
KW  - neoplasm
KW  - ovary cancer
KW  - prognosis
KW  - reproducibility
KW  - sample size
KW  - triple negative breast cancer
KW  - estrogen receptor
KW  - progesterone receptor
N2  - Background: Histologically similar tumors even from the same anatomical position may still show high variability at molecular level hindering analysis of genome-wide data. Leveling the analysis to a gene regulatory network instead of focusing on single genes has been suggested to overcome the heterogeneity issue although the majority of the network methods require large datasets. Network methods that are able to function at a single sample level are needed to overcome the heterogeneity and sample size issues. Methods: We present a novel network method, Differentially Expressed Regulation Analysis (DERA) that integrates expression data to biological network information at a single sample level. The sample-specific networks are subsequently used to discover samples with similar molecular functions by identification of regulations that are shared between samples or are specific for a subgroup. Results: We applied DERA to identify key regulations in triple negative breast cancer (TNBC), which is characterized by lack of estrogen receptor, progesterone receptor and HER2 expression and has poorer prognosis than the other breast cancer subtypes. DERA identified 110 core regulations consisting of 28 disconnected subnetworks for TNBC. These subnetworks are related to oncogenic activity, proliferation, cancer survival, invasiveness and metastasis. Our analysis further revealed 31 regulations specific for TNBC as compared to the other breast cancer subtypes and thus form a basis for understanding TNBC. We also applied DERA to high-grade serous ovarian cancer (HGS-OvCa) data and identified several common regulations between HGS-OvCa and TNBC. The performance of DERA was compared to two pathway analysis methods GSEA and SPIA and our results shows better reproducibility and higher sensitivity in a small sample set. Conclusions: We present a novel method called DERA to identify subnetworks that are similarly active for a group of samples. DERA was applied to breast cancer and ovarian cancer data showing our method is able to identify reliable and potentially important regulations with high reproducibility. R package is available at http://csbi.ltdk.helsinki.fi/pub/czliu/DERA/.
ER  - 

TY  - JOUR
Y1  - 2015
VL  - 115
SP  - S646
SN  - 0167-8140
JF  - Radiotherapy and Oncology
JO  - Radiother. Oncol.
UR  - http://www.embase.com/search/results?subaction=viewrecord&from=export&id=L71961731
U2  - L71961731
DB  - Embase
A1  - Topczewska-Bruns J.
A1  - Hempel D.
A1  - Pancewicz-Janczuk B.
A1  - Kazberuk D.
A1  - Rozkowska E.
A1  - Huzarski T.
A1  - Filipowski T.
M1  - (Topczewska-Bruns J.; Hempel D.; Kazberuk D.; Rozkowska E.; Filipowski T.) Comprehensive Cancer Center, Department of Radiotherapy, Bialystok, Poland
M1  - (Pancewicz-Janczuk B.) Comprehensive Cancer Center, Department of Physics, Bialystok, Poland
M1  - (Huzarski T.) International Hereditary Cancer Center, Department of Genetics and Pathology, Szczecin, Poland
AD  - J. Topczewska-Bruns, Comprehensive Cancer Center, Department of Radiotherapy, Bialystok, Poland
T1  - Clinical features and treatment outcome in BRCA1-postive breast cancer patients ñ single institution analysis
KW  - receptor
KW  - progesterone
KW  - estrogen
KW  - steroid
KW  - cobalt
KW  - treatment outcome
KW  - breast cancer
KW  - cancer patient
KW  - human
KW  - clinical feature
KW  - mutation
KW  - female
KW  - patient
KW  - mastectomy
KW  - neoplasm
KW  - breast
KW  - diagnosis
KW  - chemotherapy
KW  - radiotherapy
KW  - surgery
KW  - Poland
KW  - cancer center
KW  - data base
KW  - ovary cancer
KW  - therapy
KW  - distant metastasis
KW  - lymph node
KW  - follow up
KW  - cancer therapy
KW  - brachytherapy
KW  - parotid gland cancer
KW  - external beam radiotherapy
KW  - linear accelerator
KW  - machine
KW  - uterus
KW  - skin
KW  - metastasis
KW  - thorax wall
KW  - relapse
KW  - risk
N2  - Purpose/Objective: BRCA1 mutations contribute to about 5- 10% of breast cancer (BC) cases. The aim of the study was to analyze clinicopathological features, efficacy of oncological treatment, incidence of contralateral breast cancer (CBC) and other malignancies (OM) among BRCA1-positive BC patients (pts). Materials and Methods: Fifty one BRCA1-positive BC pts treated in Comprehensive Cancer Center in Bialystok, Poland between 1996 and 2010 were retrospectively analyzed. 61% of pts required multimodal treatment: surgery, chemotherapy and/or radiotherapy to breast tissue (BT), chest wall (CW) or regional lymph nodes (LNs) area while others (36.5%) were subjected only to surgical and/or chemotherapeutic treatment. Clinicopatological characteristic of pts were retrieved from clinical database. Results: The median age of the pts was 45.5 years (70% of pts were below 50). The majority of pts were at early clinical stage of the disease (I - 11.7%, II - 56.8%). The IIIrd stage was assessed in 21.6% of pts, IV - 3.9% of pts. The BRCA1 mutation types were 5283incC (59.5%), C61G (28.6%) and 4153 delA (11,9%). The negative estrogen, progesterone and HER2 receptors status was reported in 70.3%, 74.5% and 66% of pts, respectively. The mastectomy was performed in 61% of pts, breast conserving therapy (BCT) in 35% of pts. The pts with metastatic disease at the time of diagnosis (3.9%) were treated with chemotherapy. Radiotherapy was performed on cobalt machine or linear accelerator with conventional fraction scheme. Patients were irradiated to CW - 43.7% (mean dose 49.8Gy) or BT - 56.3% (mean dose 49.4 Gy) plus/minus regional LNs - 50% (mean dose 50Gy). The mean treatment time accounted 35 days for pts after mastectomy and 45 days - after BCT. The boost was delivered by external beam radiotherapy in 93.8% of pts (mean dose 11.4 Gy) or by brachytherapy HDR - in 6,2% of pts (mean dose 10 Gy). In RTH-treated group regional recurrence occurred in 6.8% of pts who underwent mastectomy and in 5,3% of pts after BCT. No reoccurrence in LNs was observed in RTH group. However, in non-irradiated patients group, 3% developed recurrence in LNs and 10% of pts in CW area. With a median follow up of 6.4 years, 13 pts (25.5%) developed distant metastases and 11 pts (21.5%) suffered from another cancer. The most frequently reported malignancies were CBC (70%) and ovarian cancer (20%). Skin, coli uteri and parotid gland cancers were also observed. The LR recurrence or OM were not reported among pts with 4153 delA mutation. Conclusions: Breast cancer in BRCA1 carriers represents mostly negative status of steroid or HER2 receptors and is locally advanced at the time of diagnosis. Unfortunately, locoregional relapse or other malignancies are observed among this subset of pts. What is interesting, pts with 4153 delA mutation did not demonstrate any adverse events. Identification of predictive factors is necessary to estimate the individual risk of developing LR recurrence or other cancers in BRCA1 carriers. Better understanding of correlations between type of BRCA1 mutations and treatment results is necessary for creating patients-directed approach.
ER  - 

TY  - JOUR
Y1  - 2015
VL  - 17
IS  - 1
SN  - 1465-542X
SN  - 1465-5411
JF  - Breast Cancer Research
JO  - Breast Cancer Res.
UR  - http://www.embase.com/search/results?subaction=viewrecord&from=export&id=L604194044
U2  - L604194044
DB  - Embase
DB  - Medline
L2  - http://dx.doi.org/10.1186/s13058-014-0513-8
DO  - 10.1186/s13058-014-0513-8
A1  - Sriram R.
A1  - Lo V.
A1  - Pryce B.
A1  - Antonova L.
A1  - Mears A.J.
A1  - Daneshmand M.
A1  - McKay B.
A1  - Conway S.J.
A1  - Muller W.J.
A1  - Sabourin L.A.
M1  - (Sriram R., roshankumar2733@yahoo.com; Lo V., vlo101@uottawa.ca; Pryce B., bpryce89@gmail.com; Antonova L., l_antonova@hotmail.com; Sabourin L.A., lsabourin@ohri.ca) Department of Cellular and Molecular Medicine, Faculty of Medicine, University of Ottawa, Ottawa, Canada
M1  - (Daneshmand M., mdaneshmand@ohri.ca; Sabourin L.A., lsabourin@ohri.ca) Ottawa Hospital Research Institute, Cancer Therapeutics, Ottawa, Canada
M1  - (Mears A.J., amears@cheo.on.ca) Children's Hospital of Eastern Ontario, Research Institute, Ottawa, Canada
M1  - (McKay B., Bruce:McKay@carleton.ca) Department of Biology and Institute of Biochemistry, Carleton University, Ottawa, Canada
M1  - (Conway S.J., siconway@iu.edu) HB Wells Center for Pediatric Research, Indiana University School of Medicine, Indianapolis, United States
M1  - (Muller W.J., william.muller@mcgill.ca) Department of Biochemistry and Goodman Cancer Research Center, McGill University, Montreal, Canada
AD  - L.A. Sabourin, Ottawa Hospital Research Institute, Cancer Therapeutics, Ottawa, Canada
T1  - Loss of periostin/OSF-2 in ErbB2/Neu-driven tumors results in androgen receptor-positive molecular apocrine-like tumors with reduced Notch1 activity
KW  - androgen receptor
KW  - epidermal growth factor receptor 2
KW  - Notch1 receptor
KW  - prolactin
KW  - transcription factor RUNX2
KW  - androgen receptor positive molecular apocrine like tumor
KW  - animal experiment
KW  - article
KW  - breast cancer
KW  - breast epithelium
KW  - breast tumor
KW  - carcinogenesis
KW  - controlled study
KW  - fibroblast
KW  - gene deletion
KW  - gene expression
KW  - immunohistochemistry
KW  - mammary gland
KW  - mouse
KW  - Mouse mammary tumor virus
KW  - neoplasm
KW  - nonhuman
KW  - oncogene neu
KW  - phenotype
KW  - polymerase chain reaction
KW  - transgenic mouse
KW  - tumor cell
KW  - tumor growth
KW  - Western blotting
KW  - wild type
N2  - Introduction: Periostin (Postn) is a secreted cell adhesion protein that activates signaling pathways to promote cancer cell survival, angiogenesis, invasion, and metastasis. Interestingly, Postn is frequently overexpressed in numerous human cancers, including breast, lung, colon, pancreatic, and ovarian cancer. Methods: Using transgenic mice expressing the Neu oncogene in the mammary epithelium crossed into Postn-deficient animals, we have assessed the effect of Postn gene deletion on Neu-driven mammary tumorigenesis. Results: Although Postn is exclusively expressed in the stromal fibroblasts of the mammary gland, Postn deletion does not affect mammary gland outgrowth during development or pregnancy. Furthermore, we find that loss of Postn in the mammary epithelium does not alter breast tumor initiation or growth in mouse mammary tumor virus (MMTV)-Neu expressing mice but results in an apocrine-like tumor phenotype. Surprisingly, we find that tumors derived from Postn-null animals express low levels of Notch protein and Hey1 mRNA but increased expression of androgen receptor (AR) and AR target genes. We show that tumor cells derived from wild-type animals do not proliferate when transplanted in a Postn-null environment but that this growth defect is rescued by the overexpression of active Notch or the AR target gene prolactin-induced protein (PIP/GCDFP-15). Conclusions: Together our data suggest that loss of Postn in an ErbB2/Neu/HER2 overexpression model results in apocrine-like tumors that activate an AR-dependent pathway. This may have important implications for the treatment of breast cancers involving the therapeutic targeting of periostin or Notch signaling.
ER  - 

TY  - JOUR
Y1  - 2015
VL  - 15
IS  - 2-3
SP  - 365
EP  - 373
SN  - 1615-9861
SN  - 1615-9853
JF  - Proteomics
JO  - Proteomics
UR  - http://www.embase.com/search/results?subaction=viewrecord&from=export&id=L601498782
U2  - L601498782
DB  - Embase
DB  - Medline
L2  - http://dx.doi.org/10.1002/pmic.201400214
DO  - 10.1002/pmic.201400214
A1  - Sereni M.I.
A1  - Baldelli E.
A1  - Gambara G.
A1  - Deng J.
A1  - Zanotti L.
A1  - Bandiera E.
A1  - Bignotti E.
A1  - Ragnoli M.
A1  - Tognon G.
A1  - Ravaggi A.
A1  - Meani F.
A1  - Memo M.
A1  - Angioli R.
A1  - Liotta L.A.
A1  - Pecorelli S.L.
A1  - Petricoin E.
A1  - Pierobon M.
M1  - (Sereni M.I.; Baldelli E.; Gambara G.; Deng J.; Meani F.; Liotta L.A.; Petricoin E., epetrico@gmu.edu; Pierobon M.) Center for Applied Proteomics and Molecular Medicine, George Mason University, Manassas, United States
M1  - (Sereni M.I.; Baldelli E.; Memo M.) Department of Molecular and Translational Medicine, University of Brescia, Brescia, Italy
M1  - (Baldelli E.) Medical Oncology Division, S. Maria della Misericordia Hospital, Perugia, Italy
M1  - (Zanotti L.; Bandiera E.; Bignotti E.; Ragnoli M.; Tognon G.; Ravaggi A.; Pecorelli S.L.) Division of Gynecologic Oncology, Angelo Nocivelli Institute of Molecular Medicine, University of Brescia, Brescia, Italy
M1  - (Angioli R.) Department of Obstetrics and Gynecology, Campus Bio-Medico University of Rome, Rome, Italy
AD  - E. Petricoin, Center for Applied Proteomics and Molecular Medicine, George Mason University, Manassas, United States
T1  - Functional characterization of epithelial ovarian cancer histotypes by drug target based protein signaling activation mapping: Implications for personalized cancer therapy
KW  - epidermal growth factor receptor
KW  - epidermal growth factor receptor 2
KW  - protein
KW  - protein kinase Syk
KW  - protein tyrosine phosphatase SHP 2
KW  - adult
KW  - aged
KW  - analysis of variance
KW  - article
KW  - cancer classification
KW  - cancer staging
KW  - cancer survival
KW  - cancer therapy
KW  - controlled study
KW  - enzyme activation
KW  - female
KW  - histology
KW  - human
KW  - human tissue
KW  - laser capture microdissection
KW  - major clinical study
KW  - middle aged
KW  - ovary carcinoma
KW  - priority journal
KW  - protein expression
KW  - protein microarray
KW  - signal transduction
N2  - Epithelial ovarian carcinoma (EOC) is a deadly disease, with a 5-year survival of 30%. The aim of the study was to perform broad-scale protein signaling activation mapping to evaluate if EOC can be redefined based on activated protein signaling network architecture rather than histology. Tumor cells were isolated using laser capture microdissection (LCM) from 72 EOCs. Tumors were classified as serous (n = 38), endometrioid (n = 13), mixed (n = 8), clear cell (CCC; n = 7), and others (n = 6). LCM tumor cells were lysed and subjected to reverse-phase protein microarray to measure the expression/activation level of 117 protein drug targets. Unsupervised hierarchical clustering analysis was utilized to explore the overall signaling network. ANOVA was used to detect significant differences among the groups (p < 0.05). Regardless of histology, unsupervised analysis revealed five pathway-driven clusters. When the EOC histotypes were compared by ANOVA, only CCC showed a distinct signaling network, with activation of EGFR, Syk, HER2/ErbB2, and SHP2 (p = 0.0007, p = 0.0021, p < 0.0001, and p = 0.0410, respectively). The histological classification of EOC fails to adequately describe the underpinning protein signaling network. Nevertheless, CCC presents unique signaling characteristics compared to the other histotypes. EOC may need to be characterized by functional signaling activation mapping rather than pure histology.
ER  - 

TY  - JOUR
Y1  - 2015
VL  - 32
IS  - 1
SP  - 1
EP  - 6
SN  - 1559-131X
SN  - 1357-0560
JF  - Medical Oncology
JO  - Med. Oncol.
UR  - http://www.embase.com/search/results?subaction=viewrecord&from=export&id=L608263325
U2  - L608263325
DB  - Embase
DB  - Medline
L2  - http://dx.doi.org/10.1007/s12032-014-0391-z
DO  - 10.1007/s12032-014-0391-z
A1  - Cai Y.
A1  - Wang J.
A1  - Zhang L.
A1  - Wu D.
A1  - Yu D.
A1  - Tian X.
A1  - Liu J.
A1  - Jiang X.
A1  - Shen Y.
A1  - Zhang L.
A1  - Ren M.
A1  - Huang P.
M1  - (Cai Y.; Zhang L.; Shen Y.; Ren M.) Department of Obestetrics and Gynecology, Zhongda Hospital, Southeast University, Nanjing, China
M1  - (Wang J.) Department of Pathology, Drum Tower Hospital, Nanjing, China
M1  - (Wu D.; Yu D.; Liu J.; Jiang X.; Huang P., peilinhuangnanjing@yeah.net) Medical College, Southeast University, Nanjing, China
M1  - (Tian X.) The Second Hospital of Nanjing, Nanjing, China
M1  - (Zhang L.) Department of Pathology, Zhongda Hospital, Southeast University, Nanjing, China
AD  - P. Huang, Medical College, Southeast University, Nanjing, China
T1  - Expressions of fatty acid synthase and HER2 are correlated with poor prognosis of ovarian cancer
KW  - epidermal growth factor receptor 2
KW  - fatty acid synthase
KW  - adult
KW  - article
KW  - cancer grading
KW  - cancer prognosis
KW  - cancer staging
KW  - controlled study
KW  - cytoplasm
KW  - female
KW  - gene overexpression
KW  - human
KW  - human tissue
KW  - immunohistochemistry
KW  - major clinical study
KW  - ovary tissue
KW  - ovary cancer
KW  - ovary carcinoma
KW  - priority journal
KW  - tissue microarray
N2  - The present study was designed to explore the cross talk between fatty acid synthase (FASN) and HER2 (ErbB2) in ovarian cancer. A total of 60 ovarian cancer patients and 15 normal ovarian tissues were enrolled. Tissue array was conducted by using a tissue microarray instrument. Immunohistochemistry was performed to quantify the expressions of HER2 and FASN. The FASN was detected to be distributed in the cell cytoplasm and was significantly correlated with cancer grade (p = 0.000) and FIGO staging (p = 0.000). Patients with FASN overexpression in ovarian cancer tend to have a worse overall survival rate (p = 0.000). HER2 was also stained to be distributed in the cell cytoplasm associated with higher expression in high-grade cancer. It was also disclosed that FASN expression level is not correlated with HER2 status in ovarian cancer. These results for the first time indicated that a cross talk in FASN and HER2 expressions might be associated with prognosis in malignant ovarian cancer.
ER  - 

TY  - JOUR
Y1  - 2015
VL  - 71
SP  - 1
EP  - 23
SN  - 0065-2423
JF  - Advances in clinical chemistry
JO  - Adv Clin Chem
UR  - http://www.embase.com/search/results?subaction=viewrecord&from=export&id=L611606241
U2  - L611606241
DB  - Medline
L2  - http://dx.doi.org/10.1016/bs.acc.2015.05.001
DO  - 10.1016/bs.acc.2015.05.001
A1  - Duffy M.J.
A1  - Walsh S.
A1  - McDermott E.W.
A1  - Crown J.
M1  - (Duffy M.J.) UCD School of Medicine and Medical Science, Conway Institute, University College Dublin, Dublin, Ireland; UCD Clinical Research Centre, St. Vincent's University Hospital, Dublin, Ireland. Electronic address: michael.j.duffy@ucd.ie
M1  - (Walsh S.) UCD School of Medicine and Medical Science, Conway Institute, University College Dublin, Dublin, Ireland
M1  - (McDermott E.W.) UCD School of Medicine and Medical Science, Conway Institute, University College Dublin, Dublin, Ireland
M1  - (Crown J.) Department of Medical Oncology, St. Vincent's University Hospital, Dublin, Ireland
T1  - Biomarkers in Breast Cancer: Where Are We and Where Are We Going?
KW  - antineoplastic agent
KW  - epidermal growth factor receptor 2
KW  - ERBB2 protein, human
KW  - microRNA
KW  - mucin 1
KW  - tumor marker
KW  - urokinase
KW  - antagonists and inhibitors
KW  - blood
KW  - breast tumor
KW  - female
KW  - genetics
KW  - human
KW  - metabolism
KW  - molecularly targeted therapy
KW  - pathology
KW  - procedures
KW  - prognosis
KW  - tumor embolism
N2  - Biomarkers play an important role in the detection and management of patients with breast cancer. Thus, BRCA1/2 mutation testing is used for risk assessment in families with a high prevalence of breast and ovarian cancer. Following a diagnosis of breast cancer, measurement of multi-analyte profiles such as uPA/PAI-1 or Oncotype DX may be used for determining prognosis and identifying lymph node-negative patients who may be spared from having to receive adjuvant chemotherapy. Other -gene tests such as the PAM50 ROR, Breast Cancer Index, and EndoPredict have been reported to predict the development of late recurrences and thus may be of value in selecting patients for extended hormone therapy. Mandatory assays include estrogen receptors for identification of endocrine-sensitive cancers and HER2 in selecting patients for treatment with anti-HER2 therapy (e.g., trastuzumab, lapatinib, pertuzumab, and ado-trastuzumab emtansine). Finally, serum biomarkers such as CA 15-3 or CEA may be used in monitoring therapy in patients with advanced disease receiving systemic therapy. Promising new biomarkers undergoing evaluation include circulating tumor cells and circulating tumor-derived DNA.
ER  - 

TY  - JOUR
Y1  - 2015
VL  - 136
IS  - 3
SP  - 571
EP  - 581
SN  - 1095-6859
SN  - 0090-8258
JF  - Gynecologic Oncology
JO  - Gynecol. Oncol.
UR  - http://www.embase.com/search/results?subaction=viewrecord&from=export&id=L601693546
U2  - L601693546
DB  - Embase
DB  - Medline
L2  - http://dx.doi.org/10.1016/j.ygyno.2015.01.534
DO  - 10.1016/j.ygyno.2015.01.534
A1  - Sørensen R.D.
A1  - Schnack T.H.
A1  - Karlsen M.A.
A1  - Høgdall C.K.
M1  - (Sørensen R.D., riedahlsorensen@dadlnet.dk; Høgdall C.K., Claus.Hogdall@regionh.dk) Juliane Marie Center, Rigshospitalet University, Hospital of Copenhagen, København Ø, Denmark
M1  - (Schnack T.H., tihsc@regionsjaelland.dk) Gynaecologic and Obstetric Clinic, Roskilde Sygehus, Roskilde, Denmark
M1  - (Karlsen M.A., mona.aarenstrup.karlsen@regionh.dk) Molecular Unit, Department of Pathology, Herlev University Hospital, Herlev, Denmark
AD  - R.D. Sørensen, Juliane Marie Center, Rigshospitalet University, Hospital of Copenhagen, København Ø, Denmark
T1  - Serous ovarian, fallopian tube and primary peritoneal cancers: A common disease or separate entities - A systematic review
KW  - epidermal growth factor receptor 2
KW  - estrogen receptor
KW  - progesterone receptor
KW  - age
KW  - body mass
KW  - breast feeding
KW  - cancer chemotherapy
KW  - cancer epidemiology
KW  - cancer patient
KW  - cancer prognosis
KW  - cancer staging
KW  - cancer survival
KW  - carcinogenicity
KW  - case control study
KW  - control group
KW  - cytoreductive surgery
KW  - family history
KW  - female infertility
KW  - gene mutation
KW  - heterozygosity loss
KW  - hormonal contraception
KW  - hormonal therapy
KW  - human
KW  - hysterectomy
KW  - immunohistochemistry
KW  - Medline
KW  - menarche
KW  - menopause
KW  - molecular biology
KW  - obesity
KW  - ovary carcinoma
KW  - parity
KW  - peritoneum cancer
KW  - primary tumor
KW  - priority journal
KW  - protein expression
KW  - review
KW  - risk factor
KW  - systematic review
KW  - uterine tube carcinoma
KW  - uterine tube ligation
N2  - Objective: The aim of this systematic review is to analyze data on risk factors, epidemiology, clinicopathology and molecular biology from studies comparing primary peritoneal cancer, fallopian tube cancer and ovarian cancer of serous histology, in order to achieve a greater understanding of whether or not these disorders should be considered as separate entities. Methods A systematic literature search was conducted in PubMed and MEDLINE. Case-control studies comparing primary serous peritoneal or fallopian tube carcinomas with primary serous ovarian carcinomas or a control group were included. Results: Twenty-eight studies were found eligible. Primary peritoneal cancer patients were older, had higher parity, were more often obese and had poorer survival compared to ovarian cancer patients. Differences in protein expression patterns of Her2/neu, estrogen and progestin receptors and frequency of loss of heterozygosity differed between primary peritoneal cancer and primary ovarian cancer patients. No major differences were found between primary fallopian tube cancer and primary ovarian cancer. The proportion of serous tubal intraepithelial carcinomas (STIC) was lower in primary peritoneal cancer and primary ovarian cancer compared to primary fallopian tube cancer. Conclusion Except from differences in the proportion of STIC only few differences between primary fallopian tube cancer and primary ovarian cancer have been found. In contrast, observed differences in risk factor profile, clinicopathologic and prognostic factors, as well as in the molecular patterns, indicate that peritoneal cancer and ovarian cancer may be linked to different carcinogenic pathways.
ER  - 

TY  - JOUR
Y1  - 2014
VL  - 2
SN  - 2051-1426
JF  - Journal for ImmunoTherapy of Cancer
JO  - J. Immunother. Cancer
UR  - http://www.embase.com/search/results?subaction=viewrecord&from=export&id=L72036014
U2  - L72036014
DB  - Embase
A1  - Patterson A.
A1  - Bardet W.
A1  - McMurtrey C.
A1  - Kaabinejadian S.
A1  - Jackson K.
A1  - Hildebrand W.
M1  - (Patterson A.; Bardet W.; McMurtrey C.; Kaabinejadian S.; Jackson K.; Hildebrand W.) University of Oklahoma, Health Sciences Center, Oklahoma City, United States
AD  - A. Patterson, University of Oklahoma, Health Sciences Center, Oklahoma City, United States
T1  - High-throughput characterization of the ovarian cancer HLA peptidome
KW  - peptide
KW  - ligand
KW  - antibody
KW  - epidermal growth factor receptor 2
KW  - gamma urogastrone
KW  - leukocyte antigen
KW  - tumor antigen
KW  - protein
KW  - ovary cancer
KW  - society
KW  - immunotherapy
KW  - neoplasm
KW  - female
KW  - T lymphocyte
KW  - cell line
KW  - sequence analysis
KW  - cancer cell
KW  - human
KW  - tumor cell
KW  - data base
KW  - high performance liquid chromatography
KW  - affinity chromatography
KW  - bioreactor
KW  - epithelium cell
KW  - ovarian cancer cell line
KW  - peptide analysis
KW  - leukocyte
KW  - cell therapy
KW  - vaccination
KW  - gynecologic disease
KW  - prognosis
KW  - mass spectrometry
KW  - cancer immunotherapy
KW  - epithelium
KW  - prediction
KW  - immunogenicity
N2  - Background: T cells recognize cancer cells via human leukocyte antigen (HLA)/peptide complexes, and class I HLA-restricted tumor infiltrating T lymphocytes correspond to favorable prognosis in several cancers, including ovarian cancer-the most deadly gynecologic disease [1]. The accurate identification of tumor-specific HLA/peptide complexes is pivotal to their exploitation as targets in immunotherapies such as peptide vaccination, transgenic T cell therapy, or antibody tumor targeting. Here, a high-throughput peptide analysis method was used to directly sequence the HLA-A∗02:01 peptidome of ovarian cancer cells and to identify HLA/peptide complexes distinct to tumor cells. Methods: A secreted form of HLA-A∗02:01 was stably transfected into the SKOV-3, A2780, and OV-90 human ovarian cancer cell lines, as well as the immortalized normal ovarian epithelial cell line FHIOSE. Yields of HLA in excess of 10 mg were harvested from bioreactors of each cell line and purified from supernatants by affinity chromatography. The bound peptides were purified from the HLA and fractionated by two dimensions of high-pressure liquid chromatography followed by mass spectrometry for peptide sequencing. Results: For each cell line, approximately 14,000 non-redundant peptides were identified at a 1% false discovery rate against a decoy database. A clear overarching HLA-A∗02:01 motif was observed. Upon comparison, >100 peptides appeared absent from the line derived from normal ovarian epithelium but were consistent to all three ovarian cancer lines. In addition, 41 peptides derived from the tumor antigen human epidermal growth factor receptor 2 (HER2) were sequenced from the HER2 overexpressor SKOV3. Eight of these ligands confirm predicted peptides from the literature that have shown immunogenicity, including the highly targeted E75. Conclusion: Class I HLA gathered from tumor cells provides for the direct characterization of the cancerous peptidome. Ovarian cancers are highly heterogeneous, but this high-throughput peptide sequencing method is able to detect and highlight the consistencies in cancer-associated HLA peptide presentation-at least among three disparate cases. It has also provided the first direct sequencing evidence of HER2 peptides, confirming eight predictions and revealing 33 novel tumor ligands from this highly targeted cancer protein. In characterizing and comparing cancerous and non-cancerous peptidomes, this study has highlighted multiple candidate peptides for tumor-specific targeting in ovarian cancer immunotherapy.
ER  - 

TY  - JOUR
Y1  - 2014
VL  - 74
IS  - 19
SN  - 0008-5472
JF  - Cancer Research
JO  - Cancer Res.
UR  - http://www.embase.com/search/results?subaction=viewrecord&from=export&id=L71720019
U2  - L71720019
DB  - Embase
L1  - http://cancerres.aacrjournals.org/content/74/19_Supplement/4079.abstract?sid=401c16b7-f882-4c48-b46d-594a00277ddc
L2  - http://dx.doi.org/10.1158/1538-7445.AM2014-4079
DO  - 10.1158/1538-7445.AM2014-4079
A1  - Xu S.
A1  - Cintolo J.
A1  - Datta J.
A1  - Rosemblit C.
A1  - Berk E.
A1  - Terhune J.
A1  - Fitzpatrick E.
A1  - Czerniecki B.
M1  - (Xu S.; Cintolo J.; Datta J.; Rosemblit C.; Berk E.; Fitzpatrick E.; Czerniecki B.) University of Pennsylvania, Philadelphia, United States
M1  - (Terhune J.) University of Maryland, Baltimore, United States
AD  - S. Xu, University of Pennsylvania, Philadelphia, United States
T1  - Reversal of immune evasion mediated by HER2 requires both humoral and cellular HER-2 targeted immune interventions
KW  - trastuzumab
KW  - CD8 antigen
KW  - cytokine
KW  - monoclonal antibody
KW  - neu differentiation factor
KW  - immune evasion
KW  - American
KW  - cancer research
KW  - T lymphocyte
KW  - lysis
KW  - neoplasm
KW  - tumor cell
KW  - breast cancer cell line
KW  - human
KW  - upregulation
KW  - immunotherapy
KW  - tumor cell line
KW  - prognosis
KW  - secretion (process)
KW  - cell surface
KW  - ovarian cancer cell line
KW  - immunosurveillance
KW  - breast cancer
N2  - Objectives: HER2 over-expression in breast cancer is associated with a poor prognosis and HER2 is an intense target of immunotherapy with both humoral and T cell -base approaches. HER2 expression is also known to facilitate the escape of tumor cells from immune surveillance by down-regulating MHC class I, resulting in a reduced sensitivity to CTL lysis. Restoring tumor cell MHC Class I expression and reversing their immune evasion are therefore important strategies in the design of immunotherapy against HER2 expressing tumors. In this study we investigated the effects of monoclonal antibody trastuzumab and T help-1 associated cytokines IFN-γ and TNF-A on HLA Class I expression and the susceptibilities to CTL lysis of human HER2 expressing tumor cell lines. Methods: Breast cancer cell lines MCF7, SKBR3, BT474 and ovarian cancer cell line SKOV3 were treated with trastuzumab only, combination of IFN-γ and TNF-A or trastuzumab with IFN-γ and TNF-A. Cell surface expressions of HLA ABC were examined by flow cytometric analysis. The susceptibility of tumor cells to HER2 specific CD8+ T cell recognition and CTL lysis were assessed by measurement of CD8+ T cell IFN-γ secretion and flow cytometric analysis respectively. Results: Th1 cytokines IFN-γ and TNF-A dramatically increased HLA ABC expressions on all tumor lines compared to untreated cells, [ MCF7 (p=0.04); SKBR3 (p=0.02); SCOV3 (p=0.02) and BT474 (p=0.04)], while trastuzumab alone showed little impact on HLA ABC up-regulation. When treated with a combination of trastuzumab, IFN-γ and TNF-A tumor cells displayed synergistically enhanced HLA ABC expression [MCF7 (p=0.02); SKBR3 (p=0.004); SKOV3 (0.006) and BT474 (p=0.03)]. We observed that IFN-γ and TNF-A treatment was able to remarkably increase CD8+ T cell recognition and CTL lysis of low and intermediate HER2 expressing tumors [ MCF7(p=0.03) and SKOV3(0.02)], but not High HER2 tumor[ SKBR3(p=0.07)]. Only a combined treatment of trastuzumab, IFN-γ and TNF-A rendered SKBR3 susceptible to a significant killing by CTL (p=0.02). To investigate the impact of other HER family members EGFR and HER3 on MHC class I expression , HER2 over-expressing breast cancer cell lines BT474 and SKBR3 were pre-treated with EGF or Heregulin, then subjected to IFN-γ and TNF-A treatments. Activation of HER1 and HER3 signaling made HER2 over-expressing cells resistant to the effect of MHC class I up-regulation by IFN-γ and TNF-A. Conclusion: Both humoral and cellular immune HER-2 targeted interventions are required to reverse immune escape mediated by HER2; in addition to targeting HER2, targeting HER1 and HER3 signaling elements should also be included in order to abrogate the cross talk between HER family members and more effectively inhibit the HER2 signaling pathway.
ER  - 

TY  - JOUR
Y1  - 2014
VL  - 74
IS  - 19
SN  - 0008-5472
JF  - Cancer Research
JO  - Cancer Res.
UR  - http://www.embase.com/search/results?subaction=viewrecord&from=export&id=L71719677
U2  - L71719677
DB  - Embase
L1  - http://cancerres.aacrjournals.org/content/74/19_Supplement/4570.abstract?sid=ecfc5ce7-48cf-45f2-a617-7b0ff1cf6514
L2  - http://dx.doi.org/10.1158/1538-7445.AM2014-4570
DO  - 10.1158/1538-7445.AM2014-4570
A1  - Stevens E.V.
A1  - Whitaker R.
A1  - Guinet A.
A1  - Chang C.-Y.
A1  - Grenier C.
A1  - Marks J.
A1  - McDonnell D.P.
A1  - Murphy S.K.
A1  - Berchuck A.
A1  - Gaillard S.
M1  - (Stevens E.V.; Whitaker R.; Guinet A.; Chang C.-Y.; Grenier C.; Marks J.; McDonnell D.P.; Murphy S.K.; Berchuck A.; Gaillard S.) Duke University, Medical Center, Durham, United States
AD  - E.V. Stevens, Duke University, Medical Center, Durham, United States
T1  - Role of ERRalpha in ovarian cancer
KW  - protein tyrosine kinase
KW  - marker
KW  - receptor
KW  - short hairpin RNA
KW  - estrogen receptor
KW  - ovary cancer
KW  - American
KW  - cancer research
KW  - female
KW  - human
KW  - patient
KW  - neoplasm
KW  - long term survival
KW  - epithelium
KW  - ovary carcinoma
KW  - Fallopian tube
KW  - cancer cell
KW  - breast cancer
KW  - anchorage independent growth
KW  - protein expression
KW  - microarray analysis
KW  - gene expression
KW  - cancer growth
KW  - carcinogenesis
KW  - cancer patient
KW  - survival
KW  - phosphorylation
KW  - cancer tissue
KW  - down regulation
KW  - Kaplan Meier method
KW  - overall survival
KW  - ovarian cancer cell line
N2  - Objective. The estrogen receptor-related receptor-alpha (ERRα, encoded by ESRRA) has emerged as a key transcriptional regulator of mitochondrial function and has been implicated as a prognostic marker in many cancers, including epithelial ovarian cancer. ERRα has shown promise as a therapeutic target in breast cancer where ERRα transcriptional activity regulates growth of breast cancer cells. This study aims to evaluate whether ERRα expression in ovarian cancer correlates with patient outcomes, determine the effect of inhibiting ERRα transcriptional activity on ovarian cancer cell growth, and identify molecular signaling pathways regulated by ERRα in ovarian cancer cells. Methods. Affymetrix U133A gene expression microarray analysis from frozen tumor specimens of serous epithelial ovarian cancer was used to compare ESRRA transcripts levels in patients with short-term (<3 years) verses long-term survival (>7 years). ESRRA transcript levels were also measured in normal ovarian surface and fallopian tube epithelial tissues. Protein expression levels were assessed in ovarian cancer cell lines and patient tumor samples. Overall survival was estimated using the Kaplan-Meier Method. The effect of ERRα inhibition on proliferation and anchorage-independent growth was determined after treatment with the ERRα antagonist, XCT790. The activity of 49 different phospho-receptor tyrosine kinases (RTKs) was analyzed after down-regulation of ERRα with shRNA. Results. ESRRA expression was significantly higher in cancer tissues verses normal ovarian surface and fallopian tube epithelial tissues. Expression was also higher in patients with short-term versus long-term survival. Inhibition of ERRα with XCT790 led to a >50% reduction in proliferation and anchorage-independent growth. The induced knockdown of ERRα decreased the phosphorylation of RTKs, including HER2, suggesting that important growth promoting pathways are downstream of ERRα. Conclusions. In this study we determined that higher expression of ESRRA correlates with worse survival in ovarian cancer patients. However, inhibition of ERRα results in decreased growth potential. This effect may be manifest through the regulation of receptor tyrosine kinase activity. Thus, ERRα may be an important therapeutic target for the treatment of ovarian cancer and warrants future studies to determine the role of ERRα regulated signaling networks in ovarian oncogenesis.
ER  - 

TY  - JOUR
Y1  - 2014
VL  - 74
IS  - 19
SN  - 0008-5472
JF  - Cancer Research
JO  - Cancer Res.
UR  - http://www.embase.com/search/results?subaction=viewrecord&from=export&id=L71722377
U2  - L71722377
DB  - Embase
L1  - http://cancerres.aacrjournals.org/content/74/19_Supplement/1226.abstract?sid=02d79a2c-b453-45f7-b489-9feac63413fd
L2  - http://dx.doi.org/10.1158/1538-7445.AM2014-1226
DO  - 10.1158/1538-7445.AM2014-1226
A1  - Theillet C.G.
A1  - Du Manoir S.
A1  - Orsetti B.
M1  - (Theillet C.G.; Du Manoir S.; Orsetti B.) INSERM, Montpellier, France
AD  - C.G. Theillet, INSERM, Montpellier, France
T1  - Breast and ovarian cancer PDXs show excellent conservation of original features but are genetically plastic
KW  - plastic
KW  - protein
KW  - transcriptome
KW  - RNA
KW  - ovary cancer
KW  - American
KW  - cancer research
KW  - breast
KW  - neoplasm
KW  - female
KW  - model
KW  - genome
KW  - xenograft
KW  - human
KW  - patient
KW  - carcinoma
KW  - carcinosarcoma
KW  - breast tumor
KW  - recurrence free survival
KW  - breast cancer
KW  - genetic stability
N2  - Patient derived xenografts (PDXs) are increasingly appreciated models in cancer research and preclinical testing. We have established a collection of 20 breast and 20 ovarian cancer PDXs and investigated their biological and clinical characteristics, as well as their genetic stability. Take rates were distinctly lower with breast (16%) compared to ovarian cancers (85%). The majority of our breast PDX originated from triple negative (14/20), grade 3 tumors (18/20) and breast cancers with reduced recurrence free survival. Interestingly, we stabilized 1 ER-/HER2+ and 5 ER+ PDX. Overall we showed that breast tumors that gave rise to a PDX (take) showed significantly different expression profiles compared to tumors which did not take. Ovarian PDX originated all from high grade cancers, but comprised all major ovarian cancer histotypes (mucinous, clear cell, carcinosarcoma and serous carcinoma). Breast and ovarian PDXs faithfully recapitulated the histological features of their tumors of origin. The excellent conservation of original transcriptome characteristics was a further proof of the phenotypic stability shown by our PDX models. Noticeably, all grafts from ER+ cancers expressed ER at the RNA and protein levels. Array-CGH analysis revealed that PDXs presented a high degree of conservation of the Copy Number Change (CNC) profiles of the tumors they stemmed from and profiles from PDXs established from the same original tumor were highly overlapping. We determined that CNC representing up to 6% of the genome corresponded to oligoclonal events present in the tumor of origin that got gradually lost in the PDXs along passages. Furthermore, we noted that a minority of the PDXs presented a fraction of de novo occurring events representing up to 10% of the genome, suggesting limited levels of ongoing genetic instability. In conclusion, our data show that breast and ovarian cancer PDX are excellent reproductions of the tumors of origin but remain genetically dynamic elements susceptible to drift during sequential passages.
ER  - 

TY  - JOUR
Y1  - 2014
VL  - 8
IS  - 7
SP  - 1326
EP  - 1338
SN  - 1878-0261
SN  - 1574-7891
JF  - Molecular Oncology
JO  - Mol. Oncol.
UR  - http://www.embase.com/search/results?subaction=viewrecord&from=export&id=L53148112
U2  - L53148112
DB  - Embase
DB  - Medline
L2  - http://dx.doi.org/10.1016/j.molonc.2014.04.009
DO  - 10.1016/j.molonc.2014.04.009
A1  - Abdel-Fatah T.M.A.
A1  - Russell R.
A1  - Albarakati N.
A1  - Maloney D.J.
A1  - Dorjsuren D.
A1  - Rueda O.M.
A1  - Moseley P.
A1  - Mohan V.
A1  - Sun H.
A1  - Abbotts R.
A1  - Mukherjee A.
A1  - Agarwal D.
A1  - Illuzzi J.L.
A1  - Jadhav A.
A1  - Simeonov A.
A1  - Ball G.
A1  - Chan S.
A1  - Caldas C.
A1  - Ellis I.O.
A1  - Wilson D.M.
A1  - Madhusudan S.
M1  - (Abdel-Fatah T.M.A.; Moseley P.; Chan S.; Madhusudan S., srinivasan.madhusudan@nottingham.ac.uk) Department of Oncology, Nottingham University Hospitals, Nottingham, United Kingdom
M1  - (Russell R.; Rueda O.M.; Caldas C.) Department of Oncology, University of Cambridge, Cambridge, United Kingdom
M1  - (Russell R.; Rueda O.M.; Caldas C.) Cancer Research UK, Cambridge Research Institute, Li Ka Shing Centre, Cambridge, United Kingdom
M1  - (Albarakati N.; Mohan V.; Abbotts R.; Madhusudan S., srinivasan.madhusudan@nottingham.ac.uk) Academic Unit of Oncology, Division of Cancer and Stem Cells, School of Medicine, University of Nottingham, Nottingham, United Kingdom
M1  - (Maloney D.J.; Dorjsuren D.; Sun H.; Jadhav A.; Simeonov A.) NIH Chemical Genomics Center, National Center for Advancing Translational Sciences, National Institutes of Health, Rockville, United States
M1  - (Mukherjee A.) Department of Pathology, Division of Cancer and Stem Cells, School of Medicine, University of Nottingham, Nottingham University Hospitals, Nottingham, United Kingdom
M1  - (Agarwal D.; Ball G.; Ellis I.O.) School of Science and Technology, Nottingham Trent University, Nottingham, United Kingdom
M1  - (Illuzzi J.L.; Wilson D.M.) Laboratory of Molecular Gerontology, Biomedical Research Center, National Institute on Aging, National Institutes of Health, Baltimore, United States
AD  - S. Madhusudan, Academic Unit of Oncology, Division of Cancer and Stem Cells, School of Medicine, University of Nottingham, Nottingham University Hospitals, United Kingdom
T1  - Genomic and protein expression analysis reveals flap endonuclease 1 (FEN1) as a key biomarker in breast and ovarian cancer
KW  - biological marker
KW  - epidermal growth factor receptor
KW  - epidermal growth factor receptor 2
KW  - estrogen receptor
KW  - flap endonuclease
KW  - flap endonuclease 1
KW  - messenger RNA
KW  - unclassified drug
KW  - aged
KW  - article
KW  - breast cancer
KW  - cancer grading
KW  - cancer prognosis
KW  - cancer staging
KW  - cancer survival
KW  - cohort analysis
KW  - controlled study
KW  - correlation analysis
KW  - female
KW  - gene expression
KW  - gene overexpression
KW  - genome
KW  - human
KW  - human cell
KW  - human tissue
KW  - lymph vessel metastasis
KW  - major clinical study
KW  - mitosis index
KW  - multivariate analysis
KW  - ovary cancer
KW  - ovary carcinoma
KW  - phenotype
KW  - protein expression
KW  - triple negative breast cancer
KW  - univariate analysis
N2  - FEN1 has key roles in Okazaki fragment maturation during replication, long patch base excision repair, rescue of stalled replication forks, maintenance of telomere stability and apoptosis. FEN1 may be dysregulated in breast and ovarian cancers and have clinicopathological significance in patients. We comprehensively investigated FEN1 mRNA expression in multiple cohorts of breast cancer [training set (128), test set (249), external validation (1952)]. FEN1 protein expression was evaluated in 568 oestrogen receptor (ER) negative breast cancers, 894ER positive breast cancers and 156 ovarian epithelial cancers. FEN1 mRNA overexpression was highly significantly associated with high grade (p=4.89×10-57), high mitotic index (p=5.25×10-28), pleomorphism (p=6.31×10-19), ER negative (p=9.02×10-35), PR negative (p=9.24×10-24), triple negative phenotype (p=6.67×10-21), PAM50.Her2 (p=5.19×10-13), PAM50. Basal (p=2.7×10-41), PAM50.LumB (p=1.56×10-26), integrative molecular cluster 1 (intClust.1) (p=7.47×10-12), intClust.5 (p=4.05×10-12) and intClust. 10(p=7.59×10-38) breast cancers. FEN1 mRNA overexpression is associated with poor breast cancer specific survival in univariate (p=4.4×10-16) and multivariate analysis (p=9.19×10-7). At the protein level, in ER positive tumours, FEN1 overexpression remains significantly linked to high grade, high mitotic index and pleomorphism (ps<0.01). In ER negative tumours, high FEN1 is significantly associated with pleomorphism, tumour type, lymphovascular invasion, triple negative phenotype, EGFR and HER2 expression (ps<0.05). In ER positive as well as in ER negative tumours, FEN1 protein overexpression is associated with poor survival in univariate and multivariate analysis (ps<0.01). In ovarian epithelial cancers, similarly, FEN1 overexpression is associated with high grade, high stage and poor survival (ps<0.05). We conclude that FEN1 is a promising biomarker in breast and ovarian epithelial cancer.
ER  - 

TY  - JOUR
Y1  - 2014
VL  - 7
SP  - 1647
EP  - 1652
SN  - 1178-6930
SN  - 1178-6930
JF  - OncoTargets and Therapy
JO  - OncoTargets Ther.
UR  - http://www.embase.com/search/results?subaction=viewrecord&from=export&id=L600201024
U2  - L600201024
DB  - Embase
L2  - http://dx.doi.org/10.2147/OTT.S49993
DO  - 10.2147/OTT.S49993
A1  - Jin Y.
A1  - Li Y.
A1  - Pan L.
M1  - (Jin Y.; Li Y.; Pan L., lingyapan@hotmail.com) Department of Obstetrics and Gynecology, Peking Union Medical College Hospital, Chinese Academy of Medical Sciences and Peking Union Medical College, Beijing, China
AD  - L. Pan, Department of Obstetrics and Gynecology, Peking Union Medical College Hospital, Chinese Academy of Medical Sciences and Peking Union Medical College, Dongcheng District, Beijing, China
T1  - The target therapy of ovarian clear cell carcinoma
KW  - bevacizumab
KW  - carboplatin
KW  - cisplatin
KW  - dactolisib
KW  - epidermal growth factor receptor 2
KW  - everolimus
KW  - mammalian target of rapamycin
KW  - oncoprotein
KW  - paclitaxel
KW  - phosphatidylinositol 3 kinase
KW  - protein ARID1A
KW  - protein kinase B
KW  - temsirolimus
KW  - trastuzumab
KW  - unclassified drug
KW  - ARID1A gene
KW  - carcinogenesis
KW  - chemosensitivity
KW  - chromatin assembly and disassembly
KW  - clear cell carcinoma
KW  - drug efficacy
KW  - drug safety
KW  - drug targeting
KW  - gene expression regulation
KW  - gene mutation
KW  - gene overexpression
KW  - human
KW  - immunohistochemistry
KW  - Met gene
KW  - nonhuman
KW  - oncogene
KW  - ovary carcinoma
KW  - ovary clear cell carcinoma
KW  - overall survival
KW  - PIK3CA gene
KW  - progression free survival
KW  - protein protein interaction
KW  - PTEN gene
KW  - review
KW  - signal transduction
KW  - upregulation
KW  - bez 235
C1  - bez 235
N2  - Clear cell adenocarcinoma (CCC) of the ovary accounts for 10% of epithelial ovarian cancer and is a distinct entity from other epithelial ovarian carcinomas. It arises from the endometriosis. CCC has specific biological and clinical behavior. Compared with other histological types, CCC shows a chemoresistant phenotype, which leads to poorer prognosis. Thus, development of new target-based therapies remains an unmet need for these patients. Mutations in the gene ARID1A have been found to occur in high frequency in CCC. The majority of these mutations lead to a loss of expression of the ARID1A protein, which is a subunit of the SWItch/Sucrose NonFermentable (SWI/SNF) chromatin remodeling complex and considered as a bona fide tumor suppressor. Upregulation of the PIK3/AKT/mTOR pathway, particularly through mutations of PIK3CA and inactivation of PTEN, is involved in tumorigenesis of CCC. Targeting angiogenesis, the Met protooncogene pathway, and HER2 are also discussed in this review.
ER  - 

TY  - JOUR
Y1  - 2014
VL  - 20
IS  - 14
SP  - 3818
EP  - 3829
SN  - 1557-3265
SN  - 1078-0432
JF  - Clinical Cancer Research
JO  - Clin. Cancer Res.
UR  - http://www.embase.com/search/results?subaction=viewrecord&from=export&id=L373550589
U2  - L373550589
DB  - Embase
DB  - Medline
L2  - http://dx.doi.org/10.1158/1078-0432.CCR-13-3368
DO  - 10.1158/1078-0432.CCR-13-3368
A1  - Iglesia M.D.
A1  - Vincent B.G.
A1  - Parker J.S.
A1  - Hoadley K.A.
A1  - Carey L.A.
A1  - Perou C.M.
A1  - Serody J.S.
M1  - (Iglesia M.D.; Vincent B.G.; Parker J.S.; Hoadley K.A.; Carey L.A.; Perou C.M., cperou@med.unc.edu; Serody J.S., jonathan_serody@med.unc.edu) Lineberger Comprehensive Cancer Center, University of North Carolina, Chapel Hill, NC 27599, United States
M1  - (Iglesia M.D.) Curriculum in Genetics and Molecular Biology, University of North Carolina, Chapel Hill, NC, United States
M1  - (Vincent B.G.; Carey L.A.; Serody J.S., jonathan_serody@med.unc.edu) Department of Medicine, University of North Carolina, Chapel Hill, NC, United States
M1  - (Parker J.S.; Hoadley K.A.; Perou C.M., cperou@med.unc.edu) Department of Genetics, University of North Carolina, Chapel Hill, NC, United States
M1  - (Perou C.M., cperou@med.unc.edu) Department of Pathology and Laboratory Medicine, University of North Carolina, Chapel Hill, NC, United States
M1  - (Serody J.S., jonathan_serody@med.unc.edu) Department of Microbiology and Immunology, University of North Carolina, Chapel Hill, NC, United States
AD  - C.M. Perou, Lineberger Comprehensive Cancer Center, University of North Carolina, Chapel Hill, NC 27599, United States
T1  - Prognostic B-cell signatures using mRNA-seq in patients with subtype-specific breast and ovarian cancer
KW  - B lymphocyte receptor
KW  - CD8 antigen
KW  - immunoglobulin G
KW  - messenger RNA
KW  - article
KW  - B lymphocyte
KW  - basal like breast cancer
KW  - breast cancer
KW  - cancer prognosis
KW  - cancer survival
KW  - cell infiltration
KW  - cell population
KW  - claudin low breast cancer
KW  - differentiated ovarian cancer
KW  - gene expression
KW  - genetic analysis
KW  - genetic correlation
KW  - genetic variability
KW  - HER2 enriched breast cancer
KW  - human
KW  - immune response
KW  - immunoreactivity
KW  - luminal A breast cancer
KW  - luminal B breast cancer
KW  - mesenchymal ovarian cancer
KW  - metastasis free survival
KW  - ovary cancer
KW  - overall survival
KW  - priority journal
KW  - progression free survival
KW  - proliferative ovarian cancer
KW  - protein expression
KW  - RNA sequence
KW  - somatic hypermutation
N2  - Purpose: Lymphocytic infiltration of tumors predicts improved survival in patients with breast cancer. Previous studies have suggested that this survival benefit is confined predominantly to the basal-like subtype. Immune infiltration in ovarian tumors is also associated with improved prognosis. Currently, it is unclear what aspects of the immune response mediate this improved outcome. Experimental Design: Using The Cancer Genome Atlas mRNA-seq data and a large microarray dataset, we evaluated adaptive immune gene expression by genomic subtype in breast and ovarian cancer. To investigate B-cells observed to be prognostic within specific subtypes, we developed methods to analyze B-cell population diversity and degree of somatic hypermutation (SHM) from B-cell receptor (BCR) sequences in mRNA-seq data. Results: Improved metastasis-free/progression-free survival was correlated with B-cell gene expression signatures, which were restricted mainly to the basal-like and HER2-enriched breast cancer subtypes and the immunoreactive ovarian cancer subtype. Consistent with a restricted epitope-driven response, a subset of basal-like and HER2-enriched breast tumors and immunoreactive ovarian tumors showed high expression of a low-diversity population of BCR gene segments. More BCR segments showed improved prognosis with increased expression in basal-like breast tumors and immunoreactive ovarian tumors compared with other subtypes. Basal-like and HER2-enriched tumors exhibited more BCR sequence variants in regions consistent with SHM. Conclusion: Taken together, these data suggest the presence of a productive and potentially restricted antitumor B-cell response in basal-like breast and immunoreactive ovarian cancers. Immunomodulatory therapies that support B-cell responses may be a promising therapeutic approach to targeting these B-cell infiltrated tumors. ©2014 AACR.
ER  - 

TY  - JOUR
Y1  - 2014
VL  - 50
SP  - S212
SN  - 0959-8049
JF  - European Journal of Cancer
JO  - Eur. J. Cancer
UR  - http://www.embase.com/search/results?subaction=viewrecord&from=export&id=L71548396
U2  - L71548396
DB  - Embase
L2  - http://dx.doi.org/10.1016/S0959-8049(14)50771-X
DO  - 10.1016/S0959-8049(14)50771-X
A1  - Petrau C.
A1  - Cornic M.
A1  - Bertrand P.
A1  - Maingonnat C.
A1  - Marchand V.
A1  - Picquenot J.M.
A1  - Jardin F.
A1  - Clatot F.
M1  - (Petrau C.) Centre Henri Becquerel, Oncologie Médicale, Rouen, France
M1  - (Cornic M.; Picquenot J.M.) Centre Henri Becquerel, Anatomopathologie, Rouen, France
M1  - (Bertrand P.; Maingonnat C.; Marchand V.; Jardin F.) Centre Henri Becquerel, U918, Rouen, France
M1  - (Clatot F.) Centre Henri Becquerel, Oncologie Médicale U918, Rouen, France
AD  - C. Petrau, Centre Henri Becquerel, Oncologie Médicale, Rouen, France
T1  - CD70 methylation and expression in early breast cancer
KW  - estrogen
KW  - progesterone receptor
KW  - nucleic acid
KW  - cisplatin
KW  - marker
KW  - bisulfite
KW  - DNA
KW  - methylation
KW  - breast cancer
KW  - cancer research
KW  - promoter region
KW  - neoplasm
KW  - in vitro study
KW  - real time polymerase chain reaction
KW  - female
KW  - apoptosis
KW  - ovary cancer
KW  - lymphocyte
KW  - breast tumor
KW  - polymerase chain reaction system
KW  - prognosis
KW  - breast
KW  - frozen section
KW  - tumor cell
KW  - extraction
KW  - rank sum test
KW  - technology
KW  - housekeeping gene
KW  - pyrosequencing
KW  - cancer cell
KW  - chromatin assembly and disassembly
KW  - immune response
KW  - patient
KW  - human
KW  - therapy
N2  - Background: CD70 is a costimulatory molecule involved in the immune response but also in cancer development and progression. Recent studies showed that lymphocyte apoptosis was induced by a high CD70 expression in cancer cells leading to an inhibition of the anti-tumor response. Furthermore, CD70 expression has been reported as a predictive marker of response to cisplatine in ovarian cancers. Few data are available in breast cancer. Some in vitro studies have shown that CD70 expression is epigenetically downregulated via its promoter hypermethylation during tumoral progression. The aim of this study was to evaluate the level of the CD70 expression in surgical samples of luminal A or basal-like breast invasive tumors, and to determine the correlation between CD70 expression and its promoter methylation. Material and Methods: Twenty 'luminal A' (positive estrogen or progesterone receptors, HER2 negative, Ki67 < 20%) and 20 'basal-like' (negative estrogen and progesterone receptors, HER2 negative, Ki67 ≤ 20%, CK5 or EGFR+) fresh frozen samples from early breast tumors treated between january 2008 and december 2011 were selected. Cryostat sections were used to select 30 mg of tumor cells for each sample for nucleic acid extraction. Using homemade primers, the CD70 expression was evaluated by quantitative real time PCR using the 7900HT Fast Real Time PCR System® (Life technologies). The housekeeping gene HMBS was used to normalize CD70 expression. Total DNA was bisulfite-treated and methylation levels of 5 consecutive CpG present in the proximal region (-464, -421) of the promoter were assessed by pyrosequencing analysis using a PyroMark Q24® (Qiagen). Comparisons between expression and methylation levels were performed using the Mann- Whitney U test. Results: Among the 40 samples, the median relative CD70 expression level was 0.37 [min = 0.03, max = 0.37]. This expression was significantly higher in the basal-like group (0.78 [0.24-31.7]) compared to the luminal A group (0.25 [0.03-1.83], p = 0.0001). The median methylation level was 61%, with no significant difference between the basal-like and the luminal A groups (63% and 58%, respectively). Unlike to published in vitro studies, no correlation was found between CD70 expression and CD70 methylation level. The epigenetic regulation of CD70 may involve other mechanisms, such as chromatin remodeling, or transcriptional or post-transcriptional regulation. Conclusion: In this study, a higher CD70 expression was observed in the basal-like group, compared to the luminal A group, but this expression was not related to promoter methylation. The higher expression in the poor-prognosis subgroup of patients makes CD70 a potential target for emerging anti-CD70 therapies.
ER  - 

TY  - JOUR
Y1  - 2014
VL  - 50
SP  - S112
EP  - S113
SN  - 0959-8049
JF  - European Journal of Cancer
JO  - Eur. J. Cancer
UR  - http://www.embase.com/search/results?subaction=viewrecord&from=export&id=L71548041
U2  - L71548041
DB  - Embase
L2  - http://dx.doi.org/10.1016/S0959-8049(14)50416-9
DO  - 10.1016/S0959-8049(14)50416-9
A1  - Spugnesi L.
A1  - Gabriele M.
A1  - Tancredi M.
A1  - Gaetana G.
A1  - Maresca L.
A1  - Salvadori B.
A1  - Bertolini I.
A1  - Caligo M.A.
M1  - (Spugnesi L.; Gabriele M.; Gaetana G.; Maresca L.) University Hospital of Pisa, Department of Translational Research and New Technologies in Medicine, Pisa, Italy
M1  - (Tancredi M.) University Hospital of Pisa, Section of Genetic Oncology Deprtmente of Laboratory Medicine, Pisa, Italy
M1  - (Salvadori B.; Bertolini I.) University Hospital of Pisa, UO Medical Oncology, Pisa, Italy
M1  - (Caligo M.A.) University Hospital of Pisa, Section of Genetic Oncology Deprtment of Laboratory Medicine, Pisa, Italy
AD  - L. Spugnesi, University Hospital of Pisa, Department of Translational Research and New Technologies in Medicine, Pisa, Italy
T1  - A possible genetic signature of DNA repair genes in triple negative breast cancers by a NGS approach
KW  - DNA
KW  - anthracycline
KW  - ion
KW  - alkylating agent
KW  - receptor
KW  - gene
KW  - DNA repair
KW  - triple negative breast cancer
KW  - cancer research
KW  - female
KW  - patient
KW  - human
KW  - neoplasm
KW  - ovary cancer
KW  - breast
KW  - mutation
KW  - treatment response
KW  - therapy
KW  - treatment outcome
KW  - screening
KW  - tissues
KW  - adjuvant chemotherapy
KW  - carcinogenesis
KW  - penetrance
KW  - cancer susceptibility
KW  - adjuvant therapy
KW  - risk
KW  - chemotherapy
KW  - breast cancer
N2  - Background: In addition to BRCA1 and BRCA2, recent studies show that mutations in other genes involved in DNA repair may predispose to breast and ovarian cancer and the therapy response can be determined by germline or somatic alterations in those genes. The triple negative breast cancers (TNBC), negative for Estrogen/Progesterone and Her2 receptor, exhibit clinical and pathological properties similar to BRCA-mutated tumors (BRCAness). The TNBCs represent about 15-20% of all breast cancers, and although respond to chemotherapy with alkylating agents (similar to BRCA mutated), have a high risk of recurrence and progression. Some studies have shown the effectiveness of adiuvant and neoadjuvant therapy with anthracyclines and/or taxanes in patients with TNBC. The aim of our study is to investigate which genes involved in DNA repair, including BRCA1 and BRCA2 and their functional partners, may be mutated in TBNC patients and to correlate the genetic signature with a specific therapy response. Materials and Methods: Therefore, we tested the presence of mutations in 24 genes involved in the main mechanisms of DNA repair (BRCA1, BRCA2, CDH1, MRE11A, MSH2, PARP1, CHEK2, MSH6, RAD52, PTEN, STK11, ERCC1, TP53, PMS1, PMS2, NBN, RAD50, BRIP1, BARD1, MLH1, MUTYH, RAD51C, 53BP1 and PALB2) by using a Next Generation Sequencing approach with Ion Torrent platform. Some of these are considered as breast and ovarian cancer predisposition genes (high, intermediate or low penetrance genes), while others are associated with the process of tumorigenesis. The validation of variants observed is performed by Sanger sequencing. Germline DNA of 16 patients, diagnosed with TNBC and treated with neoadjuvant chemotherapy including taxane and/or anthracycline have been analyzed. Moreover, with the aim of describing a genetic signature in tumor tissue, also some frozen tumors have been analyzed for the same 24 genes panel. Results: Preliminary results of the germline mutational screening have identified 17 pathogenetic or predicted pathogenetic variants in 12 DNA repair genes. Moreover these data also suggest a trend between patients carrier of a pathogenetic variant and a better neoadiuvant therapy outcome. Conclusions: This approach can help in understanding TNBC molecular features and the identification of a possible genetic profile indicative of a DNArepair deficiency may be useful for the design of more effective therapies in this particular subset of patients.
ER  - 

TY  - JOUR
Y1  - 2014
VL  - 32
IS  - 15
SN  - 0732-183X
JF  - Journal of Clinical Oncology
JO  - J. Clin. Oncol.
UR  - http://www.embase.com/search/results?subaction=viewrecord&from=export&id=L71522305
U2  - L71522305
DB  - Embase
L1  - http://meeting.ascopubs.org/cgi/content/abstract/32/15_suppl/e11534?sid=81a5663b-605e-409a-b53e-8768609c701d
A1  - Fried G.
A1  - Pashchak M.
M1  - (Fried G.; Pashchak M.) Department of Oncology, Rambam Health Care Campus, Haifa, Israel; Rambam Health Care Campus, Haifa, Israel
AD  - G. Fried
T1  - Breast cancer in young women age 35 and under: Patterns of care and outcome
KW  - receptor
KW  - breast cancer
KW  - female
KW  - human
KW  - society
KW  - oncology
KW  - survival
KW  - mastectomy
KW  - surgery
KW  - adjuvant chemotherapy
KW  - mutation
KW  - diagnosis
KW  - family history
KW  - ovary cancer
KW  - hospital
KW  - relapse
KW  - risk reduction
KW  - salpingooophorectomy
KW  - follow up
KW  - distant metastasis
KW  - lymph
KW  - metastasis
KW  - partial mastectomy
KW  - echography
KW  - mammography
KW  - patient
N2  - Background: Breast cancer (BC) is one of the most common malignancies among women but less than 2% occur in women younger than 35 years. It has been suggested that BC in young (YBC) patients (pts) may be biologically different than in other age groups.The aim of this study was to review our experience on treating YBC pts diagnosed 35 years of age and under. Methods: Between 1/2000 and 12/2010. 132 YBC pts aged 35 years and under were treated in our oncological department. Pts characteristics, treatment related data, pattern of relapse and survival were collected from hospital files. Results: Mean age at diagnosis was 31(range 24-35)46; family history of malignancy was reported as follow: BC 34% pts, ovary cancer 2.3 % and other malignancies 35.6 %. BRCA 1/2 Ashkenazi's mutations were detected in 24.5% pts. The diagnosis was done due to a palpable lump in 89.4%of cases. The mammography was pathological in 58.3% and ultrasonography in 78.5% of cases .Surgical treatment was lumpectomy 55.3% pts vs. 40% mastectomy.4.7% presented with metastatic disease and 56% with positive lymph nodes.Hormon receptors were positive in 60.6% pts ,HER2 pos 32.6%, TNC 19% and 44.7% pts presented with grade 3 histology.Chemotherapy was given neoadjuvant for 21.6% and 77.3% pts received adjuvant chemotherapy. Risk reduction surgeries: 45 % from YBC pts treated with mastectomy underwent contralateral prophylactic mastectomy (CPM) and 17.3% bilateral salpingo oophorectomy (BSO) .The median follow up was 6.5yrs and 9% pts developed local recurrence, 23% distant metastasis and 7% contralateral breast cancer. Five yrs survival was 87.2% and 5yrs DFS 78 %. Conclusions: YBC in our experience presented with high percentage of family history of malignancy, BRCA 1/2 mutations and more aggressive disease: Her2 positive, grade 3 and TNC. The great majority were treated with chemotherapy: adjuvant or neoadjuvant. Despite of the young age and poor prognostic factors the 5 yrs survival is comparable to data from literature for BC pts.
ER  - 

TY  - JOUR
Y1  - 2014
VL  - 32
IS  - 15
SN  - 0732-183X
JF  - Journal of Clinical Oncology
JO  - J. Clin. Oncol.
UR  - http://www.embase.com/search/results?subaction=viewrecord&from=export&id=L71522377
U2  - L71522377
DB  - Embase
L1  - http://meeting.ascopubs.org/cgi/content/abstract/32/15_suppl/TPS659?sid=81a5663b-605e-409a-b53e-8768609c701d
A1  - Tryfonidis K.
A1  - Bogaerts J.
A1  - Martell R.E.
A1  - Sledge G.W.
A1  - Balmaña J.
A1  - Audeh M.W.
A1  - Deleersnijder A.
A1  - Favorito F.
A1  - Agarwal S.
A1  - Rizzetto G.
A1  - Messina C.G.M.
A1  - Slaets L.
A1  - Goulioti T.
A1  - Tutt A.
A1  - Cameron D.A.
A1  - Turner N.C.
M1  - (Tryfonidis K.; Bogaerts J.; Martell R.E.; Sledge G.W.; Balmaña J.; Audeh M.W.; Deleersnijder A.; Favorito F.; Agarwal S.; Rizzetto G.; Messina C.G.M.; Slaets L.; Goulioti T.; Tutt A.; Cameron D.A.; Turner N.C.) EORTC Headquarters, Brussels, Belgium; European Organisation for Research and Treatment of Cancer, Brussels, Belgium; TESARO, Inc., Waltham, MA; Stanford University, Palo Alto, CA; Vall d'Hebron University Hospital, Barcelona, Spain; Samuel Oschin Comprehensive Cancer Institute, Cedars-Sinai Medical Center, Los Angeles, CA; Breast International Group, Brussels, Belgium; European Organisation for Research and Treatment of Cancer Headquarters, Brussels, Belgium; Research Oncology, Division of Cancer Studies, School of Medicine, King's College London, London, United Kingdom; University of Edinburgh, Edinburgh, United Kingdom; The Royal Marsden NHS Foundation Trust, London, United Kingdom
AD  - K. Tryfonidis
T1  - A phase III randomized trial of niraparib versus physician's choice in previously treated, HER2-negative, germline-BRCA mutated breast cancer patients: Intergroup study EORTC-1307-BCG and BIG5-13
KW  - niraparib
KW  - gemcitabine
KW  - capecitabine
KW  - eribulin
KW  - vinorelbine tartrate
KW  - nicotinamide adenine dinucleotide adenosine diphosphate ribosyltransferase inhibitor
KW  - hormone receptor
KW  - anthracycline
KW  - DNA
KW  - human
KW  - physician
KW  - breast cancer
KW  - cancer patient
KW  - society
KW  - oncology
KW  - female
KW  - patient
KW  - ovary cancer
KW  - overall survival
KW  - breast
KW  - mutation
KW  - chemotherapy
KW  - open study
KW  - gene
KW  - germline mutation
KW  - metastatic breast cancer
KW  - agricultural worker
KW  - cancer cell
KW  - treatment failure
KW  - safety
KW  - hazard ratio
KW  - hypothesis
KW  - sample size
KW  - progression free survival
KW  - DNA repair
KW  - hormonal therapy
KW  - therapy
KW  - time to treatment
KW  - neoplasm
KW  - cancer cell line
N2  - Background: Germline mutations of BRCA1/BRCA2 genes are a cause of hereditary breast or ovarian cancer. Cancers arising in women with germline BRCA1/BRCA2 mutations are defective in DNA repair, and BRCA deficient cancer cells are hypersensitive to PARP inhibitors (Bryant et al., 2005;Farmer et al., 2005). Niraparib is a potent,selective inhibitor of PARP-1 and PARP-2 that demonstrated activity in BRCA1 or BRCA2 mutated cancer cell lines. Responses have been reported with Niraparib in women with BRCA1.2 related breast and ovarian cancer. (Michie et al, 2013). Methods: Patients with HER2 negative metastatic breast cancer (306), with centrally confirmed BRCA1 or BRCA2germline mutations, will be randomized 2:1 open-label study, to either niraparib 300mg (3x 100 mg niraparib capsules) administered orally QD continuously or physician's choice of single-agent chemotherapy (eribulin, vinorelbine, capecitabine or gemcitabine) administered in 3 weekly cycles. Patients must have received prior therapy that included a taxane and anthracycline and should be pretreated with up to 2 prior cytotoxic regimens for advanced/metastatic disease. Patients with hormone receptor positive disease can be included if they progressed during one prior hormonal therapy. The primary objective is to compare the progression-free survival (PFS) (RECIST v 1.1) on niraparib versus physician's choice, assessed by blinded, central review. The key secondary objective is to compare overall survival between patients in niraparib versus physician's choice. Sample size is based on Overall Survival (OS). The hypothesis of median PFS improvement is 3 versus 6 months for physician's choice and niraparib respectively, with a hazard ratio of 0.5, and power of 99.6% for the primary PFS analysis. Assuming an increase in OS from 9 to 13 months, the study has 80% power at a 1-sided alpha of 0.025. Secondary endpoints are PFS by investigator-based assessment, safety, time to treatment failure, Response Rate, Duration of response, HRQoL.
ER  - 

TY  - JOUR
Y1  - 2014
VL  - 32
IS  - 15
SN  - 0732-183X
JF  - Journal of Clinical Oncology
JO  - J. Clin. Oncol.
UR  - http://www.embase.com/search/results?subaction=viewrecord&from=export&id=L71523987
U2  - L71523987
DB  - Embase
L1  - http://meeting.ascopubs.org/cgi/content/abstract/32/15_suppl/e22072?sid=22a31268-86eb-4f62-8179-8bb4d0e636c0
A1  - Prempree T.
M1  - (Prempree T.) Piyavate Hospital, Bangkok, Thailand
AD  - T. Prempree, Piyavate Hospital, Bangkok, Thailand
T1  - Role of KRAS mutation in advanced ovarian cancers treated by targeted medicines in Thailand
KW  - bevacizumab
KW  - antiinfective agent
KW  - DNA
KW  - mammalian target of rapamycin inhibitor
KW  - trastuzumab
KW  - monoclonal antibody
KW  - sunitinib
KW  - vasculotropin
KW  - ovary cancer
KW  - Thailand
KW  - society
KW  - oncology
KW  - mutation
KW  - female
KW  - patient
KW  - human
KW  - gene
KW  - signal transduction
KW  - prognosis
KW  - surgery
KW  - DNA sequence
N2  - Background: The treatment of advanced ovarian cancer has been surgery followed by various forms of chemotherapeutic agents. Once the chemotherapeutic agents failed to achieve the response, the option left is rather diamal. Recent advances in targeted medicines along with specific genes study allowed us to study this group of patients. Our objective is to 1) to determineKRAS mutation in all ovarian cancers treated by targeted medicines 2) To compare the response of patients with KRAS mutation versus those without KRAS mutation 3) To modulate the treatment in the presence of KRAS mutation. Methods: 25 cases of advanced and recurred (stage IV) ovarian cancers who had exhausted all chemotherapeutic treatment were included in the study. To select the targetsfor the treatment, we examined the VEGF, EGFR,cKIT and HER2 genes using IHC ( Immunohistochemical) technique with additional DNA study. KRAS mutation was studied by DNA sequencing technique. Treatment targeted medicines used: 13 cases of Bevacizumab+ sunitinib, 4 cases of Bevacizumab+ EGFR TKI, 6 cases of Bevacizumab + Anti-EGFR monoclonal antibody and 2 cases of Bevacizumab+ trastuzumab. Results: 1) KRAS mutations were found in 10 of 25 cases (40%). Types of mutation included; 3 cases of G12D mutation, 4 cases of G12V mutation, 2 cases of G12C mutation and 1 case of G13D mutation. 2) Responses: Those with KRAS mutation showed 3 months response of 3/10 (30%) and those without KRAS mutation showed 3 months response of 9/15 ( 60%). For one year response: Those with KRAS mutation showed 1/10 (10%) and those without KRAS mutation showed 5/15 (33%) one year response. Conclusions: 1) Type of KRAS mutation played no role in achieving response. 2) Cases with KRAS mutation represented the overall poor prognosis. 3) At present, we have been using mTOR inhibitor in order to block PI-3K signal transduction pathway in KRAS mutation patients with some degrees of success.
ER  - 

TY  - JOUR
Y1  - 2014
VL  - 32
IS  - 15
SN  - 0732-183X
JF  - Journal of Clinical Oncology
JO  - J. Clin. Oncol.
UR  - http://www.embase.com/search/results?subaction=viewrecord&from=export&id=L71524671
U2  - L71524671
DB  - Embase
L1  - http://meeting.ascopubs.org/cgi/content/abstract/32/15_suppl/TPS5624?sid=3e1a8613-5b31-4ec8-8cd9-c9c6972d884c
A1  - Zamagni C.
A1  - Perrone M.
A1  - Mandato V.D.
A1  - Bologna A.
A1  - Rubino D.
A1  - Zucchini G.
A1  - Sierra N.M.A.
A1  - Barbieri E.
A1  - Cubelli M.
A1  - De Iaco P.
A1  - Abrate M.
M1  - (Zamagni C.; Perrone M.; Mandato V.D.; Bologna A.; Rubino D.; Zucchini G.; Sierra N.M.A.; Barbieri E.; Cubelli M.; De Iaco P.; Abrate M.) Addarii Medical Oncology Unit, S.Orsola-Malpighi Hospital, Bologna, Italy; S.Orsola-Malpighi Hospital Gynaecology-Oncology Unit, Bologna, Italy; IRCCS Arcispedale S. Maria Nuova Dept. Obstetrics and Gynaecology, Reggio Emilia, Italy; Arcispedale “S. Maria Nuova” IRCCS Medical Oncology Unit, Reggio Emilia, Italy; Addarii Medical Oncology Unit, S. Orsola-Malpighi Hospital, Bologna, Italy; S.Orsola-Malpighi Hospital, Bologna, Italy; Gynecologic Oncology Unit, S. Orsola-Malpighi Hospital, Bologna, Italy; IRCCS Arcispedale S. Maria Nuova Dept. of Obstetrics and Gynaecology, Reggio Emilia, Italy
AD  - C. Zamagni
T1  - Randomized phase II study of 3 versus 6 courses of neoadjuvant carboplatin-paclitaxel chemotherapy in stage IIIC or IV epithelial ovarian cancer
KW  - carboplatin
KW  - paclitaxel
KW  - biological marker
KW  - messenger RNA
KW  - human
KW  - phase 2 clinical trial
KW  - chemotherapy
KW  - ovary carcinoma
KW  - society
KW  - oncology
KW  - female
KW  - surgery
KW  - cytoreductive surgery
KW  - arm
KW  - sample size
KW  - survival
KW  - patient
KW  - adjuvant chemotherapy
KW  - mutation
KW  - tissues
KW  - laparotomy
KW  - laparoscopy
KW  - health care quality
KW  - neoplasm
KW  - electrocorticography
N2  - Background: The role and the duration of neoadjuvant chemotherapy (NACT) in advanced epithelial ovarian cancer (AOC) are still debated. A phase III randomized trial showed that 3 courses of NACT followed by surgery were not inferior to primary debulking surgery followed by chemotherapy (CHT) for patients (pts) with AOC. Moreover, the absence of residual tumor after surgery was found to be the single most important independent prognostic factor. In our preliminary experience pts with bulky stage IIIC or IV AOC were treated with 6 courses of NACT followed by surgery and we observed a complete cytoreduction rate up to 63% ; the survival data did not suggest a detrimental effect of such strategy. Considering the lack of evidence regarding the best standard of care for pts with AOC, a randomized study of 3 vs 6 courses of NACT was designed to verify if 3 more courses of NACT are associated to an increase of complete cytoreductive surgery rate (CCSR) (primary end-point). Methods: this is a multicenter randomized, phase II study of 3 vs 6 courses of NACT in AOC. The main eligibility criteria are ECOG PS ≥ 2, histologically confirmed FIGO stage IIIC-IV epithelial ovarian cancer, unsuitable for complete primary cytoreductive surgery (inoperability confirmed by open laparoscopy or laparotomy). Pts will receive 3 or 6 courses of i.v. carboplatin AUC 5 and paclitaxel 175 mg/m2 every 3 weeks, followed by surgery.Tumor tissue will be collected for analyses of prognostic and predictive biomarkers, including ESR1 mRNA, HER2 and HER3 expression, BRCA1, BRCA2 and PI3KCA mutations. By hypothesizing a CCSR of 43% in Arm A (3 courses) and 63% in Arm B (6 courses), with a two-sided alpha error of 0.05 and a power of 0.80, 214 pts (107 in each arm) are to be enrolled in 2 years. An interim analysis has been scheduled after the first 120 pts in order to end the enrollment in the phase II and to start a phase III (with survival as primary endpoint) in case of the endpoint for efficacy (CCSR) will be reached at that time. The sample size of the interim analysis was calculated by considering the same alpha error (0.05) but a lower power value (0.50) than those of the global sample size calculation. The first patient was enrolled in January 2014.
ER  - 

TY  - JOUR
Y1  - 2014
VL  - 32
IS  - 15
SN  - 0732-183X
JF  - Journal of Clinical Oncology
JO  - J. Clin. Oncol.
UR  - http://www.embase.com/search/results?subaction=viewrecord&from=export&id=L71522211
U2  - L71522211
DB  - Embase
L1  - http://meeting.ascopubs.org/cgi/content/abstract/32/15_suppl/587?sid=81a5663b-605e-409a-b53e-8768609c701d
A1  - Higgins M.J.
A1  - Doyle C.
A1  - Paepke S.
A1  - Azaro A.
A1  - Martin M.
A1  - Semiglazov V.
A1  - Smirnova I.
A1  - Krasnozhon D.
A1  - Manikhas A.
A1  - Harb W.A.
A1  - Panasci L.C.
A1  - Pearlberg J.
A1  - MacBeath G.
A1  - Nering R.
A1  - Goss P.E.
A1  - Miller K.
M1  - (Higgins M.J.; Doyle C.; Paepke S.; Azaro A.; Martin M.; Semiglazov V.; Smirnova I.; Krasnozhon D.; Manikhas A.; Harb W.A.; Panasci L.C.; Pearlberg J.; MacBeath G.; Nering R.; Goss P.E.; Miller K.) Massachusetts General Hospital Cancer Center, Boston, MA; CHA Enfant-Jesus Hospital, Quebec, QC, Canada; Department of Obstetrics and Gynecology, Klinikum rechts der Isar, Technische Universität München, Munich, Germany; Medical Oncology, Vall d'Hebron, Barcelona, Spain; Instituto de Investigación Sanitaria Gregorio Marañón, Madrid, Spain; Institute of Oncology, St. Petersburg, Russia; Medical Radiological Research Center of RAMS, Obninsk, Russia; State Medical Institution Leningrad Regional Oncology Center, Leningrad, Russia; City Clinical Oncological Dispensary, St. Petersburg, Russia; Horizon Oncology Center, Lafayette, IN; McGill University, Montreal, QC, Canada; Sanofi-Aventis, Cambridge, MA; Merrimack Pharmaceutical, Cambridge, MA; Merrimack Pharmaceuticals, Cambridge, MA; Indiana University Melvin and Bren Simon Cancer Center, Indianapolis, IN
AD  - M.J. Higgins
T1  - A randomized, double-blind phase II trial of exemestane plus MM-121 (a monoclonal antibody targeting ErbB3) or placebo in postmenopausal women with locally advanced or metastatic ER+/PR+, HER2-negative breast cancer
KW  - monoclonal antibody
KW  - exemestane
KW  - placebo
KW  - benomyl
KW  - biological marker
KW  - betacellulin
KW  - neu differentiation factor
KW  - platinum
KW  - ligand
KW  - human
KW  - postmenopause
KW  - society
KW  - female
KW  - breast cancer
KW  - oncology
KW  - phase 2 clinical trial
KW  - patient
KW  - safety
KW  - progression free survival
KW  - fatigue
KW  - nausea
KW  - arthralgia
KW  - population
KW  - overall survival
KW  - diarrhea
KW  - adjuvant therapy
KW  - epidemiology
KW  - hazard ratio
KW  - tissues
KW  - ovary cancer
KW  - metastatic breast cancer
KW  - arm
KW  - hypothesis
KW  - therapy
N2  - Background: Ligand-driven ErbB3 signaling has been implicated as a mechanism of resistance to conventional therapies across multiple malignancies, including endocrine resistant metastatic breast cancer (mBC). Here we present results of a trial evaluating MM-121 (M) or placebo (P) in combination with exemestane in postmenopausal women with ER/PR+ HER2-negative mBC. Methods: This study enrolled women with locally advanced or mBC who had failed adjuvant therapy or progressed in the metastatic setting. The primary endpoint was progression free survival (PFS) and the study was powered to detect a HR of < 0.5. Secondary and exploratory analyses included overall survival (OS), safety, and analyses of a pre-specified set of mechanistically-linked biomarkers ((BM), heregulin, betacellulin, EGFR, ErbB2, and ErbB3) in archived tissues. Results: 115 randomized and treated patients (56 (M), 59 (P)) were included in safety and efficacy analyses. Baseline demographics and disease characteristics were balanced. At the time of the analysis, 92 (80%) patients (78.6% (M), 81.4% (P)) had discontinued treatment, mainly due to progressive disease (66.1% (M), 76.3% (P)). PFS was analyzed after 84 events (38 (M), 46 (P)). The median PFS was 15.9 weeks (M) vs. 10.7 weeks (P), with a stratified hazard ratio (HR) of 0.772 (95% CI [0.496- 1.201]), p=0.249). OS data were immature at the time of the primary analysis (29 events: 11 (M), 18 (P)), with a stratified HR of 0.436 (95% CI [0.197 - 0.966]). In patients positive for two of the pre-specified BMs (31%: 17 of the 55 patients with BM data), the HR for PFS was 0.32 (95% CI [0.10-1.00]). Common adverse events (AEs, >20%) of any grade and causality (M vs. P), were diarrhea (50% vs. 23.7%), nausea (28.6% vs. 23.7%), fatigue (23.2 % vs. 23.7%), and arthralgia (17.9% vs. 20.3%). Conclusions: The addition of MM-121 to exemestane did not significantly prolong PFS in the unselected population, although the HR appears to favor the MM-121 arm. The biomarker findings were consistent with preclinical hypotheses, as well as an independently conducted Phase 2 study in platinum resistant ovarian cancer.
ER  - 

TY  - JOUR
Y1  - 2014
VL  - 32
IS  - 15
SN  - 0732-183X
JF  - Journal of Clinical Oncology
JO  - J. Clin. Oncol.
UR  - http://www.embase.com/search/results?subaction=viewrecord&from=export&id=L71524299
U2  - L71524299
DB  - Embase
L1  - http://meeting.ascopubs.org/cgi/content/abstract/32/15_suppl/e22161?sid=1f4bd2b0-cad8-45fd-8565-2172b33ce3a7
A1  - Wadehra M.
A1  - Kiyohara M.
A1  - Dillard C.
A1  - O'Brien N.A.
M1  - (Wadehra M.; Kiyohara M.; Dillard C.; O'Brien N.A.) David Geffen School of Medicine at University of California, Los Angeles, Los Angeles, CA; School of Medicine/Translational Oncology Research Laboratory, University of California, Los Angeles, Los Angeles, CA
AD  - M. Wadehra
T1  - Using an EMP2 IgG1 antibody as a novel therapy for therapy-resistant breast cancers
KW  - antibody
KW  - trastuzumab
KW  - docetaxel
KW  - protein
KW  - cytotoxic agent
KW  - monoclonal antibody
KW  - membrane protein
KW  - marker
KW  - therapy
KW  - society
KW  - breast cancer
KW  - oncology
KW  - neoplasm
KW  - human
KW  - female
KW  - patient
KW  - implantable cardioverter defibrillator
KW  - model
KW  - population
KW  - ovary cancer
KW  - non implantable urine incontinence electrical stimulator
KW  - survival
KW  - hospital patient
KW  - tumor cell
KW  - health care quality
KW  - cancer stem cell
KW  - tumor growth
KW  - prognosis
KW  - xenograft
KW  - triple negative breast cancer
KW  - immunohistochemistry
KW  - toxicity
N2  - Background: Breast cancer is a heterogeneous disease with several subtypes which dictate which course of treatment each patient will receive. However, resistance remains a significant challenge. Nonspecific cytotoxic agents remain the backbone of current therapy, but they are limited by a narrow therapeutic index, significant toxicities and frequently acquired resistance. For example, in triple negative breast cancer (TNBC), an aggressive histological subtype with limited treatment options and very poor prognosis, resistance to current standard therapies such as taxanes severely limits the available options for previously treated patients. This problem also occurs with targeted therapies. Trastuzumab is the standard of care for HER2+ tumors. However, de novo or acquired Trastuzumab resistance isa major limitation of its clinical efficacy. Thus, there remains an urgent unmet need for improved targeted agents for this patient population. Methods: To this end, we define another marker epithelial membrane protein-2 (EMP2) as a novel target for Trastuzumab and taxane resistant tumors. EMP2 expression was determined using standard immunohistochemistry. We have recently developed a novel IgG1 monoclonal antibody to EMP2 termed PG-101. Acquired Trastuzumab and docetaxel resistant tumors were treated with PG-101 using human xenograft models. Results: EMP2 is an oncogenic protein whose expression has been shown to correlate with tumor progression as well as the formation of breast cancer stem cells. In this study, we present evidence that EMP2 is highly expressed in acquired resistant tumor cells both in culture as well as in patient samples. We also tested the efficacy of PG-101 in combination with docetaxel, and we have evidence that the combination significantly improves tumor-free survival. Moreover, preliminary data also strongly suggests that PG-101 can be used as an effective therapy for docetaxel and Trastuzumab resistant tumors whereby PG-101 reduced tumor load in both models in vivo. Conclusions: Given that EMP2 is also overexpressed in endometrial and ovarian cancers, our data collectively suggest that PG-101 therapy has the potential to revolutionize the outcomes for women with cancer.
ER  - 

TY  - JOUR
Y1  - 2014
VL  - 24
IS  - 9
SP  - 426
EP  - 427
SN  - 1048-891X
JF  - International Journal of Gynecological Cancer
JO  - Int. J. Gynecol. Cancer
UR  - http://www.embase.com/search/results?subaction=viewrecord&from=export&id=L71681205
U2  - L71681205
DB  - Embase
L2  - http://dx.doi.org/10.1097/01.IGC.0000457075.08973.89
DO  - 10.1097/01.IGC.0000457075.08973.89
A1  - Hadley A.M.
A1  - Ryland G.
A1  - Christie M.
A1  - Antill Y.
A1  - Bae S.
A1  - Hunter S.
A1  - Lipton L.
A1  - Boussioutas A.
A1  - Bowtell D.
A1  - Jobling T.
A1  - Friedlander M.
A1  - Fox S.
A1  - DeFazio A.
A1  - Wakefield M.
A1  - Campbell I.
A1  - Gorringe K.
A1  - Pyman J.
A1  - Scott C.L.
A1  - Ananda S.
M1  - (Hadley A.M.) Division of Stem Cells and Cancer, Walter and Eliza Hall Institute of Medical Research, Melbourne, Australia
M1  - (Ryland G.) Cancer Genetics Laboratory, Peter MacCallum Cancer Centre East Melbourne VIC Australia, Melbourne, Australia
M1  - (Christie M.; Pyman J.) Department of Pathology, Royal Melbourne Hospital, Melbourne, Australia
M1  - (Antill Y.) Department of Medical Oncology, Cabrini Hospital Malvern and Frankston Hospital Peninsula Health, Melbourne, Australia
M1  - (Bae S.) Royal Melbourne Hospital, BioGrid Australia, Melbourne, Australia
M1  - (Hunter S.; Gorringe K.) Cancer Genetics Laboratory, Peter MacCallum Cancer Centre, Melbourne, Australia
M1  - (Lipton L.) Department of Medical Oncology, Royal Melbourne Hospital, Melbourne, Australia
M1  - (Boussioutas A.) Department of Gastroenterology, Royal Melbourne Hospital, Melbourne, Australia
M1  - (Bowtell D.) Cancer Genetics and Genomics Laboratory, Peter MacCallum Cancer Centre and the Australian Ovarian Cancer Study (http://www.a ocstudy.org), Melbourne, Australia
M1  - (Jobling T.) Department of Gynaecological Oncology, Monash Medical Centre, Melbourne, Australia
M1  - (Friedlander M.) Department of Medical Oncology, Prince of Wales Hospital, Randwick, Australia
M1  - (Fox S.) Molecular Pathology Laboratory, Peter MacCallum Cancer Centre East Melbourne VIC Australia, Melbourne, Australia
M1  - (DeFazio A.) Dept of Gynaecological Oncology, Westmead Millennium Institute, University of Sydney, Westmead, Australia
M1  - (Wakefield M.) Division of Stem Cells and Cancer, Walter and Eliza Institute of Medical Research, Melbourne, Australia
M1  - (Campbell I.) Peter MacCallum Cancer Centre and The University of Melbourne, Department of Pathology, Melbourne, Australia
M1  - (Scott C.L.) Division of Stem Cells and Cancer, Walter and Eliza Hall Institute of Medical Research and the Royal Melbourne Hospital, Melbourne, Australia
M1  - (Ananda S.) Department of Medical Oncology, Royal Melbourne Hospital and Royal Women's Hospital, Melbourne, Australia
AD  - A.M. Hadley, Division of Stem Cells and Cancer, Walter and Eliza Hall Institute of Medical Research, Melbourne, Australia
T1  - High-grade mucinous ovarian cancer: Clinical and molecular annotation of a rare cancer, origins and therapeutic potential
KW  - cytokeratin 7
KW  - formaldehyde
KW  - platinum
KW  - ovary cancer
KW  - neoplasm
KW  - female genital tract cancer
KW  - society
KW  - pathology
KW  - ovary carcinoma
KW  - stomach
KW  - data base
KW  - human
KW  - prognosis
KW  - Australia
KW  - health care facility
KW  - parameters
KW  - tissues
KW  - systemic therapy
N2  - Aims High-grade mucinous ovarian cancer (HG-MOC) represents less than 3% of all epithelial ovarian cancer (EOC); prognosis of advanced stage HG-MOC is extremely poor. Distinguishing primary high-grade mucinous cancers of presumed ovarian origin from extra-ovarian mucinous (EOM) cancer remains a clinical challenge. Improved therapeutic approaches are urgently needed as HG-MOC are largely resistant to standard platinum based treatment regimens. Methods National and international resources are being utilised to identify cases, including via CART-WHEEL.org, a web-based rare tumour database (BioGrid Australia), AOCS and existing tissue banks. Clinical parameters will be analysed in conjunction with expert pathology review and in-depth molecular characterization of advanced stage HG-MOC compared with early stage low-grade mucinous EOC and EOM tumours. Cytokeratin 7 and 20, and HER2 IHC and ISH testing will be performed. Results To date, 17/43 cases reviewed of potential HG-MOC have been identified as containing invasive HG-MOC in the frozen specimen available for research (39.5%). Twenty-two cases of EOM have been identified, including putative primary sites from the stomach (n=7), colon (n=4), and 'other' gastrointestinal sites (n=7); 23 cases of psuedomyxoma peritonei (15 with ovarian involvement) have been identified. Ongoing pathology review of cases with fresh and/or formalin fixed tissue (the latter, a cohort for validation purposes) is underway. Conclusion Addressing the molecular origins of rare aggressive HG-MOC may contribute to optimisation of systemic treatment approaches. Treatments that better target the regulatory pathways associated with HG-MOC may improve clinical outcomes in this aggressive disease.
ER  - 

TY  - JOUR
Y1  - 2014
VL  - 37
SP  - 21
SN  - 2296-5270
JF  - Oncology Research and Treatment
JO  - Oncol. Res. Treat.
UR  - http://www.embase.com/search/results?subaction=viewrecord&from=export&id=L71731693
U2  - L71731693
DB  - Embase
L2  - http://dx.doi.org/10.1159/000360634
DO  - 10.1159/000360634
A1  - Rhiem K.
A1  - Herold N.
A1  - Bongartz R.
A1  - Schellong G.
A1  - Schmutzler R.
M1  - (Rhiem K.; Herold N.; Schmutzler R.) Zentrum für Familiären Brust-und Eierstockkrebs, Köln, Germany
M1  - (Bongartz R.) Universitätsklinikum, Klinik und Poliklinik für Strahlentherapie, Köln, Germany
M1  - (Schellong G.) Universitätsklinikum, Klinik für Kinderheilkunde-Hämatologie und Onkologie, Münster, Germany
AD  - K. Rhiem, Zentrum für Familiären Brust-und Eierstockkrebs, Köln, Germany
T1  - Breast cancer in young women after radiation therapy of hodgkin disease in childhood and adolescence-individual therapeutic strategies
KW  - human
KW  - female
KW  - Hodgkin disease
KW  - radiotherapy
KW  - breast cancer
KW  - childhood
KW  - adolescence
KW  - screening
KW  - cancer diagnosis
KW  - puberty
KW  - patient
KW  - therapy
KW  - ovary cancer
KW  - hematology
KW  - childhood cancer
KW  - society
KW  - follow up
KW  - German (citizen)
KW  - breast
KW  - chemotherapy
KW  - cancer screening
KW  - telecommunication
KW  - survival rate
KW  - intraoperative radiotherapy
KW  - population
KW  - mastectomy
KW  - child
N2  - Children with Hodgkin disease (HD) showed an over 90% survival rate after effective combined treatment with radio- and chemotherapy but were burdened with a high number of relevant late effects. Secondary breast cancer is the most frequently diagnosed secondary malignancy in young women after supradiaphragmal radiation therapy of HD in childhood and adolescence. Longitudinal follow-up data (HD-78-HD90 between 1978 and 1995) analysed by a working group on HD-therapy associated late effects of the Society of Pediatric Oncology and Hematology (GPOH) identified a 24fold increase of breast cancer in women between 25 and 45 y after HD radiotherapy during puberty compared to age-adjusted women of the general population. The median time of breast cancer diagnosis was 20.7 years after HD therapy between the ages of 9 and 16 years. Due to these data a structured breast cancer screening program was established in cooperation with the German Consortium for Hereditary Breast and Ovarian Cancer (GC-HBOC). Two women's decisions on therapeutic strategies after their early breast cancer diagnosis within the screening program illustrate the scope of alternatives: The first patient (39 y, stage pT1b, pN0, HR+, Her2-, G2) underwent BCT and intraoperative radiotherapy. The second patient (39 y, stage pT1c, pN0, HR+, Her2, G2) underwent bilateral (semi-)prophylactic mastectomy with primary heterologous reconstruction. The data and cases demonstrate 1. the necessity to include women after HD radiotherapy during puberty into the structured screening program, 2. the variety of individual therapeutic strategies based on the support of a multidisciplinary team.
ER  - 

TY  - JOUR
Y1  - 2014
VL  - 14
IS  - 7
SP  - 1059
EP  - 1069
SN  - 1551-4005
SN  - 1538-4101
JF  - Cell Cycle
JO  - Cell Cycle
UR  - http://www.embase.com/search/results?subaction=viewrecord&from=export&id=L603847606
U2  - L603847606
DB  - Embase
DB  - Medline
L2  - http://dx.doi.org/10.1080/15384101.2015.1007775
DO  - 10.1080/15384101.2015.1007775
A1  - Corkery D.P.
A1  - Le Page C.
A1  - Meunier L.
A1  - Provencher D.
A1  - Masson A.-M.M.
A1  - Dellaire G.
M1  - (Corkery D.P.; Dellaire G., dellaire@dal.ca) Department of Biochemistry & Molecular Biology, Dalhousie University, Halifax, Canada
M1  - (Le Page C.; Meunier L.; Provencher D.; Masson A.-M.M.) Centre de recherche du Centre hospitalier de l’Université de Montréal (CRCHUM) and Institut du cancer de Montréeal, Montréal, Canada
M1  - (Provencher D.) Division de gynéco-oncologie, Université de Montréal, Montréeal, Canada
M1  - (Masson A.-M.M.) Département de méedecine, Universitée de Montréal, Montrea, Canada
M1  - (Dellaire G., dellaire@dal.ca) Department of Pathology;, Dalhousie University, Halifax, Canada
M1  - (Dellaire G., dellaire@dal.ca) Beatrice Hunter Cancer Research Institute, Halifax, Canada
AD  - G. Dellaire, Department of Biochemistry & Molecular Biology, Dalhousie University, Halifax, Canada
T1  - Prp4k is a her2-regulated modifier of taxane sensitivity
KW  - doxycycline
KW  - epidermal growth factor receptor 2
KW  - lapatinib
KW  - paclitaxel
KW  - phosphotransferase
KW  - premRNA splicing factor 4 kinase
KW  - small nuclear ribonucleoprotein
KW  - taxane derivative
KW  - tetracycline
KW  - unclassified drug
KW  - apoptosis
KW  - article
KW  - breast cancer
KW  - cell culture
KW  - cell cycle
KW  - cell viability
KW  - cell viability assay
KW  - centromere
KW  - drug clearance
KW  - gene amplification
KW  - gene silencing
KW  - human
KW  - immunohistochemistry
KW  - in vitro study
KW  - long term exposure
KW  - M phase cell cycle checkpoint
KW  - MCF-7 cell line
KW  - microtubule
KW  - mitosis
KW  - mitosis inhibition
KW  - nonhuman
KW  - ovarian cancer cell line
KW  - ovary cancer
KW  - overall survival
KW  - protein expression
KW  - protein function
KW  - regulatory mechanism
KW  - RNA splicing
KW  - signal transduction
KW  - tissue microarray
KW  - treatment failure
KW  - Western blotting
N2  - The taxanes are used alone or in combination with anthracyclines or platinum drugs to treat breast and ovarian cancer, respectively. Taxanes target microtubules in cancer cells and modifiers of taxane sensitivity have been identified in vitro, including drug efflux and mitotic checkpoint proteins. Human epidermal growth factor receptor 2 (HER2/ERBB2) gene amplification is associated with benefit from taxane therapy in breast cancer yet high HER2 expression also correlates with poor survival in both breast and ovarian cancer. The pre-mRNA splicing factor 4 kinase PRP4K (PRPF4B), which we identified as a component of the U5 snRNP also plays a role in regulating the spindle assembly checkpoint (SAC) in response to microtubule-targeting drugs. In this study, we found a positive correlation between PRP4K expression and HER2 status in breast and ovarian cancer patient tumors, which we determined was a direct result of PRP4K regulation by HER2 signaling. Knock-down of PRP4K expression reduced the sensitivity of breast and ovarian cancer cell lines to taxanes, and low PRP4K levels correlated with in vitro-derived and patient acquired taxane resistance in breast and ovarian cancer. Patients with high-grade serous ovarian cancer and high HER2 levels had poor overall survival; however, better survival in the low HER2 patient subgroup treated with platinum/taxane-based therapy correlated positively with PRP4K expression (HR D 0.37 [95% CI 0.15-0.88]; p D 0.03). Thus, PRP4K functions as a HER2-regulated modifier of taxane sensitivity that may have prognostic value as a marker of better overall survival in taxane-treated ovarian cancer patients.
ER  - 

TY  - JOUR
Y1  - 2014
VL  - 133
IS  - 3
SP  - 473
EP  - 479
SN  - 1095-6859
SN  - 0090-8258
JF  - Gynecologic Oncology
JO  - Gynecol. Oncol.
UR  - http://www.embase.com/search/results?subaction=viewrecord&from=export&id=L53090333
U2  - L53090333
DB  - Embase
L2  - http://dx.doi.org/10.1016/j.ygyno.2014.03.563
DO  - 10.1016/j.ygyno.2014.03.563
A1  - Matsuo K.
A1  - Sheridan T.B.
A1  - Mabuchi S.
A1  - Yoshino K.
A1  - Hasegawa K.
A1  - Studeman K.D.
A1  - Im D.D.
A1  - Rosenshein N.B.
A1  - Roman L.D.
A1  - Sood A.K.
M1  - (Matsuo K., koji.matsuo@gmail.com; Roman L.D.) Department of Obstetrics and Gynecology, Los Angeles County Medical Center, University of Southern California, Los Angeles, CA 90033, United States
M1  - (Matsuo K., koji.matsuo@gmail.com; Roman L.D.) Norris Comprehensive Cancer Center, Los Angeles, CA, United States
M1  - (Sheridan T.B.; Studeman K.D.) Department of Pathology, Mercy Medical Center, Baltimore, MD, United States
M1  - (Mabuchi S.; Yoshino K.) Department of Obstetrics and Gynecology, Osaka University Faculty of Medicine, Suita, Osaka, Japan
M1  - (Hasegawa K.) Department of Gynecologic Oncology, Saitama Medical University International Medical Center, Hidaka, Saitama, Japan
M1  - (Im D.D.; Rosenshein N.B.) Gynecologic Oncology Center, Mercy Medical Center, Baltimore, MD, United States
M1  - (Sood A.K.) Department of Gynecologic Oncology, UT MD Anderson Cancer Center, Houston, TX, United States
M1  - (Sood A.K.) Department of Cancer Biology, UT MD Anderson Cancer Center, Houston, TX, United States
M1  - (Sood A.K.) Center for RNA Interference and Non-Coding RNA, University of Texas, Houston, TX, United States
AD  - K. Matsuo, Department of Obstetrics and Gynecology, Los Angeles County Medical Center, University of Southern California, Los Angeles, CA 90033, United States
T1  - Estrogen receptor expression and increased risk of lymphovascular space invasion in high-grade serous ovarian carcinoma
KW  - biological marker
KW  - carboplatin
KW  - docetaxel
KW  - epidermal growth factor receptor
KW  - epidermal growth factor receptor 2
KW  - estrogen receptor
KW  - multidrug resistance protein 1
KW  - paclitaxel
KW  - platinum
KW  - progesterone receptor
KW  - protein p53
KW  - age distribution
KW  - aged
KW  - aneuploidy
KW  - article
KW  - cancer grading
KW  - cancer prognosis
KW  - cancer survival
KW  - cell cycle S phase
KW  - correlation analysis
KW  - cytoreductive surgery
KW  - female
KW  - high grade serous ovarian carcinoma
KW  - human
KW  - human tissue
KW  - immunohistochemistry
KW  - in vitro study
KW  - lymph node dissection
KW  - lymph node metastasis
KW  - lymph vessel metastasis
KW  - lymphovascular space invasion
KW  - major clinical study
KW  - ovary carcinoma
KW  - ovary metastasis
KW  - overall survival
KW  - paraaortic lymph node
KW  - pelvis lymph node
KW  - priority journal
KW  - progression free survival
KW  - protein expression
N2  - Objective Recent studies have demonstrated that lymphovascular space invasion (LVSI) is associated with increased risk of hematogenous and lymphatic metastasis and poor clinical outcome of women with epithelial ovarian cancer. Given the suspected role of estrogen in promoting ovarian cancer metastasis, we examined potential links between estrogen receptor and LVSI in high-grade serous ovarian carcinoma. Methods Tumoral expression of ER, PR, p53, MDR1, EGFR, HER2, DNA ploidy, and S-phase fraction was examined for 121 cases of stage I-IV high-grade serous ovarian carcinoma samples obtained at primary cytoreductive surgery. Biomarker expression was correlated to LVSI and survival outcomes. Results LVSI was observed in 101 (83.5%) of all cases. Immunohistochemistry of tested biomarkers showed ER (86.7%) to be the most commonly expressed followed by p53 (71.4%), HER2 (68.3%), EGFR (52.1%), MDR-1 (14.3%), and PR (8.9%). ER expression was positively correlated to PR expression (r = 0.31, p = 0.001). LVSI was only correlated with ER (odds ratio 6.27, 95%CI 1.93-20.4, p = 0.002) but not with other biomarkers. In multivariate analysis, ER remained significantly associated with LVSI (p = 0.039). LVSI remained a significant prognostic factor for decreased progression-free survival (HR 3.01, 95%CI 1.54-5.88, p = 0.001) and overall survival (HR 2.69, 95%CI 1.18-6.23, p = 0.021) while ER-expression did not remain as a significant variable in multivariate analysis. Conclusion Our data demonstrated that estrogen receptor was positively correlated with LVSI that was an independent prognostic indicator of poor survival outcomes of high-grade serous ovarian carcinoma. This study emphasizes the importance of estrogen pathway in promoting lymphatic or vascular spread of high-grade serous ovarian carcinoma. © 2014 Elsevier Inc.
ER  - 

TY  - JOUR
Y1  - 2014
VL  - 25
IS  - 3
SP  - 236
EP  - 248
SN  - 2005-0399
SN  - 2005-0380
JF  - Journal of Gynecologic Oncology
JO  - J. Gynecol. Oncol.
UR  - http://www.embase.com/search/results?subaction=viewrecord&from=export&id=L373598513
U2  - L373598513
DB  - Embase
DB  - Medline
L2  - http://dx.doi.org/10.3802/jgo.2014.25.3.236
DO  - 10.3802/jgo.2014.25.3.236
A1  - Suh D.H.
A1  - Kim J.-W.
A1  - Kang S.
A1  - Kim H.J.
A1  - Lee K.-H.
M1  - (Suh D.H.) Department of Obstetrics and Gynecology, Seoul National University Bundang Hospital, Seongnam, South Korea
M1  - (Kim J.-W., kjwksh@snu.ac.kr) Department of Obstetrics and Gynecology, Seoul National University College of Medicine, Seoul, South Korea
M1  - (Kang S.) Branch of Gynecologic Cancer Research, National Cancer Center, Goyang, South Korea
M1  - (Kim H.J.) Department of Radiation Oncology, Seoul National University College of Medicine, Seoul, South Korea
M1  - (Lee K.-H.) Department of Internal Medicine, Seoul National University Hospital, Seoul, South Korea
AD  - J.-W. Kim, Department of Obstetrics and Gynecology, Seoul National University College of Medicine, Jongno-gu, Seoul 110-744, South Korea
T1  - Major clinical research advances in gynecologic cancer in 2013
KW  - NCT01049100
KW  - NCT01365156
KW  - acetic acid
KW  - bevacizumab
KW  - carboplatin
KW  - cediranib
KW  - CTNNB1 protein
KW  - docetaxel
KW  - doxorubicin
KW  - epidermal growth factor receptor 2
KW  - farletuzumab
KW  - fibroblast growth factor receptor 2
KW  - K ras protein
KW  - Ki 67 antigen
KW  - metformin
KW  - Myc protein
KW  - olaparib
KW  - paclitaxel
KW  - pazopanib
KW  - pertuzumab
KW  - phosphatidylinositol 3,4,5 trisphosphate 3 phosphatase
KW  - pik3ca protein
KW  - pik3r1 protein
KW  - ppp2r1a protein
KW  - protein p16
KW  - protein p53
KW  - retinoblastoma binding protein 2
KW  - tamoxifen
KW  - topotecan
KW  - trastuzumab
KW  - tumor marker
KW  - unclassified drug
KW  - unindexed drug
KW  - advanced cancer
KW  - breast cancer
KW  - cancer adjuvant therapy
KW  - cancer combination chemotherapy
KW  - cancer diagnosis
KW  - cancer incidence
KW  - cancer mortality
KW  - cancer prognosis
KW  - cancer radiotherapy
KW  - cancer research
KW  - cancer screening
KW  - cancer surgery
KW  - cancer survival
KW  - chemoradiotherapy
KW  - clinical research
KW  - colposcopy
KW  - copy number variation
KW  - cytology
KW  - disease free survival
KW  - dose densification
KW  - drug efficacy
KW  - emergency health service
KW  - endometrium cancer
KW  - follow up
KW  - gene mutation
KW  - female genital tract cancer
KW  - human
KW  - human epidermal growth factor receptor 2 positive breast cancer
KW  - intensity modulated radiation therapy
KW  - laparoscopic para aortic lymphadenectomy
KW  - laparoscopic surgery
KW  - long term survival
KW  - lymph node dissection
KW  - lymph node metastasis
KW  - maintenance chemotherapy
KW  - metastasis
KW  - oncology
KW  - ovary carcinoma
KW  - overall survival
KW  - Papanicolaou test
KW  - papillomavirus infection
KW  - paraaortic lymph node
KW  - positron emission tomography
KW  - progression free survival
KW  - randomized controlled trial (topic)
KW  - review
KW  - screening test
KW  - sensitivity analysis
KW  - tumor suppressor gene
KW  - uterine cervix cancer
N2  - In 2013, 10 topics were selected for major clinical research advances in gynecologic oncology; these included three topics regarding cervical cancer, three regarding ovarian cancer, two regarding endometrial cancer, and one each regarding breast cancer and radiation oncology. For cervical cancer, bevacizumab was first demonstrated to exhibit outstanding clinical efficacy in a recurrent, metastatic setting. Regarding cervical cancer screening, visual inspections with acetic acid in low-resource settings, p16/Ki-67 double staining, and the follow-up results of four randomized controlled trials of human papillomavirus-based screening methods were reviewed. Laparoscopic para-aortic lymphadenectomy before chemoradiation for locally advanced cervical cancer was the final topic for cervical cancer. Regarding front-line ovarian cancer therapies, dose-dense paclitaxel and carboplatin, intraperitoneal chemotherapy, and other targeted agents administered according to combination or maintenance schedules were discussed. Regarding recurrent ovarian cancer treatment, cediranib, olaparib, and farletuzumab were discussed for platinum-sensitive disease. The final overall survival data associated with a combination of bevacizumab and chemotherapy for platinum-resistant disease were briefly summarized. For endometrial cancer, the potential clinical efficacy of metformin, an antidiabetic drug, in obese patients was followed by integrated genomic analyses from the Cancer Genome Atlas Research Network. For breast cancer, three remarkable advances were reviewed: the long-term effects of continued adjuvant tamoxifen for 10 years, the effects of 2-year versus 1-year adjuvant trastuzumab for human epidermal growth factor receptor 2-positive disease, and the approval of pertuzumab in a neoadjuvant setting with a pathologic complete response as the surrogate endpoint. Finally, the recent large studies of intensity-modulated radiotherapy for gynecologic cancer were briefly summarized. © 2014. Asian Society of Gynecologic Oncology, Korean Society of Gynecologic Oncology.
ER  - 

TY  - JOUR
Y1  - 2014
VL  - 17
IS  - 133
SP  - 1
EP  - 7
SN  - 2008-2363
SN  - 1680-2993
JF  - Iranian Journal of Obstetrics, Gynecology and Infertility
JO  - Iran. J. Obstet. Gynecol. Infertil.
UR  - http://www.embase.com/search/results?subaction=viewrecord&from=export&id=L602454254
U2  - L602454254
DB  - Embase
A1  - Kadkhodayan S.
A1  - Ghaffarzadegan K.
A1  - Homaee F.
A1  - Esmaeily H.
A1  - Torabi S.
M1  - (Kadkhodayan S.) Department of Obstetrics and Gynecology, Ghaem Hospital, School of Medicine, Mashhad University of Medical Sciences, Mashhad, Iran
M1  - (Ghaffarzadegan K.) Department of Research and Education, Razavi Hospital, Mashhad, Iran
M1  - (Homaee F., homaeef@mums.ac.ir) Department of Radiotherapy and Oncology, Ghaem Hospital, School of Medicine, Mashhad University of Medical Sciences, Mashhad, Iran
M1  - (Esmaeily H.) Department of Biostatistics, School of Public Health, Mashhad University of Medical Sciences, Mashhad, Iran
M1  - (Torabi S.) Ghaem Hospital, School of Medicine, Mashhad University of Medical Sciences, Mashhad, Iran
AD  - F. Homaee, Department of Radiotherapy and Oncology, Ghaem Hospital, School of Medicine, Mashhad University of Medical Sciences, Mashhad, Iran
T1  - Expression of HER-2/neu and P16 in epithelial ovarian tumors and its correlation with clinicopathologic variables
KW  - epidermal growth factor receptor 2
KW  - protein p16
KW  - article
KW  - cancer staging
KW  - cross-sectional study
KW  - female
KW  - human
KW  - human tissue
KW  - immunohistochemistry
KW  - oncogene neu
KW  - ovary adenocarcinoma
KW  - ovary tumor
KW  - overall survival
KW  - protein expression
N2  - Introduction: Ovarian cancer is often diagnosed at an advanced stage and evaluation of the various factors for early diagnosis of this cancer is highly valuable. This study was performed with the aim to evaluate the expression of HER-2/neu and P16 in epithelial ovarian tumors and its correlation with clinicopathologic variables.Methods: This descriptive-analytic and cross-sectional study was performed on 50 paraffin blocks of epithelial ovarian tumors obtained from the archives of pathology department of Mashhad Omid and Ghaem Hospitals during 2007 to 2013. After cutting the blocks, appropriate slides were prepared and immunohistochemical expression pattern of them, the slides were interpreted by an experienced pathologist. The study variables included patient's age, disease stage, histological type of tumor, expression or non-expression of HER2-neu and P16 and survival of patients. The data related to the patients were extracted from the files available in department of Oncology, Ghaem Hospital. Data was analyzed using SPSS software (version 11.5) and Kruskal-Wallis, Mann-Whitney, T-test and chi-square test. PResults: In this study, most common epithelial ovarian tumor was serous adenocarcinoma (64%). P16 was expressed in 32% of tumors, and its expression was associated with disease stage and overall survival of the patients (P = 0.001, P = 0.04). HER-2 was expressed in 28% of cases. Its expression was associated with histological type of tumor (P = 0.03). But, no relation was observed between its expression and overall survival of the patients (P = 0.07) and disease stage (P = 0.70).Conclusion: With regard to significant relation of P16 expression with disease stage and overall survival of the patients, P16 expression is considered as a predictive factor of overall survival and disease stage. While, expression of HER-2 cannot be used as a prognostic factor of overall survival.
ER  - 

TY  - JOUR
Y1  - 2014
VL  - 7
IS  - 1
SN  - 1757-2215
JF  - Journal of Ovarian Research
JO  - J. Ovarian Res.
UR  - http://www.embase.com/search/results?subaction=viewrecord&from=export&id=L612353214
U2  - L612353214
DB  - Embase
DB  - Medline
L2  - http://dx.doi.org/10.1186/s13048-014-0103-5
DO  - 10.1186/s13048-014-0103-5
A1  - Wang W.
A1  - Zhang Y.
A1  - Lv M.
A1  - Feng J.
A1  - Peng H.
A1  - Geng J.
A1  - Lin Z.
A1  - Zhou T.
A1  - Li X.
A1  - Shen B.
A1  - Ma Y.
A1  - Qiao C.
M1  - (Wang W.; Feng J.; Ma Y., mayf@henu.edu.cn) Laboratory of Cellular and Molecular Immunology, Institute of Immunology, Henan University, Kaifeng, China
M1  - (Wang W.; Lv M.; Feng J.; Geng J.; Lin Z.; Zhou T.; Li X.; Shen B.; Qiao C., bioqcx1982@hotmail.com) Laboratory of Immunology, Institute of Basic Medical Sciences, Beijing, China
M1  - (Zhang Y.) Department of Gynecology and Obstetrics, PLA General Hospital, Beijing, China
M1  - (Peng H.) Department of Environment and Pharmacy, Tianjin Institute of Health and Environmental Medicine, Beijing, China
AD  - Y. Ma, Laboratory of Cellular and Molecular Immunology, Institute of Immunology, Henan University, Kaifeng, China
T1  - Anti-IGF-1R monoclonal antibody inhibits the carcinogenicity activity of acquired trastuzumabresistant SKOV3
KW  - mitogen activated protein kinase
KW  - monoclonal antibody
KW  - monoclonal antibody LMAb1
KW  - protein kinase B
KW  - somatomedin C receptor
KW  - trastuzumab
KW  - unclassified drug
KW  - animal experiment
KW  - animal model
KW  - antineoplastic activity
KW  - article
KW  - cancer cell culture
KW  - cancer immunotherapy
KW  - cancer inhibition
KW  - carcinogenicity
KW  - cell cycle
KW  - cell migration
KW  - cell proliferation
KW  - cell survival
KW  - controlled study
KW  - down regulation
KW  - female
KW  - flow cytometry
KW  - human
KW  - human cell
KW  - in vivo study
KW  - mouse
KW  - nonhuman
KW  - ovarian cancer cell line
KW  - ovary cancer
KW  - priority journal
KW  - SKOV3 T cell line
KW  - Western blotting
KW  - herceptin
C1  - herceptin(Hoffmann La Roche)
C2  - Hoffmann La Roche
N2  - Background: Antibody resistance, not only de novo but also acquired cases, usually exists and is related with lower survival rate and high risk of recurrence. Reversing the resistance often results in better clinical therapeutic effect. Previously, we established a trastuzumab-resistant ovarian cancer cell line, named as SKOV3-T, with lower HER2 and induced higher IGF-1R expression level to keep cell survival. Methods: IGF-1R was identified important for SKOV3-T growth. Then, a novel anti-IGF-1R monoclonal antibody, named as LMAb1, was used to inhibit SKOV3-T in cell growth/proliferation, migration, clone formation and in vivo carcinogenicity. Results: In both in vitro and in vivo assays, LMAb1 showed effective anti-tumor function, especially when being used in combination with trastuzumab, which was beneficial to longer survival time of mice as well as smaller tumor. It was also confirmed preliminarily that the mechanism of antibody might be to inhibit the activation of IGF-1R and downstream MAPK, AKT pathway transduction. Conclusion: We achieved satisfactory anti-tumor activity using trastuzumab plus LMAb1 in trastuzumab-resistant ovarian cancer model. In similar cases, not only acquired but also de novo, good curative effect might be achieved using combined antibody therapy strategies.
ER  - 

TY  - JOUR
Y1  - 2014
VL  - 46
IS  - 7
SP  - 582
EP  - 592
SN  - 1096-9101
SN  - 0196-8092
JF  - Lasers in Surgery and Medicine
JO  - Lasers Surg. Med.
UR  - http://www.embase.com/search/results?subaction=viewrecord&from=export&id=L373795605
U2  - L373795605
DB  - Embase
DB  - Medline
L2  - http://dx.doi.org/10.1002/lsm.22269
DO  - 10.1002/lsm.22269
A1  - Bahmani B.
A1  - Guerrero Y.
A1  - Bacon D.
A1  - Kundra V.
A1  - Vullev V.I.
A1  - Anvari B.
M1  - (Bahmani B.; Guerrero Y.; Bacon D.; Vullev V.I.; Anvari B., anvarib@ucr.edu) Department of Bioengineering, University of California, Riverside, 211 Materials Science and Engineering Building, Riverside, CA 92521, United States
M1  - (Kundra V.) Department of Diagnostic Radiology, University of Texas, MD Anderson Cancer Center, Houston TX 77030, United States
AD  - B. Anvari, Department of Bioengineering, University of California, Riverside, 211 Materials Science and Engineering Building, Riverside, CA 92521, United States
T1  - Functionalized polymeric nanoparticles loaded with indocyanine green as theranostic materials for targeted molecular near infrared fluorescence imaging and photothermal destruction of ovarian cancer cells
KW  - biological marker
KW  - epidermal growth factor receptor 2
KW  - indocyanine green
KW  - monoclonal antibody
KW  - nanoparticle
KW  - polymer
KW  - article
KW  - cancer cell
KW  - cancer cell destruction
KW  - controlled study
KW  - female
KW  - flow cytometry
KW  - fluorescence imaging
KW  - human
KW  - human cell
KW  - irradiation
KW  - laser
KW  - low level laser therapy
KW  - device material
KW  - molecularly targeted therapy
KW  - nanomedicine
KW  - ovary cancer
KW  - priority journal
N2  - Background and Objectives Ovarian cancer remains the deadliest malignancy of the female reproductive system. The ability to identify and destroy all ovarian tumor nodules may have a termendous impact on preventing tumor recurrence, and patient survival. The objective of this study is to investigate the effectiveness of a nano-structured system for combined near infrared (NIR) fluorescence imaging of human epidermal growth factor receptor-2 (HER2) over-expression, as a biomarker of ovarian cancer cells, and photothermal destruction of these cells in vitro. Materials and Methods The nano-structured system consists of the near infrared dye, indocyanine green (ICG), encapsulated within poly(allylamine) hydrochloride chains cross-linked ionically with sodium phosphate. The surface of the construct is functionalized by covalently attached polyethylene glycol, and monoclonal antibodies against HER2 using reducitve amination methods. We use dynamic light scattering, and absorption and fluorescence spectroscopy for phyiscal characterization of the constructs. Flow cytometry and fluorescence microscopy are used to investigate molecular targeting and imaging capabilities of the constructs against SKOV3 and OVCAR3 ovarian cancer cell lines, which have relatively high and low expression levels of the HER2 receptor, respectively. Continuous NIR laser irradiation at 808 nm is used to investigating the utility of the constructs in mediating photothermal destruction of SKOV3 cells. Results Flow cytometry results indicate that the functionalized nano-constructs are more effective in targeting the HER2 receptor than non-encapsulated ICG and non-functionlaized constructs (P < 0.005). Fluorescence microscopic images show the capaiblity of the functionalized constructs in NIR imaging of HER2 overexpression. The functionalized nano-constructs are also capable of inducing a significantly greater increase in photothermal destruction of SKOV3 cells than free ICG and non-functionalized constructs (P < 0.005). Conclusion We have demonstrated the efficacy of polymeric nano-structured constructs loaded with ICG, and functionalized with the monoclonal antibodies, as thernaostic materials for targted molecular NIR imaging of the HER2 receptor overexpression on ovarian cancer cells, and photothermal destruction of these cells. These nanoparticles may prove useful towards intraoperative detection, imaging, and phototherapy of small ovarian cancer nodules. © 2014 Wiley Periodicals, Inc.
ER  - 

TY  - JOUR
Y1  - 2014
VL  - 35
IS  - 1
SP  - 33
EP  - 38
SN  - 1010-4283
SN  - 1423-0380
JF  - Tumor Biology
JO  - Tumor Biol.
UR  - http://www.embase.com/search/results?subaction=viewrecord&from=export&id=L52692008
U2  - L52692008
DB  - Embase
DB  - Medline
L2  - http://dx.doi.org/10.1007/s13277-013-1003-9
DO  - 10.1007/s13277-013-1003-9
A1  - Wang Y.
A1  - Wang D.
A1  - Ren M.
M1  - (Wang Y.; Ren M., renmulan_nanjing@163.com) Department of Obstetrics and Gynecology, Zhongda Hospital, Southeast University, Nanjing 210009, China
M1  - (Wang D.) Southeast University Medical School, Nanjing 210009, China
AD  - M. Ren, Department of Obstetrics and Gynecology, Zhongda Hospital, Southeast University, Nanjing 210009, China
T1  - Prognostic value of HER-2/neu expression in epithelial ovarian cancer: A meta-analysis
KW  - epidermal growth factor receptor 2
KW  - article
KW  - cancer patient
KW  - cancer prognosis
KW  - cancer staging
KW  - confidence interval
KW  - fluorescence in situ hybridization
KW  - hazard ratio
KW  - human
KW  - immunoassay
KW  - meta analysis (topic)
KW  - ovary carcinoma
KW  - overall survival
KW  - priority journal
KW  - protein expression
KW  - quantitative analysis
KW  - Southern blotting
KW  - study design
KW  - survival rate
N2  - Various studies examined the relationship between human epidermal growth factor receptor 2 (HER- 2/neu) overexpression and the clinical outcome in patients with ovarian cancer, but yielded conflicting results. Electronic databases updated in May 2013 were searched to find relevant studies. A meta-analysis was conducted with eligible studies which quantitatively evaluated the relationship between HER-2/neu overexpression and survival of patients with ovarian cancer. Survival data were aggregated and quantitatively analyzed. We conducted a final analysis of 3,055 patients from 20 eligible studies and evaluated the correlation between HER-2/neu overexpression and survival in patients with ovarian cancer. Combined hazard ratios suggested that HER-2/neu overexpression was not associated with a significant impact on survival, with the hazard ratio (HR) and 95%confidence interval (CI) being 1.05 and 0.92 1.19, respectively, overall. When grouped according to the study design type, a statistically significant combined HR was found in retrospective studies (HR=1.44, 95 % CI 1.14 1.75) and no statistically significant combined HR was found (HR=0.96, 95 % CI 0.811.11) for prospective studies. HER-2/neu overexpression seems to have no significant impact on survival of ovarian cancer patients. However, a statistically significant combined HR was found in retrospective studies, but not in prospective studies.
ER  - 

TY  - JOUR
Y1  - 2014
VL  - 116
IS  - 3
SP  - 440
EP  - 447
SN  - 1618-0372
SN  - 0065-1281
JF  - Acta Histochemica
JO  - Acta Histochem.
UR  - http://www.embase.com/search/results?subaction=viewrecord&from=export&id=L52861760
U2  - L52861760
DB  - Embase
DB  - Medline
L2  - http://dx.doi.org/10.1016/j.acthis.2013.09.010
DO  - 10.1016/j.acthis.2013.09.010
A1  - De Toledo M.C.S.
A1  - Sarian L.O.
A1  - Sallum L.F.
A1  - Andrade L.L.A.
A1  - Vassallo J.
A1  - De Paiva Silva G.R.
A1  - Pinto G.A.
A1  - Soares F.A.
A1  - Fonseca C.D.P.P.
A1  - Derchain S.F.M.
M1  - (De Toledo M.C.S.; Sarian L.O., sarian@unicamp.br; Sallum L.F.; Fonseca C.D.P.P.; Derchain S.F.M.) Department of Obstetrics and Gynecology, Faculty of Medical Sciences, State University of Campinas - Unicamp, Campinas, São Paulo, Brazil
M1  - (Andrade L.L.A.; De Paiva Silva G.R.) Department of Pathology, Faculty of Medical Sciences, State University of Campinas - Unicamp, Campinas, São Paulo, Brazil
M1  - (Soares F.A.) Department of Pathology, Hospital do Câncer A C Camargo, Fundação Antonio Prudente de São Paulo, Brazil
M1  - (Vassallo J.; De Paiva Silva G.R.; Pinto G.A.) Laboratory of Experimental Pathology, CAISM - Unicamp, Campinas, São Paulo, Brazil
AD  - L.O. Sarian, Department of Obstetrics and Gynecology, Faculty of Medical Sciences, State University of Campinas - UNICAMP, Campinas, SP, Brazil
T1  - Analysis of the contribution of immunologically-detectable HER2, steroid receptors and of the "triple-negative" tumor status to disease-free and overall survival of women with epithelial ovarian cancer
KW  - androgen receptor
KW  - epidermal growth factor receptor 2
KW  - estrogen receptor alpha
KW  - estrogen receptor beta
KW  - progesterone receptor
KW  - adult
KW  - article
KW  - body mass
KW  - cancer grading
KW  - cancer staging
KW  - clinical feature
KW  - disease free survival
KW  - female
KW  - follow up
KW  - histopathology
KW  - human
KW  - human tissue
KW  - image analysis
KW  - immunohistochemistry
KW  - major clinical study
KW  - ovary carcinoma
KW  - overall survival
KW  - proportional hazards model
N2  - We assessed associations between steroid receptors including: estrogen-alpha, estrogen-beta, androgen receptor, progesterone receptor, the HER2 status and triple-negative epithelial ovarian cancer (ERα-/PR-/HER2-; TNEOC) status and survival in women with epithelial ovarian cancer. The study included 152 women with primary epithelial ovarian cancer. The status of steroid receptor and HER2 was determined by immunohistochemistry. Disease-free and overall survival were calculated and compared with steroid receptor and HER2 status as well as clinicopathological features using the Cox Proportional Hazards model. A mean follow-up period of 43.6 months (interquartile range = 41.4 months) was achieved where 44% of patients had serous tumor, followed by mucinous (23%), endometrioid (9%), mixed (9%), undifferentiated (8.5%) and clear cell tumors (5.3%). ER-alpha staining was associated with grade II-III tumors. Progesterone receptor staining was positively associated with a Body Mass Index. ≥. 25. Androgen receptor positivity was higher in serous tumors. In stand-alone analysis of receptor contribution to survival, estrogen-alpha positivity was associated with greater disease-free survival. However, there was no significant association between steroid receptor expression, HER2 status, or TNEOC status, and overall survival. Although estrogen-alpha, androgen receptor, progesterone receptor and the HER2 status were associated with key clinical features of the women and pathological characteristics of the tumors, these associations were not implicated in survival. Interestingly, women with TNEOC seem to fare the same way as their counterparts with non-TNEOC. © 2013 Elsevier GmbH.
ER  - 

TY  - JOUR
Y1  - 2014
VL  - 15
IS  - 22
SP  - 9739
EP  - 9745
SN  - 1513-7368
JF  - Asian Pacific journal of cancer prevention : APJCP
JO  - Asian Pac. J. Cancer Prev.
UR  - http://www.embase.com/search/results?subaction=viewrecord&from=export&id=L605615296
U2  - L605615296
DB  - Medline
A1  - Demir L.
A1  - Yigit S.
A1  - Sadullahoglu C.
A1  - Akyol M.
A1  - Cokmert S.
A1  - Kucukzeybek Y.
A1  - Alacacioglu A.
A1  - Cakalagaoglu F.
A1  - Tarhan M.O.
M1  - (Demir L., demir.lutfiye77@gmail.com; Yigit S.; Sadullahoglu C.; Akyol M.; Cokmert S.; Kucukzeybek Y.; Alacacioglu A.; Cakalagaoglu F.; Tarhan M.O.) Department of Medical Oncology, Ataturk State Hospital, Aydin, Turkey E-mail :
T1  - Hormone receptor, HER2/NEU and EGFR expression in ovarian carcinoma--is here a prognostic phenotype?
KW  - EGFR protein, human
KW  - epidermal growth factor receptor
KW  - epidermal growth factor receptor 2
KW  - estrogen receptor
KW  - progesterone receptor
KW  - tumor marker
KW  - adult
KW  - aged
KW  - cancer staging
KW  - cystadenocarcinoma
KW  - enzyme immunoassay
KW  - female
KW  - follow up
KW  - human
KW  - male
KW  - metabolism
KW  - middle aged
KW  - mortality
KW  - ovary tumor
KW  - pathology
KW  - prognosis
KW  - retrospective study
KW  - survival rate
KW  - very elderly
KW  - young adult
N2  - PURPOSE: We aimed to evaluate the effects of hormone receptor, HER2, and epidermal growth factor receptor (EGFR) expression on epithelial ovarian cancer (EOC) prognosis and investigate whether or not phenotypic subtypes might exist.
N2  - MATERIALS AND METHODS: The medical records of 82 patients who were diagnosed with EOC between 2003 and 2012 and treated by platinum-based chemotherapy were retrospectively evaluated. Expression of EGFR, oestrogen (ER), progesterone (PR), and cerbB2 (HER2) receptors were assessed immunohistochemically on paraffin-embedded tissues of these patients. Three phenotypic subtypes were defined according to ER, PR, and HER2 expression and associations of these with EGFR expression, clinicopathologic features, platinum sensitivity, and survival were investigated.
N2  - RESULTS: When we classified EOC patients into three subtypes, 63.4% had hormone receptor positive (HR(+)) (considering breast cancer subtypes, luminal A), 18.3% had triple negative, and 18.3% had HER2(+) disease. EGFR positivity was observed in 37 patients (45.1%) and was significantly more frequent with advanced disease (p=0.013). However, no significant association with other clinicopathologic features and platinum sensitivity was observed. HER2(+) patients had significantly poorer outcomes than HER2(-) counterparts (triple negative and HR positive patients) (p=0.019). Multivariate analysis demonstrated that the strongest risk factor for death was residual disease after primary surgery.
N2  - CONCLUSIONS: Triple negative EOC may not be an aggressive phenotype as in breast cancer. The HER2 positive EOC has more aggressive behaviour compared to triple negative and HR(+) phenotypes. EGFR expression is more frequent in advanced tumours, but is not related with poorer outcome. Additional ovarian cancer molecular subtyping using gene expression analysis may provide more reliable data.
ER  - 

TY  - JOUR
Y1  - 2013
VL  - 73
IS  - 24
SN  - 0008-5472
JF  - Cancer Research
JO  - Cancer Res.
UR  - http://www.embase.com/search/results?subaction=viewrecord&from=export&id=L71470998
U2  - L71470998
DB  - Embase
L1  - http://cancerres.aacrjournals.org/content/73/24_Supplement/S1-04.abstract?sid=e142025a-8e39-48c5-9d51-dabe97c3757b
L2  - http://dx.doi.org/10.1158/0008-5472.SABCS13-S1-04
DO  - 10.1158/0008-5472.SABCS13-S1-04
A1  - Tolaney S.M.
A1  - Barry W.T.
A1  - Dang C.T.
A1  - Yardley D.A.
A1  - Moy B.
A1  - Marcom P.K.
A1  - Albain K.S.
A1  - Rugo H.S.
A1  - Ellis M.
A1  - Shapira I.
A1  - Wolff A.C.
A1  - Carey L.A.
A1  - Overmoyer B.A.
A1  - Partridge A.H.
A1  - Guo H.
A1  - Hudis C.A.
A1  - Krop I.E.
A1  - Burstein H.J.
A1  - Winer E.P.
M1  - (Tolaney S.M.; Barry W.T.; Dang C.T.; Yardley D.A.; Moy B.; Marcom P.K.; Albain K.S.; Rugo H.S.; Ellis M.; Shapira I.; Wolff A.C.; Carey L.A.; Overmoyer B.A.; Partridge A.H.; Guo H.; Hudis C.A.; Krop I.E.; Burstein H.J.; Winer E.P.) Dana-Farber Cancer Institute, Boston, MA; Memorial Sloan Kettering Cancer Center, New York, NY; Sarah Cannon Research Institute, Nashville, TN; Massachusetts General Hospital, Boston, MA; Duke University, Durham, NC; Loyola University, Maywood, IL; University of California San Francisco, San Francisco, CA; Washington University, St. Louis, MO; Long Island Jewish Medical Center, New Hyde Park, NY; Johns Hopkins University, Baltimore, MD; University of North Carolina, Chaprl Hill, NC
T1  - A phase II study of adjuvant paclitaxel (T) and trastuzumab (H) (APT trial) for node-negative, HER2-positive breast cancer (BC)
KW  - paclitaxel
KW  - trastuzumab
KW  - adjuvant
KW  - breast cancer
KW  - phase 2 clinical trial
KW  - human
KW  - female
KW  - therapy
KW  - patient
KW  - neoplasm
KW  - risk
KW  - micrometastasis
KW  - follow up
KW  - toxicity
KW  - overall survival
KW  - axillary lymph node
KW  - monitoring
KW  - left ventricular systolic dysfunction
KW  - metastasis
KW  - ovary cancer
KW  - tumor volume
KW  - death
KW  - model
KW  - allergic reaction
KW  - leukopenia
KW  - hypertransaminasemia
KW  - arm
KW  - chemotherapy
KW  - population
KW  - fatigue
KW  - safety
KW  - neuropathy
KW  - diagnosis
KW  - combination chemotherapy
KW  - adjuvant therapy
KW  - neutropenia
N2  - Background: Four large randomized phase III trials have reported significant improvements in disease-free (DFS) and overall survival for H administered with adjuvant polychemotherapy for HER2-positive high-risk BC. With the success of HER2-targeting, limiting chemotherapy is both reasonable and feasible, particularly for smaller, node-negative tumors. However data are limited. Methods: APT is a single arm three-stage, multicenter, phase II study of TH. Patients (pts) with HER2-positive BC (IHC 3 + and/or FISH amplified at > 2.0) with negative nodes (a single axillary lymph node micrometastasis was allowed) and tumor size < 3 cm were eligible. Pts received T (80 mg/m2) with H (4 mg/kg load ®2 mg/kg) x 12 weekly (w), followed by H x 39 w (2 mg/kg weekly or 6 mg/kg q 3 w). The primary endpoint was DFS. DFS events included invasive local, regional or distant recurrence, contralateral invasive breast cancer and death from any cause. The study had 95% power to distinguish between 3-year failure rates of 9.2% vs. 5% using a Poisson model based on the total patient-years of follow-up (PYFU). Planned interim analyses were designed to stop early for futility at 225 and 800 PYFU, and the regimen would be deemed worthy of further study with <40 failures after 1600 PYFU. All pts who began protocol therapy were included in the analyses. Results: 410 pts were enrolled from September 2007 to September 2010 and 406 began protocol therapy. The median age was 55 (range 24-85 years). Sixty-three percent had ER+ tumors. Three percent of tumors were T1mi; T1a; 20% T1b; 41% T1c, and 9% T2 ≤ 3cm. Six pts had a nodal micrometastasis. 356 pts (88%) completed all 52 wks of therapy, with 24 and 6 pts discontinuing due to protocol-specified or other toxicities, respectively. 358 (89%) completed all 12 weeks of combined TH therapy. The most common grade 3/4 toxicities included: neuropathy (4%), neutropenia (4%), transaminitis (3%), leukopenia (2%), fatigue (2%), and hypersensitivity reactions (2%). Reversible symptomatic CHF (grade 3 left ventricular systolic dysfunction) occurred in 2 patients (0.5%). Because of the limited number of events, the Data Safety Monitoring Board approved release of study results with 1316 PYFU and a median follow-up of 3.2 years. A total of 8 DFS events have been observed: 2 pts with metastatic disease, 2 with ipsilateral axillary recurrences, 3 with new contralateral BC (all HER2-), and 1 patient who died after diagnosis of primary ovarian cancer. Conclusion: This represents the first report of TH as adjuvant therapy for node-negative HER2-positive BC. The regimen appears well tolerated and few recurrences have been observed in the study population to date. An updated analysis of efficacy, including estimates of 3-year DFS, will be presented in December when a total of 1520 PYFU in this cohort is anticipated. Based on these early data, the TH regimen may be an acceptable treatment approach for low risk HER2-positive breast cancer.
ER  - 

TY  - JOUR
Y1  - 2013
VL  - 73
IS  - 24
SN  - 0008-5472
JF  - Cancer Research
JO  - Cancer Res.
UR  - http://www.embase.com/search/results?subaction=viewrecord&from=export&id=L71471675
U2  - L71471675
DB  - Embase
L1  - http://cancerres.aacrjournals.org/content/73/24_Supplement/P6-06-06.abstract?sid=885f11d2-7c1c-4298-8e94-c33289034bac
L2  - http://dx.doi.org/10.1158/0008-5472.SABCS13-P6-06-06
DO  - 10.1158/0008-5472.SABCS13-P6-06-06
A1  - Copson E.R.
A1  - Cutress R.I.
A1  - Eccles B.K.
A1  - Maishman T.
A1  - Stanton L.
A1  - Eccles D.M.
M1  - (Copson E.R.; Cutress R.I.; Eccles B.K.; Maishman T.; Stanton L.; Eccles D.M.) Cancer Sciences Academic Unit, University of Southampton Clinical Trials Unit, Southampton, United Kingdom
AD  - E.R. Copson, Cancer Sciences Academic Unit, University of Southampton Clinical Trials Unit, Southampton, United Kingdom
T1  - Family history and young breast cancer patients in the UK: The POSH study
KW  - breast cancer
KW  - human
KW  - cancer patient
KW  - United Kingdom
KW  - family history
KW  - female
KW  - patient
KW  - neoplasm
KW  - mutation
KW  - second-degree relative
KW  - ovary cancer
KW  - penetrance
KW  - diagnosis
KW  - pathology
KW  - cohort analysis
KW  - gene
KW  - tumor gene
KW  - cancer susceptibility
KW  - retrospective study
KW  - cancer prognosis
KW  - risk
KW  - genetic variability
KW  - follow up
KW  - recurrence risk
KW  - questionnaire
KW  - cancer survival
KW  - hospital
KW  - genetic association
KW  - metastasis
KW  - cancer diagnosis
KW  - first-degree relative
KW  - breast
KW  - survival
N2  - Background Approximately 4% of breast cancer cases occur in women under 40 years. Young age at diagnosis is associated with inferior survival compared to older patients. It is unclear whether an increased incidence of adverse biological features fully explains this. An underlying genetic pre-disposition to breast cancer is characterised by young age of disease onset, yet even at a very young age of diagnosis most individuals do not have an identifiable mutation in a known high risk breast cancer gene. Genome wide association studies have identified low penetrance genetic variants which may account for unexplained family histories of breast cancer. The effect of a BRCA 1/2 mutation on breast cancer prognosis remains controversial with retrospective studies reporting inconsistent outcomes for mutation carriers compared to sporadic tumours. The prognostic effect of low penetrance breast cancer susceptibility genes is under investigation. POSH is a prospective observational cohort study designed to investigate prognostic factors in young breast cancer patients. Here we report pathology, treatment and outcome of these patients according to their family history of breast cancer. Methods 2956 patients aged ≤40 at breast cancer diagnosis were recruited from 126 UK hospitals between 2001 and 2007. Details of personal characteristics, tumour pathology and treatment were collected. Family history details were collected using a questionnaire completed by participants at recruitment. BRCA mutation testing is in progress. Follow-up data were collected at 6 and 12 months and then annually. Results Family history data were available for 2850 patients. 1878 (65.9%) reported no family history of breast/ ovarian malignancies and 972 (34.1%) reported breast/ ovarian cancer in one or more 1st or 2nd degree relative. Patients with a positive family history were significantly more likely to have a surveillance detected breast cancer than those without a family history (3.0% vs. 0.1% p<0.001) and patients with an affected 1st degree relative had a higher incidence of surveillance detected tumours than those with an affected 2nd degree relative (6.0% vs. 0.7% p<0.001). Patients with a positive family history were significantly more likely to have a grade 3 tumour than patients with a negative family history (63.3% vs. 58.9% p = 0.04). There were no significant differences in median tumour diameter, incidence of nodal involvement or presence of metastases between the positive and negative family history groups. The frequency of ER and PR overexpressing tumours did not vary significantly between family history groups. Patients with a negative family history were significantly more likely to have a HER2 positive tumour than those with a positive family history (28.8% vs.24.7% p = 0.031). There were no significant differences in tumour grade, size, nodal status, and ER, PR or HER2 status between patients with 1st degree or 2nd degree affected relatives. Conclusions Our data indicates that having a first or second degree relative with a breast/ ovarian cancer is associated with an increased frequency of grade 3 and HER2 negative breast tumours but not with other pathological features. Further analyses will investigate the independent effect of family history on breast cancer survival and recurrence rates.
ER  - 

TY  - JOUR
Y1  - 2013
VL  - 73
IS  - 24
SN  - 0008-5472
JF  - Cancer Research
JO  - Cancer Res.
UR  - http://www.embase.com/search/results?subaction=viewrecord&from=export&id=L71471509
U2  - L71471509
DB  - Embase
L1  - http://cancerres.aacrjournals.org/content/73/24_Supplement/P2-07-05.abstract?sid=5a74b342-3ba8-4fcd-9a76-a7eaf8be386e
L2  - http://dx.doi.org/10.1158/0008-5472.SABCS13-P2-07-05
DO  - 10.1158/0008-5472.SABCS13-P2-07-05
A1  - Scott R.J.
A1  - Wong-Brown M.
A1  - Meldrum C.J.
A1  - Avery-Kiejda K.
M1  - (Scott R.J.; Wong-Brown M.; Meldrum C.J.; Avery-Kiejda K.) University of Newcastle, Newcastle, New South Wales, Australia; Hunter Area Pathology Service, Newcastle, New South Wales, Australia
T1  - Prevalence of germline BRCA1 and BRCA2 mutations in triple-negative breast cancer patients unselected for family history
KW  - DNA
KW  - estrogen receptor
KW  - receptor
KW  - epidermal growth factor receptor 2
KW  - gamma urogastrone
KW  - genomic DNA
KW  - progesterone receptor
KW  - prevalence
KW  - mutation
KW  - triple negative breast cancer
KW  - cancer patient
KW  - human
KW  - family history
KW  - breast cancer
KW  - female
KW  - patient
KW  - gene
KW  - diagnosis
KW  - library
KW  - DNA repair
KW  - population
KW  - ovary cancer
KW  - staging
KW  - overall survival
KW  - classification
KW  - phenotype
KW  - breast
KW  - examination
KW  - software
KW  - genetic screening
KW  - wild type
N2  - Triple-negative breast cancer (TNBC) is a histological classification of a breast cancer subtype that is negative for the estrogen receptor (ER), progesterone receptor (PR), and human epidermal growth factor receptor 2 (HER2). TNBCs represent an important subtype of breast cancer as they have a lower recurrence-free and overall survival compared to receptor-positive disease, regardless of disease staging at time of diagnosis. It has been suggested that TNBCs may harbour mutations in genes involved in the BRCA-associated DNA repair pathway (i.e. BRCAness). Recent studies have shown that up to 20% of tumours classified as TNBC present with BRCA mutations. Additionally, TNBCs are over-represented in patients who harbour BRCA1 or BRCA2 mutations and are predominantly associated with early onset breast cancer. This suggests a link between the BRCA-associated DNA repair pathway and TNBC. Genomic DNA was obtained from a series of 347 consecutively-collected patients with histopathologically-diagnosed TNBC, irrespective of family history. BRCA1 and BRCA2 coding sequence (including the intron/exon boundaries) was amplified using Fluidigm 48.48 Access Arrays (184 primer sets designed to cover the coding regions of both BRCA1 and BRCA2 genes) were used to prepare the libraries. The libraries were paired-end sequenced on Illumina MiSeq and the data analyzed with NextGENe 2nd Generation Sequencing Software. Overall the number of pathogenic BRCA mutations detected was 30 (8.6%): 18 (5.2%) in BRCA1 and 12 (3.4%) in BRCA2. The proportion of pathogenic mutations observed in our cohort is not too dissimilar to the number of mutations detected in a familial breast cancer setting, which in our experience is approximately 12%. Investigation of the family histories of the TNBC patients revealed that 13/30 (43.3%) had a confirmed family history of disease. Examination of the families revealed that the disease spectrum was as expected for hereditary breast and ovarian cancer. The age of diagnosis of breast cancer in the TNBC BRCA mutation carriers (Mean = 51, SD = 16) was significantly different (p = .03) to those with wild-type BRCA (Mean = 58, SD15) suggesting a different disease trajectory. This study confirms that there a substantial proportion of BRCA1 and BRCA2 mutation carriers reside in populations of patients diagnosed with TNBC. This adds to the growing body of evidence suggesting that breast cancer with a triple-negative phenotype should be considered as an additional criterion for genetic testing of both BRCA genes.
ER  - 

TY  - JOUR
Y1  - 2013
VL  - 288
IS  - 6
SP  - 1385
EP  - 1390
SN  - 0932-0067
SN  - 1432-0711
JF  - Archives of Gynecology and Obstetrics
JO  - Arch. Gynecol. Obstet.
UR  - http://www.embase.com/search/results?subaction=viewrecord&from=export&id=L370394787
U2  - L370394787
DB  - Embase
DB  - Medline
L2  - http://dx.doi.org/10.1007/s00404-013-2892-y
DO  - 10.1007/s00404-013-2892-y
A1  - Shanmughapriya S.
A1  - Senthilkumar G.
A1  - Arun S.
A1  - Vinodhini K.
A1  - Sudhakar S.
A1  - Natarajaseenivasan K.
M1  - (Shanmughapriya S.; Vinodhini K.; Natarajaseenivasan K., natarajaseenivasan@gmail.com) Department of Microbiology, School of Life Sciences, Bharathidasan University, Tiruchirappalli 620 024 Tamil Nadu, India
M1  - (Senthilkumar G.) Department of Surgical Oncology, Dr. GVN Institute of Cancer, Tiruchirappalli, Tamil Nadu, India
M1  - (Arun S.) Department of Medical Oncology, Dr. GVN Institute of Cancer, Tiruchirappalli, Tamil Nadu, India
M1  - (Sudhakar S.) Department of Biotechnology, Manonmaniam Sundaranar University, Alwarkurichi, Tamil Nadu, India
AD  - K. Natarajaseenivasan, Department of Microbiology, School of Life Sciences, Bharathidasan University, Tiruchirappalli 620 024 Tamil Nadu, India
T1  - Polymorphism and overexpression of HER2/neu among ovarian carcinoma women from Tiruchirapalli, Tamil Nadu, India
KW  - epidermal growth factor receptor 2
KW  - genomic DNA
KW  - valine
KW  - adult
KW  - article
KW  - cancer incidence
KW  - clinical evaluation
KW  - controlled study
KW  - DNA extraction
KW  - female
KW  - gene frequency
KW  - gene overexpression
KW  - genetic polymorphism
KW  - genetic risk
KW  - genetic susceptibility
KW  - genotype
KW  - HER2 gene
KW  - heterozygote
KW  - homozygote
KW  - human
KW  - human tissue
KW  - India
KW  - major clinical study
KW  - ovary carcinoma
KW  - polymerase chain reaction
KW  - protein expression
KW  - restriction fragment length polymorphism
KW  - tumor gene
KW  - women's health
N2  - Purpose: Alteration and overexpression of HER2 proto-oncogene have been implicated in the carcinogenesis and prognosis of ovarian cancer. We evaluated this hypothesis among women with ovarian carcinoma patients from Tiruchirapalli, Tamil Nadu, India. Methods: Genomic DNA was extracted from 72 case patients and 288 control subjects and was examined for I655V polymorphism by PCR-RFLP based assay. Immunohistochemistry analysis was carried out in order to study the overexpression of HER2 protein. The observed number of each genotype was compared with that expected for a population in the Hardy-Weinberg equilibrium. In analysing the relation between genotype and overexpression of HER2 protein, Cochran-Mantel-Haenszel statistics was used. Results: We found that 20.8 % of the case patients and 16.3 % of the control subjects were heterozygous for the Val allele and 10 case patients (13.8 %) and 3 control subjects (1.1 %) were homozygous for this allele (P < 0.001). Compared with women with Ile/Ile genotype, women with Val/Val genotype had an elevated risk of ovarian cancer. The genotype distributions were consistent with the Hardy-Weinberg equilibrium. The risk increased with the number of Val allele and women homozygous for the Val allele had 15-fold (OR = 15.3; 95 %CI = 4.09-57.31) increased risk of cancer. The patients homozygous for the Valine allele showed strong HER2 protein expression. Conclusion: The results showed that the valine allele may be an indicator of genetic susceptibility to ovarian carcinoma in the study population. © 2013 Springer-Verlag Berlin Heidelberg.
ER  - 

TY  - JOUR
Y1  - 2013
VL  - 8
SP  - S96
EP  - S97
SN  - 1556-0864
JF  - Journal of Thoracic Oncology
JO  - J. Thorac. Oncol.
UR  - http://www.embase.com/search/results?subaction=viewrecord&from=export&id=L71395879
U2  - L71395879
DB  - Embase
L2  - http://dx.doi.org/10.1097/01.JTO.0000438438.14562.c8
DO  - 10.1097/01.JTO.0000438438.14562.c8
A1  - Shelton D.K.
M1  - (Shelton D.K.) Radiology, UC Davis Medical Center, United States
AD  - D.K. Shelton, Radiology, UC Davis Medical Center, United States
T1  - Recist and percist criteria for response to therapy
KW  - biological marker
KW  - fluorine 18
KW  - gallium 67
KW  - CA 125 antigen
KW  - epidermal growth factor receptor
KW  - cell marker
KW  - 1 fluoro 3 (2 nitro 1 imidazolyl) 2 propanol
KW  - prostate specific antigen
KW  - radiopharmaceutical agent
KW  - tracer
KW  - fluorodeoxyglucose
KW  - gallium
KW  - DNA
KW  - therapy
KW  - lung cancer
KW  - neoplasm
KW  - female
KW  - imaging
KW  - male
KW  - solid tumor
KW  - lymphoma
KW  - lymph node
KW  - clinical trial (topic)
KW  - human
[truncated: 228,593 more chars]
